# Supplementary material for: A Data Driven Review of In Vitro Electrical and Mechanical Stimulation for Post‐Acute Phase Wound Healing
Source: Adv Healthc Mater. 2026 May 2;15(22):e71138. doi: 10.1002/adhm.71138 (PMC13279864; doi:10.1002/adhm.71138)
Supplement: Supplementary file 1 — Supporting File: adhm71138‐sup‐0001‐Data.zip. [file ADHM-15-0-s001.zip]

Archive with 8 entries (7 files):
- adhm71138-sup-0001-Data/
- adhm71138-sup-0001-Data/FullElectricalStimulationLiteratureData_SupportingInformation.xlsx
- adhm71138-sup-0001-Data/FullMechanicalStimulationLiteratureData_SupportingInformation.xlsx
- adhm71138-sup-0001-Data/Supplementary_Data_EnergyAnalysis_Electrical.xlsx
- adhm71138-sup-0001-Data/Supplementary_Data_Global_Master_Mechanical.xlsx
- adhm71138-sup-0001-Data/Supplementary_Data_Heatmaps_Electrical.xlsx
- adhm71138-sup-0001-Data/Supplementary_Data_Heatmaps_Mechanical.xlsx
- adhm71138-sup-0001-Data/Supplementary_Data_Master_Electrical.xlsx
