# Supplementary material for: A Data Driven Review of In Vitro Electrical and Mechanical Stimulation for Post‐Acute Phase Wound Healing
Source: Adv Healthc Mater. 2026 May 2;15(22):e71138. doi: 10.1002/adhm.71138 (PMC13279864; doi:10.1002/adhm.71138)
Supplement: Supplementary file 1 — Supporting File: adhm71138‐sup‐0001‐Data.zip. [file ADHM-15-0-s001.zip › adhm71138-sup-0001-Data/FullElectricalStimulationLiteratureData_SupportingInformation.xlsx]

## Sheet: Data
Paper (Author, Year)	DOI/Link	Cell Type	Cell Line / Source	Species	Stimulation Type	Waveform	Electrode Material	Reported Voltage (V)	Reported Current (A)	Electrode Distance (mm)	Field Strength (mV/mm)	Frequency (Hz)	Pulse Duration (ms)	Stimulation Duration (hrs)	Proliferation Measurement Point (hrs)	Outcome Measured	Control Value	Stimulated Value	Normalised Outcome (Fold Change)	Normalised Proliferation ((Fold Change - 1)/measurement point time)	Notes
Electrical Stimulation Increases Random Migration of Human Dermal Fibroblasts | Annals of Biomedical Engineering	https://doi.org/10.1007/s10439-017-1849-x	HDFs	Primary cells from Akron General Medical Center	Human	DC	Constant	Ag/AgCl via salt bridge	Not directly stated; calculated from EF × distance	0.00278	50	25	N/A	N/A	0.166667	24	Migration (speed um/min)	1.226	0.908	0.74062
Electrical Stimulation Increases Random Migration of Human Dermal Fibroblasts | Annals of Biomedical Engineering	https://doi.org/10.1007/s10439-017-1849-x	HDFs	Primary cells from Akron General Medical Center	Human	DC	Constant	Ag/AgCl via salt bridge	Not directly stated; calculated from EF × distance	0.00706	50	50	N/A	N/A	0.166667	24	Migration (speed um/min)	1.226	1.305	1.06444
Electrical Stimulation Increases Random Migration of Human Dermal Fibroblasts | Annals of Biomedical Engineering	https://doi.org/10.1007/s10439-017-1849-x	HDFs	Primary cells from Akron General Medical Center	Human	DC	Constant	Ag/AgCl via salt bridge	Not directly stated; calculated from EF × distance	0.01824	50	100	N/A	N/A	0.166667	24	Migration (speed um/min)	1.226	0.852	0.694943
Electrical Stimulation Increases Random Migration of Human Dermal Fibroblasts | Annals of Biomedical Engineering	https://doi.org/10.1007/s10439-017-1849-x	HDFs	Primary cells from Akron General Medical Center	Human	DC	Constant	Ag/AgCl via salt bridge	Not directly stated; calculated from EF × distance	0.00278	50	25	N/A	N/A	0.166667	24	Proliferation (viability %)	97.6	98	1.0041
Electrical Stimulation Increases Random Migration of Human Dermal Fibroblasts | Annals of Biomedical Engineering	https://doi.org/10.1007/s10439-017-1849-x	HDFs	Primary cells from Akron General Medical Center	Human	DC	Constant	Ag/AgCl via salt bridge	Not directly stated; calculated from EF × distance	0.00706	50	50	N/A	N/A	0.166667	24	Proliferation (viability %)	97.6	97.9	1.00307
Electrical Stimulation Increases Random Migration of Human Dermal Fibroblasts | Annals of Biomedical Engineering	https://doi.org/10.1007/s10439-017-1849-x	HDFs	Primary cells from Akron General Medical Center	Human	DC	Constant	Ag/AgCl via salt bridge	Not directly stated; calculated from EF × distance	0.01824	50	100	N/A	N/A	0.166667	24	Proliferation (viability %)	97.6	97.7	1.00102
Electrical Stimulation Promotes Wound Healing by Enhancing Dermal Fibroblast Activity and Promoting Myofibroblast TraNaNdifferentiation | PLOS ONE	https://doi.org/10.1371/journal.pone.0071660	HDFs	ScienCell Research Laboratories	Human	DC	Constant	External electrodes via PPy/HE/PLLA conductive membrane	Not directly stated; calculated from EF × distance	Not stated	NA	50	N/A	N/A	2	24	Proliferation (Viability cell number)	38452.6	38978.1	1.01367
Electrical Stimulation Promotes Wound Healing by Enhancing Dermal Fibroblast Activity and Promoting Myofibroblast TraNaNdifferentiation | PLOS ONE	https://doi.org/10.1371/journal.pone.0071660	HDFs	ScienCell Research Laboratories	Human	DC	Constant	External electrodes via PPy/HE/PLLA conductive membrane	Not directly stated; calculated from EF × distance	Not stated	NA	50	N/A	N/A	4	24	Proliferation (Viability cell number)	38452.6	42131.4	1.09567
Electrical Stimulation Promotes Wound Healing by Enhancing Dermal Fibroblast Activity and Promoting Myofibroblast TraNaNdifferentiation | PLOS ONE	https://doi.org/10.1371/journal.pone.0071660	HDFs	ScienCell Research Laboratories	Human	DC	Constant	External electrodes via PPy/HE/PLLA conductive membrane	Not directly stated; calculated from EF × distance	Not stated	NA	50	N/A	N/A	6	24	Proliferation (Viability cell number)	38452.6	50014.6	1.30068
Electrical Stimulation Promotes Wound Healing by Enhancing Dermal Fibroblast Activity and Promoting Myofibroblast TraNaNdifferentiation | PLOS ONE	https://doi.org/10.1371/journal.pone.0071660	HDFs	ScienCell Research Laboratories	Human	DC	Constant	External electrodes via PPy/HE/PLLA conductive membrane	Not directly stated; calculated from EF × distance	Not stated	NA	200	N/A	N/A	2	24	Proliferation (Viability cell number)	40992.7	37664.2	0.918803
Electrical Stimulation Promotes Wound Healing by Enhancing Dermal Fibroblast Activity and Promoting Myofibroblast TraNaNdifferentiation | PLOS ONE	https://doi.org/10.1371/journal.pone.0071660	HDFs	ScienCell Research Laboratories	Human	DC	Constant	External electrodes via PPy/HE/PLLA conductive membrane	Not directly stated; calculated from EF × distance	Not stated	NA	200	N/A	N/A	4	24	Proliferation (Viability cell number)	40992.7	43357.7	1.05769
Electrical Stimulation Promotes Wound Healing by Enhancing Dermal Fibroblast Activity and Promoting Myofibroblast TraNaNdifferentiation | PLOS ONE	https://doi.org/10.1371/journal.pone.0071660	HDFs	ScienCell Research Laboratories	Human	DC	Constant	External electrodes via PPy/HE/PLLA conductive membrane	Not directly stated; calculated from EF × distance	Not stated	NA	200	N/A	N/A	6	24	Proliferation (Viability cell number)	40992.7	43357.7	1.05769
Electrical Stimulation Promotes Wound Healing by Enhancing Dermal Fibroblast Activity and Promoting Myofibroblast TraNaNdifferentiation | PLOS ONE	https://doi.org/10.1371/journal.pone.0071660	HDFs	ScienCell Research Laboratories	Human	DC	Constant	External electrodes via PPy/HE/PLLA conductive membrane	Not directly stated; calculated from EF × distance	Not stated	NA	50	N/A	N/A	2	72	Proliferation (Viability cell number)	31534.1	35795.5	1.13514
Electrical Stimulation Promotes Wound Healing by Enhancing Dermal Fibroblast Activity and Promoting Myofibroblast TraNaNdifferentiation | PLOS ONE	https://doi.org/10.1371/journal.pone.0071660	HDFs	ScienCell Research Laboratories	Human	DC	Constant	External electrodes via PPy/HE/PLLA conductive membrane	Not directly stated; calculated from EF × distance	Not stated	NA	50	N/A	N/A	4	72	Proliferation (Viability cell number)	31534.1	53409.1	1.69369
Electrical Stimulation Promotes Wound Healing by Enhancing Dermal Fibroblast Activity and Promoting Myofibroblast TraNaNdifferentiation | PLOS ONE	https://doi.org/10.1371/journal.pone.0071660	HDFs	ScienCell Research Laboratories	Human	DC	Constant	External electrodes via PPy/HE/PLLA conductive membrane	Not directly stated; calculated from EF × distance	Not stated	NA	50	N/A	N/A	6	72	Proliferation (Viability cell number)	31534.1	85227.3	2.7027
Electrical Stimulation Promotes Wound Healing by Enhancing Dermal Fibroblast Activity and Promoting Myofibroblast TraNaNdifferentiation | PLOS ONE	https://doi.org/10.1371/journal.pone.0071660	HDFs	ScienCell Research Laboratories	Human	DC	Constant	External electrodes via PPy/HE/PLLA conductive membrane	Not directly stated; calculated from EF × distance	Not stated	NA	200	N/A	N/A	2	72	Proliferation (Viability cell number)	35180.1	39335.2	1.11811
Electrical Stimulation Promotes Wound Healing by Enhancing Dermal Fibroblast Activity and Promoting Myofibroblast TraNaNdifferentiation | PLOS ONE	https://doi.org/10.1371/journal.pone.0071660	HDFs	ScienCell Research Laboratories	Human	DC	Constant	External electrodes via PPy/HE/PLLA conductive membrane	Not directly stated; calculated from EF × distance	Not stated	NA	200	N/A	N/A	4	72	Proliferation (Viability cell number)	35180.1	50969.5	1.44882
Electrical Stimulation Promotes Wound Healing by Enhancing Dermal Fibroblast Activity and Promoting Myofibroblast TraNaNdifferentiation | PLOS ONE	https://doi.org/10.1371/journal.pone.0071660	HDFs	ScienCell Research Laboratories	Human	DC	Constant	External electrodes via PPy/HE/PLLA conductive membrane	Not directly stated; calculated from EF × distance	Not stated	NA	200	N/A	N/A	6	72	Proliferation (Viability cell number)	35180.1	70637.1	2.00787
A novel electrically conductive and biodegradable composite made of polypyrrole nanoparticles and polylactide - ScienceDirect	https://doi.org/10.1016/j.biomaterials.2003.09.032	HDFs	Primary cells from skin biopsies	Human	Direct Current (DC)	Constant voltage	Platinum electrodes via PPy/PDLLA membrane	N/A	5e-06	25 mm width, 0.3 mm thick	N/A	N/A	N/A	96	96	Proliferation (Cell Viability)	236596	296170	1.2518
A novel electrically conductive and biodegradable composite made of polypyrrole nanoparticles and polylactide - ScienceDirect	https://doi.org/10.1016/j.biomaterials.2003.09.032	HDFs	Primary cells from skin biopsies	Human	Direct Current (DC)	Constant voltage	Platinum electrodes via PPy/PDLLA membrane	N/A	1e-05	25 mm width, 0.3 mm thick	N/A	N/A	N/A	96	96	Proliferation (Cell Viability)	236596	446809	1.88849
A novel electrically conductive and biodegradable composite made of polypyrrole nanoparticles and polylactide - ScienceDirect	https://doi.org/10.1016/j.biomaterials.2003.09.032	HDFs	Primary cells from skin biopsies	Human	Direct Current (DC)	Constant voltage	Platinum electrodes via PPy/PDLLA membrane	N/A	5e-05	25 mm width, 0.3 mm thick	N/A	N/A	N/A	96	96	Proliferation (Cell Viability)	236596	415319	1.7554
A novel electrically conductive and biodegradable composite made of polypyrrole nanoparticles and polylactide - ScienceDirect	https://doi.org/10.1016/j.biomaterials.2003.09.032	HDFs	Primary cells from skin biopsies	Human	Direct Current (DC)	Constant voltage	Platinum electrodes via PPy/PDLLA membrane	N/A	0.0001	25 mm width, 0.3 mm thick	N/A	N/A	N/A	96	96	Proliferation (Cell Viability)	236596	343830	1.45324
A novel electrically conductive and biodegradable composite made of polypyrrole nanoparticles and polylactide - ScienceDirect	https://doi.org/10.1016/j.biomaterials.2003.09.032	HDFs	Primary cells from skin biopsies	Human	Direct Current (DC)	Constant voltage	Platinum electrodes via PPy/PDLLA membrane	N/A	0.0002	25 mm width, 0.3 mm thick	N/A	N/A	N/A	96	96	Proliferation (Cell Viability)	236596	329362	1.39209
A novel electrically conductive and biodegradable composite made of polypyrrole nanoparticles and polylactide - ScienceDirect	https://doi.org/10.1016/j.biomaterials.2003.09.032	HDFs	Primary cells from skin biopsies	Human	Direct Current (DC)	Constant voltage	Platinum electrodes via PPy/PDLLA membrane	N/A	0.0004	25 mm width, 0.3 mm thick	N/A	N/A	N/A	96	96	Proliferation (Cell Viability)	236596	262128	1.10791
A novel electrically conductive and biodegradable composite made of polypyrrole nanoparticles and polylactide - ScienceDirect	https://doi.org/10.1016/j.biomaterials.2003.09.032	HDFs	Primary cells from skin biopsies	Human	Direct Current (DC)	Constant voltage	Platinum electrodes via PPy/PDLLA membrane	N/A	0.0008	25 mm width, 0.3 mm thick	N/A	N/A	N/A	96	96	Proliferation (Cell Viability)	236596	251064	1.06115
Effects of pulsed electrical stimulation on growth factor gene expression and proliferation in human dermal fibroblasts | Molecular and Cellular Biochemistry	https://doi.org/10.1007/s11010-020-03912-6	HDFs	HF27 (Biopredic International)	Human	Pulsed Electrical Stimulation (PES)	Single-phase DC (Gunpatsu pulse)	Carbon electrodes in 24-well plate	1	N/A	N/A	N/A	4800	N/A	0.25	48	Proliferation (Relative rate)	1	0.98	0.98
Effects of pulsed electrical stimulation on growth factor gene expression and proliferation in human dermal fibroblasts | Molecular and Cellular Biochemistry	https://doi.org/10.1007/s11010-020-03912-6	HDFs	HF27 (Biopredic International)	Human	Pulsed Electrical Stimulation (PES)	Single-phase DC (Gunpatsu pulse)	Carbon electrodes in 24-well plate	1	N/A	N/A	N/A	4800	N/A	0.5	48	Proliferation (Relative rate)	1	0.96	0.96
Effects of pulsed electrical stimulation on growth factor gene expression and proliferation in human dermal fibroblasts | Molecular and Cellular Biochemistry	https://doi.org/10.1007/s11010-020-03912-6	HDFs	HF27 (Biopredic International)	Human	Pulsed Electrical Stimulation (PES)	Single-phase DC (Gunpatsu pulse)	Carbon electrodes in 24-well plate	1	N/A	N/A	N/A	4800	N/A	1	48	Proliferation (Relative rate)	1	1.002	1.002
Effects of pulsed electrical stimulation on growth factor gene expression and proliferation in human dermal fibroblasts | Molecular and Cellular Biochemistry	https://doi.org/10.1007/s11010-020-03912-6	HDFs	HF27 (Biopredic International)	Human	Pulsed Electrical Stimulation (PES)	Single-phase DC (Gunpatsu pulse)	Carbon electrodes in 24-well plate	3	N/A	N/A	N/A	4800	N/A	0.25	48	Proliferation (Relative rate)	1	0.98	0.98
Effects of pulsed electrical stimulation on growth factor gene expression and proliferation in human dermal fibroblasts | Molecular and Cellular Biochemistry	https://doi.org/10.1007/s11010-020-03912-6	HDFs	HF27 (Biopredic International)	Human	Pulsed Electrical Stimulation (PES)	Single-phase DC (Gunpatsu pulse)	Carbon electrodes in 24-well plate	3	N/A	N/A	N/A	4800	N/A	0.5	48	Proliferation (Relative rate)	1	0.97	0.97
Effects of pulsed electrical stimulation on growth factor gene expression and proliferation in human dermal fibroblasts | Molecular and Cellular Biochemistry	https://doi.org/10.1007/s11010-020-03912-6	HDFs	HF27 (Biopredic International)	Human	Pulsed Electrical Stimulation (PES)	Single-phase DC (Gunpatsu pulse)	Carbon electrodes in 24-well plate	3	N/A	N/A	N/A	4800	N/A	1	48	Proliferation (Relative rate)	1	1.06	1.06
Effects of pulsed electrical stimulation on growth factor gene expression and proliferation in human dermal fibroblasts | Molecular and Cellular Biochemistry	https://doi.org/10.1007/s11010-020-03912-6	HDFs	HF27 (Biopredic International)	Human	Pulsed Electrical Stimulation (PES)	Single-phase DC (Gunpatsu pulse)	Carbon electrodes in 24-well plate	5	N/A	N/A	N/A	4800	N/A	0.25	48	Proliferation (Relative rate)	1	0.99	0.99
Effects of pulsed electrical stimulation on growth factor gene expression and proliferation in human dermal fibroblasts | Molecular and Cellular Biochemistry	https://doi.org/10.1007/s11010-020-03912-6	HDFs	HF27 (Biopredic International)	Human	Pulsed Electrical Stimulation (PES)	Single-phase DC (Gunpatsu pulse)	Carbon electrodes in 24-well plate	5	N/A	N/A	N/A	4800	N/A	0.5	48	Proliferation (Relative rate)	1	1.03	1.03
Effects of pulsed electrical stimulation on growth factor gene expression and proliferation in human dermal fibroblasts | Molecular and Cellular Biochemistry	https://doi.org/10.1007/s11010-020-03912-6	HDFs	HF27 (Biopredic International)	Human	Pulsed Electrical Stimulation (PES)	Single-phase DC (Gunpatsu pulse)	Carbon electrodes in 24-well plate	5	N/A	N/A	N/A	4800	N/A	1	48	Proliferation (Relative rate)	1	1.16	1.16
Effects of pulsed electrical stimulation on growth factor gene expression and proliferation in human dermal fibroblasts | Molecular and Cellular Biochemistry	https://doi.org/10.1007/s11010-020-03912-6	HDFs	HF68 (Biopredic International)	Human	Pulsed Electrical Stimulation (PES)	Single-phase DC (Gunpatsu pulse)	Carbon electrodes in 24-well plate	1	N/A	N/A	N/A	4800	N/A	0.25	48	Proliferation (Relative rate)	1	0.67	0.67
Effects of pulsed electrical stimulation on growth factor gene expression and proliferation in human dermal fibroblasts | Molecular and Cellular Biochemistry	https://doi.org/10.1007/s11010-020-03912-6	HDFs	HF68 (Biopredic International)	Human	Pulsed Electrical Stimulation (PES)	Single-phase DC (Gunpatsu pulse)	Carbon electrodes in 24-well plate	1	N/A	N/A	N/A	4800	N/A	0.5	48	Proliferation (Relative rate)	1	0.99	0.99
Effects of pulsed electrical stimulation on growth factor gene expression and proliferation in human dermal fibroblasts | Molecular and Cellular Biochemistry	https://doi.org/10.1007/s11010-020-03912-6	HDFs	HF68 (Biopredic International)	Human	Pulsed Electrical Stimulation (PES)	Single-phase DC (Gunpatsu pulse)	Carbon electrodes in 24-well plate	1	N/A	N/A	N/A	4800	N/A	1	48	Proliferation (Relative rate)	1	1.01	1.01
Effects of pulsed electrical stimulation on growth factor gene expression and proliferation in human dermal fibroblasts | Molecular and Cellular Biochemistry	https://doi.org/10.1007/s11010-020-03912-6	HDFs	HF68 (Biopredic International)	Human	Pulsed Electrical Stimulation (PES)	Single-phase DC (Gunpatsu pulse)	Carbon electrodes in 24-well plate	3	N/A	N/A	N/A	4800	N/A	0.25	48	Proliferation (Relative rate)	1	0.98	0.98
Effects of pulsed electrical stimulation on growth factor gene expression and proliferation in human dermal fibroblasts | Molecular and Cellular Biochemistry	https://doi.org/10.1007/s11010-020-03912-6	HDFs	HF68 (Biopredic International)	Human	Pulsed Electrical Stimulation (PES)	Single-phase DC (Gunpatsu pulse)	Carbon electrodes in 24-well plate	3	N/A	N/A	N/A	4800	N/A	0.5	48	Proliferation (Relative rate)	1	1.02	1.02
Effects of pulsed electrical stimulation on growth factor gene expression and proliferation in human dermal fibroblasts | Molecular and Cellular Biochemistry	https://doi.org/10.1007/s11010-020-03912-6	HDFs	HF68 (Biopredic International)	Human	Pulsed Electrical Stimulation (PES)	Single-phase DC (Gunpatsu pulse)	Carbon electrodes in 24-well plate	3	N/A	N/A	N/A	4800	N/A	1	48	Proliferation (Relative rate)	1	1.04	1.04
Effects of pulsed electrical stimulation on growth factor gene expression and proliferation in human dermal fibroblasts | Molecular and Cellular Biochemistry	https://doi.org/10.1007/s11010-020-03912-6	HDFs	HF68 (Biopredic International)	Human	Pulsed Electrical Stimulation (PES)	Single-phase DC (Gunpatsu pulse)	Carbon electrodes in 24-well plate	5	N/A	N/A	N/A	4800	N/A	0.25	48	Proliferation (Relative rate)	1	1.02	1.02
Effects of pulsed electrical stimulation on growth factor gene expression and proliferation in human dermal fibroblasts | Molecular and Cellular Biochemistry	https://doi.org/10.1007/s11010-020-03912-6	HDFs	HF68 (Biopredic International)	Human	Pulsed Electrical Stimulation (PES)	Single-phase DC (Gunpatsu pulse)	Carbon electrodes in 24-well plate	5	N/A	N/A	N/A	4800	N/A	0.5	48	Proliferation (Relative rate)	1	1.06	1.06
Effects of pulsed electrical stimulation on growth factor gene expression and proliferation in human dermal fibroblasts | Molecular and Cellular Biochemistry	https://doi.org/10.1007/s11010-020-03912-6	HDFs	HF68 (Biopredic International)	Human	Pulsed Electrical Stimulation (PES)	Single-phase DC (Gunpatsu pulse)	Carbon electrodes in 24-well plate	5	N/A	N/A	N/A	4800	N/A	1	48	Proliferation (Relative rate)	1	1.22	1.22
Effects of Physiological Electric Fields on Migration of Human Dermal Fibroblasts - Journal of Investigative Dermatology	10.1038/jid.2010.96	HDFs	Primary cultures	Human	DC Electric Field	Continuous	Not specified	Not specified	Not specified	Not specified	50	N/A	N/A	5	5	Migration (Directedness cos-theta)	1	0.971338	0.971338
Effects of Physiological Electric Fields on Migration of Human Dermal Fibroblasts - Journal of Investigative Dermatology	10.1038/jid.2010.96	HDFs	Primary cultures	Human	DC Electric Field	Continuous	Not specified	Not specified	Not specified	Not specified	100	N/A	N/A	5	5	Migration (Directedness cos-theta)	1	0.825336	0.825336
Effects of Physiological Electric Fields on Migration of Human Dermal Fibroblasts - Journal of Investigative Dermatology	10.1038/jid.2010.96	HDFs	Primary cultures	Human	DC Electric Field	Continuous	Not specified	Not specified	Not specified	Not specified	400	N/A	N/A	5	5	Migration (Directedness cos-theta)	1	0.731689	0.731689
Effects of Physiological Electric Fields on Migration of Human Dermal Fibroblasts - Journal of Investigative Dermatology	10.1038/jid.2010.96	HDFs	161BR cell line	Human	DC Electric Field	Continuous	Not specified	Not specified	Not specified	Not specified	50	N/A	N/A	5	5	Migration (Directedness cos-theta)	0.998201	0.980067	0.981833
Effects of Physiological Electric Fields on Migration of Human Dermal Fibroblasts - Journal of Investigative Dermatology	10.1038/jid.2010.96	HDFs	161BR cell line	Human	DC Electric Field	Continuous	Not specified	Not specified	Not specified	Not specified	100	N/A	N/A	5	5	Migration (Directedness cos-theta)	0.998201	0.882333	0.883923
Effects of Physiological Electric Fields on Migration of Human Dermal Fibroblasts - Journal of Investigative Dermatology	10.1038/jid.2010.96	HDFs	161BR cell line	Human	DC Electric Field	Continuous	Not specified	Not specified	Not specified	Not specified	400	N/A	N/A	5	5	Migration (Directedness cos-theta)	0.998201	0.724836	0.726143
Effects of Physiological Electric Fields on Migration of Human Dermal Fibroblasts - Journal of Investigative Dermatology	10.1038/jid.2010.96	HDFs	Primary cultures	Human	DC Electric Field	Continuous	Not specified	Not specified	Not specified	Not specified	50	N/A	N/A	5	5	Migration (speed um/hr)	15.09	10.04	0.665341
Effects of Physiological Electric Fields on Migration of Human Dermal Fibroblasts - Journal of Investigative Dermatology	10.1038/jid.2010.96	HDFs	Primary cultures	Human	DC Electric Field	Continuous	Not specified	Not specified	Not specified	Not specified	100	N/A	N/A	5	5	Migration (speed um/hr)	15.09	11.7	0.775348
Effects of Physiological Electric Fields on Migration of Human Dermal Fibroblasts - Journal of Investigative Dermatology	10.1038/jid.2010.96	HDFs	Primary cultures	Human	DC Electric Field	Continuous	Not specified	Not specified	Not specified	Not specified	400	N/A	N/A	5	5	Migration (speed um/hr)	15.09	13.43	0.889993
Effects of Physiological Electric Fields on Migration of Human Dermal Fibroblasts - Journal of Investigative Dermatology	10.1038/jid.2010.96	HDFs	161BR cell line	Human	DC Electric Field	Continuous	Not specified	Not specified	Not specified	Not specified	50	N/A	N/A	5	5	Migration (speed um/hr)	15.6	10.47	0.671154
Effects of Physiological Electric Fields on Migration of Human Dermal Fibroblasts - Journal of Investigative Dermatology	10.1038/jid.2010.96	HDFs	161BR cell line	Human	DC Electric Field	Continuous	Not specified	Not specified	Not specified	Not specified	100	N/A	N/A	5	5	Migration (speed um/hr)	15.6	18.12	1.16154
Effects of Physiological Electric Fields on Migration of Human Dermal Fibroblasts - Journal of Investigative Dermatology	10.1038/jid.2010.96	HDFs	161BR cell line	Human	DC Electric Field	Continuous	Not specified	Not specified	Not specified	Not specified	400	N/A	N/A	5	5	Migration (speed um/hr)	15.6	18.19	1.16603
Electrical Stimulation Activates Fibroblasts through the Elevation of Intracellular Free Ca2+: Potential Mechanism of Pelvic Electrical Stimulation Therapy - Li - 2019 - BioMed Research International - Wiley Online Library	https://doi.org/10.1155/2019/7387803	Fibroblast	L929	Mouse	Direct Current	Intermittent DC	Ag/AgCl via agarose salt bridges	10	Not specified	10	100	N/A	N/A	2	8	Proliferation (Percentage of EdU to DAPI)	7.78	24.1	3.09769
Electrical Stimulation Activates Fibroblasts through the Elevation of Intracellular Free Ca2+: Potential Mechanism of Pelvic Electrical Stimulation Therapy - Li - 2019 - BioMed Research International - Wiley Online Library	https://doi.org/10.1155/2019/7387803	Fibroblast	L929	Mouse	Direct Current	Intermittent DC	Ag/AgCl via agarose salt bridges	10	Not specified	10	100	N/A	N/A	2	8	Proliferation (Cell Count)	164.89	249.62	1.51386
The regulation of cell functioNaN electrically using biodegradable polypyrrole–polylactide conductors - ScienceDirect	https://doi.org/10.1016/j.biomaterials.2008.06.010	Human cutaneous fibroblasts	Clonetics (San Diego, CA)	Human	Direct Current (DC)	Continuous	Biodegradable PPy/PLLA conductor	Not specified	Not specified	0.5 mm (membrane thickness)	50	N/A	N/A	24	48	Proliferation (absorbance at 550 nm)	0.3	0.37	1.23333
The regulation of cell functioNaN electrically using biodegradable polypyrrole–polylactide conductors - ScienceDirect	https://doi.org/10.1016/j.biomaterials.2008.06.010	Human cutaneous fibroblasts	Clonetics (San Diego, CA)	Human	Direct Current (DC)	Continuous	Biodegradable PPy/PLLA conductor	Not specified	Not specified	0.5 mm (membrane thickness)	50	N/A	N/A	24	96	Proliferation (absorbance at 550 nm)	0.63	0.67	1.06349
Electrical stimulation enhances viability of human cutaneous fibroblasts on conductive biodegradable substrates - Shi - 2008 - Journal of Biomedical Materials Research Part A - Wiley Online Library	https://doi.org/10.1002/jbm.a.31337	Human cutaneous fibroblasts	Clonetics (San Diego, CA)	Human	Direct Current (DC)	Continuous	Platinum electrodes with PPy/PLLA membrane	2	Not specified	20	100	N/A	N/A	2	2	Proliferation (absorbance at 550 nm)	0.23	0.51	2.21739
Electrical stimulation enhances viability of human cutaneous fibroblasts on conductive biodegradable substrates - Shi - 2008 - Journal of Biomedical Materials Research Part A - Wiley Online Library	https://doi.org/10.1002/jbm.a.31337	Human cutaneous fibroblasts	Clonetics (San Diego, CA)	Human	Direct Current (DC)	Continuous	Platinum electrodes with PPy/PLLA membrane	2	Not specified	20	100	N/A	N/A	24	24	Proliferation (absorbance at 550 nm)	0.26	1.03	3.96154
Electrical stimulation enhances viability of human cutaneous fibroblasts on conductive biodegradable substrates - Shi - 2008 - Journal of Biomedical Materials Research Part A - Wiley Online Library	https://doi.org/10.1002/jbm.a.31337	Human cutaneous fibroblasts	Clonetics (San Diego, CA)	Human	Direct Current (DC)	Continuous	Platinum electrodes with gold coated membrane	Not specified	5e-05	20	Not specified	N/A	N/A	2	2	Proliferation (absorbance at 550 nm)	0.16	0.15	0.9375
Electrical stimulation enhances viability of human cutaneous fibroblasts on conductive biodegradable substrates - Shi - 2008 - Journal of Biomedical Materials Research Part A - Wiley Online Library	https://doi.org/10.1002/jbm.a.31337	Human cutaneous fibroblasts	Clonetics (San Diego, CA)	Human	Direct Current (DC)	Continuous	Platinum electrodes with gold coated membrane	Not specified	5e-05	20	Not specified	N/A	N/A	24	24	Proliferation (absorbance at 550 nm)	0.2	0.21	1.05
Electrical stimulation enhances viability of human cutaneous fibroblasts on conductive biodegradable substrates - Shi - 2008 - Journal of Biomedical Materials Research Part A - Wiley Online Library	https://doi.org/10.1002/jbm.a.31337	Human cutaneous fibroblasts	Clonetics (San Diego, CA)	Human	Direct Current (DC)	Continuous	Platinum electrodes with gold coated membrane	Not specified	5e-05	20	Not specified	N/A	N/A	96	96	Proliferation (absorbance at 550 nm)	0.2	0.2	1
Electrical stimulation enhances viability of human cutaneous fibroblasts on conductive biodegradable substrates - Shi - 2008 - Journal of Biomedical Materials Research Part A - Wiley Online Library	https://doi.org/10.1002/jbm.a.31337	Human cutaneous fibroblasts	Clonetics (San Diego, CA)	Human	Direct Current (DC)	Continuous	Platinum electrodes with gold coated membrane	Not specified	0.0005	20	Not specified	N/A	N/A	96	96	Proliferation (absorbance at 550 nm)	0.2	0.2	1
Electrical stimulation enhances viability of human cutaneous fibroblasts on conductive biodegradable substrates - Shi - 2008 - Journal of Biomedical Materials Research Part A - Wiley Online Library	https://doi.org/10.1002/jbm.a.31337	Human cutaneous fibroblasts	Clonetics (San Diego, CA)	Human	Direct Current (DC)	Continuous	Platinum electrodes with gold coated membrane	Not specified	0.005	20	Not specified	N/A	N/A	96	96	Proliferation (absorbance at 550 nm)	0.2	0.2	1
Enhancing proliferation and migration of fibroblast cells by electric stimulation based on triboelectric nanogenerator - ScienceDirect	https://doi.org/10.1016/j.nanoen.2018.12.077	Fibroblasts	L929 (ATCC CCL-1)	Mouse	TENG-based AC	sine AC	SWCNT thin film	160	2e-06	5	32000	2	NA	1.66	48	Proliferation (% compared to control)		0.25	1.0025
Enhancing proliferation and migration of fibroblast cells by electric stimulation based on triboelectric nanogenerator - ScienceDirect	https://doi.org/10.1016/j.nanoen.2018.12.077	Fibroblasts	L929 (ATCC CCL-1)	Mouse	TENG-based AC	sine AC	SWCNT thin film	160	1e-05	5	32000	2	NA	1.66	48	Proliferation (% compared to control)		0.25	1.0025
Enhancing proliferation and migration of fibroblast cells by electric stimulation based on triboelectric nanogenerator - ScienceDirect	https://doi.org/10.1016/j.nanoen.2018.12.077	Fibroblasts	L929 (ATCC CCL-1)	Mouse	TENG-based AC	sine AC	SWCNT thin film	160	2e-05	5	32000	2	NA	1.66	48	Proliferation (% compared to control)		19.58	1.1958
Enhancing proliferation and migration of fibroblast cells by electric stimulation based on triboelectric nanogenerator - ScienceDirect	https://doi.org/10.1016/j.nanoen.2018.12.077	Fibroblasts	L929 (ATCC CCL-1)	Mouse	TENG-based AC	sine AC	SWCNT thin film	160	3.5e-05	5	32000	2	NA	1.66	48	Proliferation (% compared to control)		38.41	1.3841
Enhancing proliferation and migration of fibroblast cells by electric stimulation based on triboelectric nanogenerator - ScienceDirect	https://doi.org/10.1016/j.nanoen.2018.12.077	Fibroblasts	L929 (ATCC CCL-1)	Mouse	TENG-based AC	sine AC	SWCNT thin film	160	5e-05	5	32000	2	NA	1.66	48	Proliferation (% compared to control)		53.97	1.5397
Enhancing proliferation and migration of fibroblast cells by electric stimulation based on triboelectric nanogenerator - ScienceDirect	https://doi.org/10.1016/j.nanoen.2018.12.077	Fibroblasts	L929 (ATCC CCL-1)	Mouse	TENG-based AC	sine AC	SWCNT thin film	160	7.5e-05	5	32000	2	NA	1.66	48	Proliferation (% compared to control)		4.77	1.0477
Enhancing proliferation and migration of fibroblast cells by electric stimulation based on triboelectric nanogenerator - ScienceDirect	https://doi.org/10.1016/j.nanoen.2018.12.077	Fibroblasts	L929 (ATCC CCL-1)	Mouse	TENG-based AC	sine AC	SWCNT thin film	160	0.0001	5	32000	2	NA	1.66	48	Proliferation (% compared to control)		-4.26	0.9523
Enhancing proliferation and migration of fibroblast cells by electric stimulation based on triboelectric nanogenerator - ScienceDirect	https://doi.org/10.1016/j.nanoen.2018.12.077	Fibroblasts	L929 (ATCC CCL-1)	Mouse	TENG-based AC	sine AC	SWCNT thin film	160	0.0001	5	32000	2	NA	2.49	72	Migration (relative wound closed area %)	14.29	35.24	2.46606
Enhancing proliferation and migration of fibroblast cells by electric stimulation based on triboelectric nanogenerator - ScienceDirect	https://doi.org/10.1016/j.nanoen.2018.12.077	Fibroblasts	L929 (ATCC CCL-1)	Mouse	TENG-based AC	sine AC	SWCNT thin film	160	0.0001	5	32000	2	NA	4.15	120	Migration (relative wound closed area %)	49.21	82.22	1.6708
Investigating the Effect of Polypyrrole–Gelatin/Silk Fibroin Hydrogel Mediated Pulsed Electrical Stimulation for Skin Regeneration | ACS Applied Materials & Interfaces	https://doi.org/10.1021/acsami.4c12322	Human dermal fibroblasts	Primary foreskin-derived	Human	Pulsed Electrical Stimulation (PES)	Square wave, 20% duty cycle	Graphite electrodes	Not specified	Not specified	20	25	2	100	1	24	Proliferation (Viability compared to control %)	100	133.13	1.3313
Investigating the Effect of Polypyrrole–Gelatin/Silk Fibroin Hydrogel Mediated Pulsed Electrical Stimulation for Skin Regeneration | ACS Applied Materials & Interfaces	https://doi.org/10.1021/acsami.4c12322	Human dermal fibroblasts	Primary foreskin-derived	Human	Pulsed Electrical Stimulation (PES)	Square wave, 20% duty cycle	Graphite electrodes	Not specified	Not specified	20	70	2	100	1	24	Proliferation (Viability compared to control %)	100	125.59	1.2559
Investigating the Effect of Polypyrrole–Gelatin/Silk Fibroin Hydrogel Mediated Pulsed Electrical Stimulation for Skin Regeneration | ACS Applied Materials & Interfaces	https://doi.org/10.1021/acsami.4c12322	Human dermal fibroblasts	Primary foreskin-derived	Human	Pulsed Electrical Stimulation (PES)	Square wave, 20% duty cycle	Graphite electrodes	Not specified	Not specified	20	100	2	100	1	24	Proliferation (Viability compared to control %)	100	116.39	1.1639
Investigating the Effect of Polypyrrole–Gelatin/Silk Fibroin Hydrogel Mediated Pulsed Electrical Stimulation for Skin Regeneration | ACS Applied Materials & Interfaces	https://doi.org/10.1021/acsami.4c12322	Human dermal fibroblasts	Primary foreskin-derived	Human	Pulsed Electrical Stimulation (PES)	Square wave, 20% duty cycle	Graphite electrodes	Not specified	Not specified	20	300	2	100	1	24	Proliferation (Viability compared to control %)	100	118.06	1.1806
Investigating the Effect of Polypyrrole–Gelatin/Silk Fibroin Hydrogel Mediated Pulsed Electrical Stimulation for Skin Regeneration | ACS Applied Materials & Interfaces	https://doi.org/10.1021/acsami.4c12322	Human dermal fibroblasts	Primary foreskin-derived	Human	Pulsed Electrical Stimulation (PES)	Square wave, 20% duty cycle	Graphite electrodes	Not specified	Not specified	20	500	2	100	1	24	Proliferation (Viability compared to control %)	100	119.74	1.1974
Investigating the Effect of Polypyrrole–Gelatin/Silk Fibroin Hydrogel Mediated Pulsed Electrical Stimulation for Skin Regeneration | ACS Applied Materials & Interfaces	https://doi.org/10.1021/acsami.4c12322	Human dermal fibroblasts	Primary foreskin-derived	Human	Pulsed Electrical Stimulation (PES)	Square wave, 20% duty cycle	Graphite electrodes	Not specified	Not specified	20	1000	2	100	1	24	Proliferation (Viability compared to control %)	100	104.67	1.0467
Effects of electrical stimulation on human skin keratinocyte growth and the secretion of cytokines and growth factors - IOPscience	10.1088/1748-605X/ac2bba	Keratinocytes	HaCaT (CELLutions Biosystems)	Human	Direct Current (DC)	Constant	PPy-PU/PLLA conductive membrane	Not specified	Not specified	Not specified	100	N/A	N/A	6	24	Proliferation (MTS Assay oD @ 490nm)	0.7	0.86	1.22857
Effects of electrical stimulation on human skin keratinocyte growth and the secretion of cytokines and growth factors - IOPscience	10.1088/1748-605X/ac2bba	Keratinocytes	HaCaT (CELLutions Biosystems)	Human	Direct Current (DC)	Constant	PPy-PU/PLLA conductive membrane	Not specified	Not specified	Not specified	200	N/A	N/A	6	24	Proliferation (MTS Assay oD @ 490nm)	0.7	0.95	1.35714
Effects of electrical stimulation on human skin keratinocyte growth and the secretion of cytokines and growth factors - IOPscience	10.1088/1748-605X/ac2bba	Keratinocytes	HaCaT (CELLutions Biosystems)	Human	Direct Current (DC)	Constant	PPy-PU/PLLA conductive membrane	Not specified	Not specified	Not specified	100	N/A	N/A	24	24	Proliferation (MTS Assay oD @ 490nm)	0.79	1	1.26582
Effects of electrical stimulation on human skin keratinocyte growth and the secretion of cytokines and growth factors - IOPscience	10.1088/1748-605X/ac2bba	Keratinocytes	HaCaT (CELLutions Biosystems)	Human	Direct Current (DC)	Constant	PPy-PU/PLLA conductive membrane	Not specified	Not specified	Not specified	200	N/A	N/A	24	24	Proliferation (MTS Assay oD @ 490nm)	0.79	1.21	1.53165
A bioabsorbable mechanoelectric fiber as electrical stimulation suture | Nature CommunicatioNaN	https://doi.org/10.1038/s41467-024-52354-x	Fibroblasts	NIH3T3	Mouse	Triboelectric mechanoelectric stimulation	Pulsed AC	Mg filament wrapped in PLGA coated with PCL	2.5	Not specified	N/A	100	2	N/A	3	72	Proliferation (Ki67 intensity)	1	1.38	1.38
A bioabsorbable mechanoelectric fiber as electrical stimulation suture | Nature CommunicatioNaN	https://doi.org/10.1038/s41467-024-52354-x	Fibroblasts	NIH3T3	Mouse	Triboelectric mechanoelectric stimulation	Pulsed AC	Mg filament wrapped in PLGA coated with PCL	2.5	Not specified	N/A	100	2	N/A	3	72	Proliferation (Ki67 intensity)	0.96	1.37	1.42708
A bioabsorbable mechanoelectric fiber as electrical stimulation suture | Nature CommunicatioNaN	https://doi.org/10.1038/s41467-024-52354-x	Fibroblasts	NIH3T3	Mouse	Triboelectric mechanoelectric stimulation	Pulsed AC	Mg filament wrapped in PLGA coated with PCL	2.5	Not specified	N/A	100	2	N/A	1	24	Migration (relative wound closed area %)	67.57	89.19	1.31996
Conductive, adaptive, multifunctional hydrogel combined with electrical stimulation for deep wound repair - ScienceDirect	https://doi.org/10.1016/j.cej.2021.129578	Fibroblasts	L929	Mouse	Pulsed Electrical Stimulation	Biphasic square wave	Carbon electrodes (5 cm length, 3 cm gap)	Not specified	5e-05	30	Not specified	1	N/A	0.5	72	Proliferation (cell OD 450 nm)	0.57	0.61	1.07018		Gel PHTB2 data extracted as best cell viability and adhesion reported.
Conductive, adaptive, multifunctional hydrogel combined with electrical stimulation for deep wound repair - ScienceDirect	https://doi.org/10.1016/j.cej.2021.129578	Fibroblasts	L929	Mouse	Pulsed Electrical Stimulation	Biphasic square wave	Carbon electrodes (5 cm length, 3 cm gap)	Not specified	5e-05	30	Not specified	1	N/A	0.5	168	Proliferation (cell OD 450 nm)	1.2	1.62	1.35		Gel PHTB2 data extracted as best cell viability and adhesion reported.
Conductive, adaptive, multifunctional hydrogel combined with electrical stimulation for deep wound repair - ScienceDirect	https://doi.org/10.1016/j.cej.2021.129578	Fibroblasts	L929	Mouse	Pulsed Electrical Stimulation	Biphasic square wave	Carbon electrodes (5 cm length, 3 cm gap)	Not specified	5e-05	30	Not specified	1	N/A	0.5	240	Proliferation (cell OD 450 nm)	1.35	1.79	1.32593		Gel PHTB2 data extracted as best cell viability and adhesion reported.
Conductive, adaptive, multifunctional hydrogel combined with electrical stimulation for deep wound repair - ScienceDirect	https://doi.org/10.1016/j.cej.2021.129578	Fibroblasts	L929	Mouse	Pulsed Electrical Stimulation	Biphasic square wave	Carbon electrodes (5 cm length, 3 cm gap)	Not specified	5e-05	30	Not specified	1	N/A	0.5	24	Migration (cell migration Ratio %)	37.56	76.03	2.02423
The synergistic effect of biomimetic electrical stimulation and extracellular-matrix-mimetic nanopattern for upregulating cell activities - ScienceDirect	https://doi.org/10.1016/j.bios.2020.112470	Fibroblast	NIH-3T3	Mouse	DC	DC	Carbon	0.18	Not specified	18	10	NA	NA	2	24	Proliferation (Fluiroecsence Intensity AU)	20.84	39.61	1.90067
The synergistic effect of biomimetic electrical stimulation and extracellular-matrix-mimetic nanopattern for upregulating cell activities - ScienceDirect	https://doi.org/10.1016/j.bios.2020.112470	Fibroblast	NIH-3T3	Mouse	AC	AC Sine	Carbon	0.18	Not specified	18	10	1.688	NA	2	24	Proliferation (Fluiroecsence Intensity AU)	20.84	43.47	2.08589
The synergistic effect of biomimetic electrical stimulation and extracellular-matrix-mimetic nanopattern for upregulating cell activities - ScienceDirect	https://doi.org/10.1016/j.bios.2020.112470	Fibroblast	NIH-3T3	Mouse	Biomimetic Electrical Stimulation (BES)	BES	Carbon	0.18	Not specified	18	10	1.688	NA	2	24	Proliferation (Fluiroecsence Intensity AU)	20.84	51.7	2.48081
The synergistic effect of biomimetic electrical stimulation and extracellular-matrix-mimetic nanopattern for upregulating cell activities - ScienceDirect	https://doi.org/10.1016/j.bios.2020.112470	Fibroblast	NIH-3T3	Mouse	Biomimetic Electrical Stimulation (BES)	BES	Carbon	0.18	Not specified	18	10	1.688	NA	1	12	Proliferation (Cell Prolifertion Ratio)	2	2.53	1.265
The synergistic effect of biomimetic electrical stimulation and extracellular-matrix-mimetic nanopattern for upregulating cell activities - ScienceDirect	https://doi.org/10.1016/j.bios.2020.112470	Fibroblast	NIH-3T3	Mouse	Biomimetic Electrical Stimulation (BES)	BES	Carbon	0.18	Not specified	18	10	1.688	NA	2	24	Proliferation (Cell Prolifertion Ratio)	2.71	3.18	1.17343
The synergistic effect of biomimetic electrical stimulation and extracellular-matrix-mimetic nanopattern for upregulating cell activities - ScienceDirect	https://doi.org/10.1016/j.bios.2020.112470	Fibroblast	NIH-3T3	Mouse	Biomimetic Electrical Stimulation (BES)	BES	Carbon	0.18	Not specified	18	10	1.688	NA	3	36	Proliferation (Cell Prolifertion Ratio)	3.59	4.74	1.32033
The synergistic effect of biomimetic electrical stimulation and extracellular-matrix-mimetic nanopattern for upregulating cell activities - ScienceDirect	https://doi.org/10.1016/j.bios.2020.112470	Fibroblast	NIH-3T3	Mouse	Biomimetic Electrical Stimulation (BES)	BES	Carbon	0.18	Not specified	18	10	1.688	NA	4	48	Proliferation (Cell Prolifertion Ratio)	4.65	7.38	1.5871
The synergistic effect of biomimetic electrical stimulation and extracellular-matrix-mimetic nanopattern for upregulating cell activities - ScienceDirect	https://doi.org/10.1016/j.bios.2020.112470	Fibroblast	NIH-3T3	Mouse	DC	DC	Carbon	0.18	Not specified	18	10	NA	NA	1	12	Migration (wound closure area %)	8.25	29.9	3.62424		Migration taken from the PET films to isolate ES effects.
The synergistic effect of biomimetic electrical stimulation and extracellular-matrix-mimetic nanopattern for upregulating cell activities - ScienceDirect	https://doi.org/10.1016/j.bios.2020.112470	Fibroblast	NIH-3T3	Mouse	DC	DC	Carbon	0.18	Not specified	18	10	NA	NA	2	24	Migration (wound closure area %)	31.96	53.95	1.68805
The synergistic effect of biomimetic electrical stimulation and extracellular-matrix-mimetic nanopattern for upregulating cell activities - ScienceDirect	https://doi.org/10.1016/j.bios.2020.112470	Fibroblast	NIH-3T3	Mouse	DC	DC	Carbon	0.18	Not specified	18	10	NA	NA	3	36	Migration (wound closure area %)	58.42	74.23	1.27063
The synergistic effect of biomimetic electrical stimulation and extracellular-matrix-mimetic nanopattern for upregulating cell activities - ScienceDirect	https://doi.org/10.1016/j.bios.2020.112470	Fibroblast	NIH-3T3	Mouse	DC	DC	Carbon	0.18	Not specified	18	10	NA	NA	4	48	Migration (wound closure area %)	75.95	85.57	1.12666
The synergistic effect of biomimetic electrical stimulation and extracellular-matrix-mimetic nanopattern for upregulating cell activities - ScienceDirect	https://doi.org/10.1016/j.bios.2020.112470	Fibroblast	NIH-3T3	Mouse	AC	AC Sine	Carbon	0.18	Not specified	18	10	1.688	NA	1	12	Migration (wound closure area %)	8.25	38.14	4.62303		Migration taken from the PET films to isolate ES effects.
The synergistic effect of biomimetic electrical stimulation and extracellular-matrix-mimetic nanopattern for upregulating cell activities - ScienceDirect	https://doi.org/10.1016/j.bios.2020.112470	Fibroblast	NIH-3T3	Mouse	AC	AC Sine	Carbon	0.18	Not specified	18	10	1.688	NA	2	24	Migration (wound closure area %)	31.96	60.48	1.89237
The synergistic effect of biomimetic electrical stimulation and extracellular-matrix-mimetic nanopattern for upregulating cell activities - ScienceDirect	https://doi.org/10.1016/j.bios.2020.112470	Fibroblast	NIH-3T3	Mouse	AC	AC Sine	Carbon	0.18	Not specified	18	10	1.688	NA	3	36	Migration (wound closure area %)	58.42	80.07	1.37059
The synergistic effect of biomimetic electrical stimulation and extracellular-matrix-mimetic nanopattern for upregulating cell activities - ScienceDirect	https://doi.org/10.1016/j.bios.2020.112470	Fibroblast	NIH-3T3	Mouse	AC	AC Sine	Carbon	0.18	Not specified	18	10	1.688	NA	4	48	Migration (wound closure area %)	75.95	87.29	1.14931
The synergistic effect of biomimetic electrical stimulation and extracellular-matrix-mimetic nanopattern for upregulating cell activities - ScienceDirect	https://doi.org/10.1016/j.bios.2020.112470	Fibroblast	NIH-3T3	Mouse	Biomimetic Electrical Stimulation (BES)	BES	Carbon	0.18	Not specified	18	10	1.688	NA	1	12	Migration (wound closure area %)	8.25	42.96	5.20727		Migration taken from the PET films to isolate ES effects.
The synergistic effect of biomimetic electrical stimulation and extracellular-matrix-mimetic nanopattern for upregulating cell activities - ScienceDirect	https://doi.org/10.1016/j.bios.2020.112470	Fibroblast	NIH-3T3	Mouse	Biomimetic Electrical Stimulation (BES)	BES	Carbon	0.18	Not specified	18	10	1.688	NA	2	24	Migration (wound closure area %)	31.96	67.01	2.09668
The synergistic effect of biomimetic electrical stimulation and extracellular-matrix-mimetic nanopattern for upregulating cell activities - ScienceDirect	https://doi.org/10.1016/j.bios.2020.112470	Fibroblast	NIH-3T3	Mouse	Biomimetic Electrical Stimulation (BES)	BES	Carbon	0.18	Not specified	18	10	1.688	NA	3	36	Migration (wound closure area %)	58.42	81.1	1.38822
The synergistic effect of biomimetic electrical stimulation and extracellular-matrix-mimetic nanopattern for upregulating cell activities - ScienceDirect	https://doi.org/10.1016/j.bios.2020.112470	Fibroblast	NIH-3T3	Mouse	Biomimetic Electrical Stimulation (BES)	BES	Carbon	0.18	Not specified	18	10	1.688	NA	4	48	Migration (wound closure area %)	75.95	89	1.17182
Electrotaxis evokes directional separation of co-cultured keratinocytes and fibroblasts | Scientific Reports	https://doi.org/10.1038/s41598-023-38664-y	Human epidermal keratinocytes	HPV-16 E6/E7 immortalized keratinocyte	Human	DC Electric Field	DC	PEDOT:PSS coated Meatal	Not specified	Not specified	3	25	NA	NA	2	2	Migration (Directedness cos-theta)	0.992809	0.998201	1.00543		Microfluidic device u1.
Electrotaxis evokes directional separation of co-cultured keratinocytes and fibroblasts | Scientific Reports	https://doi.org/10.1038/s41598-023-38664-y	Human epidermal keratinocytes	HPV-16 E6/E7 immortalized keratinocyte	Human	DC Electric Field	DC	PEDOT:PSS coated Meatal	Not specified	Not specified	3	50	NA	NA	2	2	Migration (Directedness cos-theta)	0.992809	0.958244	0.965185		Currents estimated from assumed linear relationship.
Electrotaxis evokes directional separation of co-cultured keratinocytes and fibroblasts | Scientific Reports	https://doi.org/10.1038/s41598-023-38664-y	Human epidermal keratinocytes	HPV-16 E6/E7 immortalized keratinocyte	Human	DC Electric Field	DC	PEDOT:PSS coated Meatal	Not specified	Not specified	3	100	NA	NA	2	2	Migration (Directedness cos-theta)	0.992809	0.935897	0.942676		Of measured values.
Electrotaxis evokes directional separation of co-cultured keratinocytes and fibroblasts | Scientific Reports	https://doi.org/10.1038/s41598-023-38664-y	Human epidermal keratinocytes	HPV-16 E6/E7 immortalized keratinocyte	Human	DC Electric Field	DC	PEDOT:PSS coated Meatal	Not specified	9.5e-06	3	200	NA	NA	2	2	Migration (Directedness cos-theta)	0.992809	0.777573	0.783205
Electrotaxis evokes directional separation of co-cultured keratinocytes and fibroblasts | Scientific Reports	https://doi.org/10.1038/s41598-023-38664-y	Human epidermal keratinocytes	HPV-16 E6/E7 immortalized keratinocyte	Human	DC Electric Field	DC	PEDOT:PSS coated Meatal	Not specified	Not specified	3	400	NA	NA	2	2	Migration (Directedness cos-theta)	0.998201	0.891568	0.893176
Electrotaxis evokes directional separation of co-cultured keratinocytes and fibroblasts | Scientific Reports	https://doi.org/10.1038/s41598-023-38664-y	Human epidermal keratinocytes	HPV-16 E6/E7 immortalized keratinocyte	Human	DC Electric Field	DC	PEDOT:PSS coated Meatal	Not specified	Not specified	3	25	NA	NA	2	2	Migration (velocity um/hr)	95.52	107.46	1.125
Electrotaxis evokes directional separation of co-cultured keratinocytes and fibroblasts | Scientific Reports	https://doi.org/10.1038/s41598-023-38664-y	Human epidermal keratinocytes	HPV-16 E6/E7 immortalized keratinocyte	Human	DC Electric Field	DC	PEDOT:PSS coated Meatal	Not specified	Not specified	3	50	NA	NA	2	2	Migration (velocity um/hr)	95.52	98.51	1.0313
Electrotaxis evokes directional separation of co-cultured keratinocytes and fibroblasts | Scientific Reports	https://doi.org/10.1038/s41598-023-38664-y	Human epidermal keratinocytes	HPV-16 E6/E7 immortalized keratinocyte	Human	DC Electric Field	DC	PEDOT:PSS coated Meatal	Not specified	Not specified	3	100	NA	NA	2	2	Migration (velocity um/hr)	95.52	89.55	0.9375
Electrotaxis evokes directional separation of co-cultured keratinocytes and fibroblasts | Scientific Reports	https://doi.org/10.1038/s41598-023-38664-y	Human epidermal keratinocytes	HPV-16 E6/E7 immortalized keratinocyte	Human	DC Electric Field	DC	PEDOT:PSS coated Meatal	Not specified	9.5e-06	3	200	NA	NA	2	2	Migration (velocity um/hr)	95.52	79.1	0.828099
Electrotaxis evokes directional separation of co-cultured keratinocytes and fibroblasts | Scientific Reports	https://doi.org/10.1038/s41598-023-38664-y	Human epidermal keratinocytes	HPV-16 E6/E7 immortalized keratinocyte	Human	DC Electric Field	DC	PEDOT:PSS coated Meatal	Not specified	Not specified	3	400	NA	NA	2	2	Migration (velocity um/hr)	59.7	67.16	1.12496
Electrotaxis evokes directional separation of co-cultured keratinocytes and fibroblasts | Scientific Reports	https://doi.org/10.1038/s41598-023-38664-y	Human primary fibroblasts P9, PN 109	Human primary fibroblasts P9, PN 109	Human	DC Electric Field	DC	PEDOT:PSS coated Meatal	Not specified	Not specified	3	50	NA	NA	3	3	Migration (Directedness cos-theta)	0.998201	0.993956	0.995748
Electrotaxis evokes directional separation of co-cultured keratinocytes and fibroblasts | Scientific Reports	https://doi.org/10.1038/s41598-023-38664-y	Human primary fibroblasts P9, PN 109	Human primary fibroblasts P9, PN 109	Human	DC Electric Field	DC	PEDOT:PSS coated Meatal	Not specified	Not specified	3	100	NA	NA	3	3	Migration (Directedness cos-theta)	0.998201	0.99875	1.00055
Electrotaxis evokes directional separation of co-cultured keratinocytes and fibroblasts | Scientific Reports	https://doi.org/10.1038/s41598-023-38664-y	Human primary fibroblasts P9, PN 109	Human primary fibroblasts P9, PN 109	Human	DC Electric Field	DC	PEDOT:PSS coated Meatal	Not specified	9.5e-06	3	200	NA	NA	3	3	Migration (Directedness cos-theta)	0.998201	0.980067	0.981833
Electrotaxis evokes directional separation of co-cultured keratinocytes and fibroblasts | Scientific Reports	https://doi.org/10.1038/s41598-023-38664-y	Human primary fibroblasts P9, PN 109	Human primary fibroblasts P9, PN 109	Human	DC Electric Field	DC	PEDOT:PSS coated Meatal	Not specified	Not specified	3	400	NA	NA	3	3	Migration (Directedness cos-theta)	0.998201	0.896052	0.897668
Electrotaxis evokes directional separation of co-cultured keratinocytes and fibroblasts | Scientific Reports	https://doi.org/10.1038/s41598-023-38664-y	Human primary fibroblasts P9, PN 109	Human primary fibroblasts P9, PN 109	Human	DC Electric Field	DC	PEDOT:PSS coated Meatal	Not specified	Not specified	3	50	NA	NA	3	3	Migration (velocity um/hr)	16.04	11.19	0.697631
Electrotaxis evokes directional separation of co-cultured keratinocytes and fibroblasts | Scientific Reports	https://doi.org/10.1038/s41598-023-38664-y	Human primary fibroblasts P9, PN 109	Human primary fibroblasts P9, PN 109	Human	DC Electric Field	DC	PEDOT:PSS coated Meatal	Not specified	Not specified	3	100	NA	NA	3	3	Migration (velocity um/hr)	16.04	15.67	0.976933
Electrotaxis evokes directional separation of co-cultured keratinocytes and fibroblasts | Scientific Reports	https://doi.org/10.1038/s41598-023-38664-y	Human primary fibroblasts P9, PN 109	Human primary fibroblasts P9, PN 109	Human	DC Electric Field	DC	PEDOT:PSS coated Meatal	Not specified	9.5e-06	3	200	NA	NA	3	3	Migration (velocity um/hr)	16.04	17.54	1.09352
Electrotaxis evokes directional separation of co-cultured keratinocytes and fibroblasts | Scientific Reports	https://doi.org/10.1038/s41598-023-38664-y	Human primary fibroblasts P9, PN 109	Human primary fibroblasts P9, PN 109	Human	DC Electric Field	DC	PEDOT:PSS coated Meatal	Not specified	Not specified	3	400	NA	NA	3	3	Migration (velocity um/hr)	16.04	15.3	0.953865
Improved pharmacodynamics of epidermal growth factor via microneedles-based self-powered traNaNcutaneous electrical stimulation | Nature CommunicatioNaN	https://doi.org/10.1038/s41467-022-34716-5	Keratinocyte	HaCaT	Human	Transcutaneous ES via microneedles	Alternating microcurrent from triboelectric nanogenerator	Gold-coated PLA microneedles	20	1e-06	22.6	884.96	2	500	24	24	Proliferation (fluoresence AU)	107.14	184.29	1.72009		Electrode distance worked out from 12 well plate image in supplementary info where electrodes are on the edges of the well.
Improved pharmacodynamics of epidermal growth factor via microneedles-based self-powered traNaNcutaneous electrical stimulation | Nature CommunicatioNaN	https://doi.org/10.1038/s41467-022-34716-5	Keratinocyte	HaCaT	Human	Transcutaneous ES via microneedles	Alternating microcurrent from triboelectric nanogenerator	Gold-coated PLA microneedles	20	1e-06	22.6	884.96	2	500	24	24	Migration (wound closure area %)	21.59	33.52	1.55257
Pulsed electrical stimulation modulates fibroblasts' behaviour through the Smad signalling pathway - Wang - 2017 - Journal of Tissue Engineering and Regenerative Medicine - Wiley Online Library	https://doi.org/10.1002/term.2014	Fibroblast	Primary human dermal fibroblasts	Human	Pulsed Electrical Stimulation (PES)	Rectangular pulses	Polypyrrole-coated PET fabric	Not specified	Not specified	Not specified	50	0.000833	10	0.04998	6	Migration (wound closure area %)	14.7	20.75	1.41156		10 sec pulse every 1200 sec.
Pulsed electrical stimulation modulates fibroblasts' behaviour through the Smad signalling pathway - Wang - 2017 - Journal of Tissue Engineering and Regenerative Medicine - Wiley Online Library	https://doi.org/10.1002/term.2014	Fibroblast	Primary human dermal fibroblasts	Human	Pulsed Electrical Stimulation (PES)	Rectangular pulses	Polypyrrole-coated PET fabric	Not specified	Not specified	Not specified	100	0.000833	10	0.04998	6	Migration (wound closure area %)	14.7	23.63	1.60748
Pulsed electrical stimulation modulates fibroblasts' behaviour through the Smad signalling pathway - Wang - 2017 - Journal of Tissue Engineering and Regenerative Medicine - Wiley Online Library	https://doi.org/10.1002/term.2014	Fibroblast	Primary human dermal fibroblasts	Human	Pulsed Electrical Stimulation (PES)	Rectangular pulses	Polypyrrole-coated PET fabric	Not specified	Not specified	Not specified	50	0.000833	10	0.09996	12	Migration (wound closure area %)	39.77	49.86	1.25371
Pulsed electrical stimulation modulates fibroblasts' behaviour through the Smad signalling pathway - Wang - 2017 - Journal of Tissue Engineering and Regenerative Medicine - Wiley Online Library	https://doi.org/10.1002/term.2014	Fibroblast	Primary human dermal fibroblasts	Human	Pulsed Electrical Stimulation (PES)	Rectangular pulses	Polypyrrole-coated PET fabric	Not specified	Not specified	Not specified	100	0.000833	10	0.09996	12	Migration (wound closure area %)	39.77	63.13	1.58738
Pulsed electrical stimulation modulates fibroblasts' behaviour through the Smad signalling pathway - Wang - 2017 - Journal of Tissue Engineering and Regenerative Medicine - Wiley Online Library	https://doi.org/10.1002/term.2014	Fibroblast	Primary human dermal fibroblasts	Human	Pulsed Electrical Stimulation (PES)	Rectangular pulses	Polypyrrole-coated PET fabric	Not specified	Not specified	Not specified	50	0.000833	10	0.19992	24	Migration (wound closure area %)	88.76	96.54	1.08765
Pulsed electrical stimulation modulates fibroblasts' behaviour through the Smad signalling pathway - Wang - 2017 - Journal of Tissue Engineering and Regenerative Medicine - Wiley Online Library	https://doi.org/10.1002/term.2014	Fibroblast	Primary human dermal fibroblasts	Human	Pulsed Electrical Stimulation (PES)	Rectangular pulses	Polypyrrole-coated PET fabric	Not specified	Not specified	Not specified	100	0.000833	10	0.19992	24	Migration (wound closure area %)	88.76	98.27	1.10714
Pulsed electrical stimulation modulates fibroblasts' behaviour through the Smad signalling pathway - Wang - 2017 - Journal of Tissue Engineering and Regenerative Medicine - Wiley Online Library	https://doi.org/10.1002/term.2014	Fibroblast	Primary human dermal fibroblasts	Human	Pulsed Electrical Stimulation (PES)	Rectangular pulses	Polypyrrole-coated PET fabric	Not specified	Not specified	Not specified	50	0.001667	300	3	6	Migration (wound closure area %)	18.79	26.3	1.39968
Pulsed electrical stimulation modulates fibroblasts' behaviour through the Smad signalling pathway - Wang - 2017 - Journal of Tissue Engineering and Regenerative Medicine - Wiley Online Library	https://doi.org/10.1002/term.2014	Fibroblast	Primary human dermal fibroblasts	Human	Pulsed Electrical Stimulation (PES)	Rectangular pulses	Polypyrrole-coated PET fabric	Not specified	Not specified	Not specified	100	0.001667	300	3	6	Migration (wound closure area %)	18.79	34.39	1.83023
Pulsed electrical stimulation modulates fibroblasts' behaviour through the Smad signalling pathway - Wang - 2017 - Journal of Tissue Engineering and Regenerative Medicine - Wiley Online Library	https://doi.org/10.1002/term.2014	Fibroblast	Primary human dermal fibroblasts	Human	Pulsed Electrical Stimulation (PES)	Rectangular pulses	Polypyrrole-coated PET fabric	Not specified	Not specified	Not specified	50	0.001667	300	6	12	Migration (wound closure area %)	49.71	72.54	1.45926
Pulsed electrical stimulation modulates fibroblasts' behaviour through the Smad signalling pathway - Wang - 2017 - Journal of Tissue Engineering and Regenerative Medicine - Wiley Online Library	https://doi.org/10.1002/term.2014	Fibroblast	Primary human dermal fibroblasts	Human	Pulsed Electrical Stimulation (PES)	Rectangular pulses	Polypyrrole-coated PET fabric	Not specified	Not specified	Not specified	100	0.001667	300	6	12	Migration (wound closure area %)	49.71	84.39	1.69765
Pulsed electrical stimulation modulates fibroblasts' behaviour through the Smad signalling pathway - Wang - 2017 - Journal of Tissue Engineering and Regenerative Medicine - Wiley Online Library	https://doi.org/10.1002/term.2014	Fibroblast	Primary human dermal fibroblasts	Human	Pulsed Electrical Stimulation (PES)	Rectangular pulses	Polypyrrole-coated PET fabric	Not specified	Not specified	Not specified	50	0.001667	300	12	24	Migration (wound closure area %)	95.09	98.55	1.03639
Pulsed electrical stimulation modulates fibroblasts' behaviour through the Smad signalling pathway - Wang - 2017 - Journal of Tissue Engineering and Regenerative Medicine - Wiley Online Library	https://doi.org/10.1002/term.2014	Fibroblast	Primary human dermal fibroblasts	Human	Pulsed Electrical Stimulation (PES)	Rectangular pulses	Polypyrrole-coated PET fabric	Not specified	Not specified	Not specified	100	0.001667	300	12	24	Migration (wound closure area %)	95.09	98.84	1.03944
Photothermally tunable biodegradation of implantable triboelectric nanogenerators for tissue repairing - ScienceDirect	https://doi.org/10.1016/j.nanoen.2018.10.020	Fibroblasts	L929	Mouse	DC	DC	Au and Mg on biodegradable polymers	1	0.001	0.1	100	N/A	N/A	6	6	Proliferation (cell count)	1.74242e+06	1.78788e+06	1.02609
Photothermally tunable biodegradation of implantable triboelectric nanogenerators for tissue repairing - ScienceDirect	https://doi.org/10.1016/j.nanoen.2018.10.020	Fibroblasts	L929	Mouse	AC	Pulsed AC	Au and Mg on biodegradable polymers	1	0.001	0.1	100	1	1000	6	6	Proliferation (cell count)	1.74242e+06	1.92424e+06	1.10435
Photothermally tunable biodegradation of implantable triboelectric nanogenerators for tissue repairing - ScienceDirect	https://doi.org/10.1016/j.nanoen.2018.10.020	Fibroblasts	L929	Mouse	AC-rectified (positive only)	Pulsed Positive Bias	Au and Mg on biodegradable polymers	1	0.001	0.1	100	1	1000	6	6	Proliferation (cell count)	1.74242e+06	2.12121e+06	1.21739
Photothermally tunable biodegradation of implantable triboelectric nanogenerators for tissue repairing - ScienceDirect	https://doi.org/10.1016/j.nanoen.2018.10.020	Fibroblasts	L929	Mouse	TENG-based AC	Pulsed AC	Au and Mg on biodegradable polymers	1	0.001	0.1	100	1	1000	6	6	Proliferation (cell count)	1.74242e+06	2.27273e+06	1.30435
Photothermally tunable biodegradation of implantable triboelectric nanogenerators for tissue repairing - ScienceDirect	https://doi.org/10.1016/j.nanoen.2018.10.020	Fibroblasts	L929	Mouse	TENG-based AC rectified	Pulsed Positive Bias	Au and Mg on biodegradable polymers	1	0.001	0.1	100	1	1000	6	6	Proliferation (cell count)	1.74242e+06	1.81818e+06	1.04348
Photothermally tunable biodegradation of implantable triboelectric nanogenerators for tissue repairing - ScienceDirect	https://doi.org/10.1016/j.nanoen.2018.10.020	Fibroblasts	L929	Mouse	DC	DC	Au and Mg on biodegradable polymers	1	0.001	0.1	100	N/A	N/A	12	12	Proliferation (cell count)	1.74857e+06	1.88631e+06	1.07877
Photothermally tunable biodegradation of implantable triboelectric nanogenerators for tissue repairing - ScienceDirect	https://doi.org/10.1016/j.nanoen.2018.10.020	Fibroblasts	L929	Mouse	AC	Pulsed AC	Au and Mg on biodegradable polymers	1	0.001	0.1	100	1	1000	12	12	Proliferation (cell count)	1.74857e+06	2.17557e+06	1.2442
Photothermally tunable biodegradation of implantable triboelectric nanogenerators for tissue repairing - ScienceDirect	https://doi.org/10.1016/j.nanoen.2018.10.020	Fibroblasts	L929	Mouse	AC-rectified (positive only)	Pulsed Positive Bias	Au and Mg on biodegradable polymers	1	0.001	0.1	100	1	1000	12	12	Proliferation (cell count)	1.74857e+06	2.25822e+06	1.29146
Photothermally tunable biodegradation of implantable triboelectric nanogenerators for tissue repairing - ScienceDirect	https://doi.org/10.1016/j.nanoen.2018.10.020	Fibroblasts	L929	Mouse	TENG-based AC	Pulsed AC	Au and Mg on biodegradable polymers	1	0.001	0.1	100	1	1000	12	12	Proliferation (cell count)	1.74857e+06	2.65767e+06	1.51991
Photothermally tunable biodegradation of implantable triboelectric nanogenerators for tissue repairing - ScienceDirect	https://doi.org/10.1016/j.nanoen.2018.10.020	Fibroblasts	L929	Mouse	TENG-based AC rectified	Pulsed Positive Bias	Au and Mg on biodegradable polymers	1	0.001	0.1	100	1	1000	12	12	Proliferation (cell count)	1.74857e+06	2.36841e+06	1.35448
Photothermally tunable biodegradation of implantable triboelectric nanogenerators for tissue repairing - ScienceDirect	https://doi.org/10.1016/j.nanoen.2018.10.020	Fibroblasts	L929	Mouse	DC	DC	Au and Mg on biodegradable polymers	1	0.001	0.1	100	N/A	N/A	24	24	Proliferation (cell count)	1.7348e+06	1.94141e+06	1.1191
Photothermally tunable biodegradation of implantable triboelectric nanogenerators for tissue repairing - ScienceDirect	https://doi.org/10.1016/j.nanoen.2018.10.020	Fibroblasts	L929	Mouse	AC	Pulsed AC	Au and Mg on biodegradable polymers	1	0.001	0.1	100	1	1000	24	24	Proliferation (cell count)	1.7348e+06	2.60257e+06	1.50021
Photothermally tunable biodegradation of implantable triboelectric nanogenerators for tissue repairing - ScienceDirect	https://doi.org/10.1016/j.nanoen.2018.10.020	Fibroblasts	L929	Mouse	AC-rectified (positive only)	Pulsed Positive Bias	Au and Mg on biodegradable polymers	1	0.001	0.1	100	1	1000	24	24	Proliferation (cell count)	1.7348e+06	2.36841e+06	1.36524
Photothermally tunable biodegradation of implantable triboelectric nanogenerators for tissue repairing - ScienceDirect	https://doi.org/10.1016/j.nanoen.2018.10.020	Fibroblasts	L929	Mouse	TENG-based AC	Pulsed AC	Au and Mg on biodegradable polymers	1	0.001	0.1	100	1	1000	24	24	Proliferation (cell count)	1.7348e+06	2.79541e+06	1.61137
Photothermally tunable biodegradation of implantable triboelectric nanogenerators for tissue repairing - ScienceDirect	https://doi.org/10.1016/j.nanoen.2018.10.020	Fibroblasts	L929	Mouse	TENG-based AC rectified	Pulsed Positive Bias	Au and Mg on biodegradable polymers	1	0.001	0.1	100	1	1000	24	24	Proliferation (cell count)	1.7348e+06	2.57502e+06	1.48433
Accelerated wound healing with an ionic patch assisted by a triboelectric nanogenerator - ScienceDirect	https://doi.org/10.1016/j.nanoen.2020.105463	Fibroblast	Normal HDFs & DM fibroblasts	Human	Electrical stimulation via iTENG	Alternating	Ionic hydrogel patch	10	3.6e-06	20	500	4	Not specified	6	20	Migration (Migration Ratio %)	25.45	73.21	2.87662		Voltage = peak to peak of wave.
Accelerated wound healing with an ionic patch assisted by a triboelectric nanogenerator - ScienceDirect	https://doi.org/10.1016/j.nanoen.2020.105463	Fibroblast	Normal HDFs & DM fibroblasts	Human	Electrical stimulation via iTENG	Alternating	Ionic hydrogel patch	10	3.6e-06	20	500	4	Not specified	20	20	Proliferation (Cell Viability)	0.13	0.31	2.38462		Current from sup fig S 4.
Effect of Electrical Stimulation on Diabetic Human Skin Fibroblast Growth and the Secretion of Cytokines and Growth Factors Involved in Wound Healing	https://doi.org/10.3390/biology10070641	Fibroblast	DHSF (from diabetic patients)	Human	Direct current (DC)	Continuous	PPy/HE/PLLA conductive membrane	Not specified	Not specified	Not specified	20	N/A	N/A	6	48	Proliferation (MTT OD at 550nm)	0.27	0.32	1.18519
Effect of Electrical Stimulation on Diabetic Human Skin Fibroblast Growth and the Secretion of Cytokines and Growth Factors Involved in Wound Healing	https://doi.org/10.3390/biology10070641	Fibroblast	DHSF (from diabetic patients)	Human	Direct current (DC)	Continuous	PPy/HE/PLLA conductive membrane	Not specified	Not specified	Not specified	40	N/A	N/A	6	48	Proliferation (MTT OD at 550nm)	0.27	0.32	1.18519
Effect of Electrical Stimulation on Diabetic Human Skin Fibroblast Growth and the Secretion of Cytokines and Growth Factors Involved in Wound Healing	https://doi.org/10.3390/biology10070641	Fibroblast	DHSF (from diabetic patients)	Human	Direct current (DC)	Continuous	PPy/HE/PLLA conductive membrane	Not specified	Not specified	Not specified	80	N/A	N/A	6	48	Proliferation (MTT OD at 550nm)	0.27	0.15	0.555556
Effect of Electrical Stimulation on Diabetic Human Skin Fibroblast Growth and the Secretion of Cytokines and Growth Factors Involved in Wound Healing	https://doi.org/10.3390/biology10070641	Fibroblast	DHSF (from diabetic patients)	Human	Direct current (DC)	Continuous	PPy/HE/PLLA conductive membrane	Not specified	Not specified	Not specified	100	N/A	N/A	6	48	Proliferation (MTT OD at 550nm)	0.27	0.21	0.777778
Effect of Electrical Stimulation on Diabetic Human Skin Fibroblast Growth and the Secretion of Cytokines and Growth Factors Involved in Wound Healing	https://doi.org/10.3390/biology10070641	Fibroblast	DHSF (from diabetic patients)	Human	Direct current (DC)	Continuous	PPy/HE/PLLA conductive membrane	Not specified	Not specified	Not specified	20	N/A	N/A	24	48	Proliferation (MTT OD at 550nm)	0.34	0.32	0.941176
Effect of Electrical Stimulation on Diabetic Human Skin Fibroblast Growth and the Secretion of Cytokines and Growth Factors Involved in Wound Healing	https://doi.org/10.3390/biology10070641	Fibroblast	DHSF (from diabetic patients)	Human	Direct current (DC)	Continuous	PPy/HE/PLLA conductive membrane	Not specified	Not specified	Not specified	40	N/A	N/A	24	48	Proliferation (MTT OD at 550nm)	0.34	0.26	0.764706
Effect of Electrical Stimulation on Diabetic Human Skin Fibroblast Growth and the Secretion of Cytokines and Growth Factors Involved in Wound Healing	https://doi.org/10.3390/biology10070641	Fibroblast	DHSF (from diabetic patients)	Human	Direct current (DC)	Continuous	PPy/HE/PLLA conductive membrane	Not specified	Not specified	Not specified	80	N/A	N/A	24	48	Proliferation (MTT OD at 550nm)	0.34	0.21	0.617647
Effect of Electrical Stimulation on Diabetic Human Skin Fibroblast Growth and the Secretion of Cytokines and Growth Factors Involved in Wound Healing	https://doi.org/10.3390/biology10070641	Fibroblast	DHSF (from diabetic patients)	Human	Direct current (DC)	Continuous	PPy/HE/PLLA conductive membrane	Not specified	Not specified	Not specified	100	N/A	N/A	24	48	Proliferation (MTT OD at 550nm)	0.34	0.08	0.235294
Effect of Electrical Stimulation on Diabetic Human Skin Fibroblast Growth and the Secretion of Cytokines and Growth Factors Involved in Wound Healing	https://doi.org/10.3390/biology10070641	Fibroblast	DHSF (from diabetic patients)	Human	Direct current (DC)	Continuous	PPy/HE/PLLA conductive membrane	Not specified	Not specified	Not specified	20	N/A	N/A	6	48	Proliferation (cell number)	722865	930028	1.28659
Effect of Electrical Stimulation on Diabetic Human Skin Fibroblast Growth and the Secretion of Cytokines and Growth Factors Involved in Wound Healing	https://doi.org/10.3390/biology10070641	Fibroblast	DHSF (from diabetic patients)	Human	Direct current (DC)	Continuous	PPy/HE/PLLA conductive membrane	Not specified	Not specified	Not specified	40	N/A	N/A	6	48	Proliferation (cell number)	722865	771350	1.06707
Effect of Electrical Stimulation on Diabetic Human Skin Fibroblast Growth and the Secretion of Cytokines and Growth Factors Involved in Wound Healing	https://doi.org/10.3390/biology10070641	Fibroblast	DHSF (from diabetic patients)	Human	Direct current (DC)	Continuous	PPy/HE/PLLA conductive membrane	Not specified	Not specified	Not specified	20	N/A	N/A	24	48	Proliferation (cell number)	969697	1.10193e+06	1.13636
Effect of Electrical Stimulation on Diabetic Human Skin Fibroblast Growth and the Secretion of Cytokines and Growth Factors Involved in Wound Healing	https://doi.org/10.3390/biology10070641	Fibroblast	DHSF (from diabetic patients)	Human	Direct current (DC)	Continuous	PPy/HE/PLLA conductive membrane	Not specified	Not specified	Not specified	40	N/A	N/A	24	48	Proliferation (cell number)	969697	1.04904e+06	1.08182
Effect of Electrical Stimulation on Diabetic Human Skin Fibroblast Growth and the Secretion of Cytokines and Growth Factors Involved in Wound Healing	https://doi.org/10.3390/biology10070641	Fibroblast	DHSF (from diabetic patients)	Human	Direct current (DC)	Continuous	PPy/HE/PLLA conductive membrane	Not specified	Not specified	Not specified	20	N/A	N/A	6	120	Proliferation (cell number)	313022	400737	1.28022
Effect of Electrical Stimulation on Diabetic Human Skin Fibroblast Growth and the Secretion of Cytokines and Growth Factors Involved in Wound Healing	https://doi.org/10.3390/biology10070641	Fibroblast	DHSF (from diabetic patients)	Human	Direct current (DC)	Continuous	PPy/HE/PLLA conductive membrane	Not specified	Not specified	Not specified	40	N/A	N/A	6	120	Proliferation (cell number)	313022	431695	1.37912
Effect of Electrical Stimulation on Diabetic Human Skin Fibroblast Growth and the Secretion of Cytokines and Growth Factors Involved in Wound Healing	https://doi.org/10.3390/biology10070641	Fibroblast	DHSF (from diabetic patients)	Human	Direct current (DC)	Continuous	PPy/HE/PLLA conductive membrane	Not specified	Not specified	Not specified	20	N/A	N/A	24	120	Proliferation (cell number)	386978	526290	1.36
Effect of Electrical Stimulation on Diabetic Human Skin Fibroblast Growth and the Secretion of Cytokines and Growth Factors Involved in Wound Healing	https://doi.org/10.3390/biology10070641	Fibroblast	DHSF (from diabetic patients)	Human	Direct current (DC)	Continuous	PPy/HE/PLLA conductive membrane	Not specified	Not specified	Not specified	40	N/A	N/A	24	120	Proliferation (cell number)	386978	562408	1.45333
Golgi polarization plays a role in the directional migration of neonatal dermal fibroblasts induced by the direct current electric fields - ScienceDirect	https://doi.org/10.1016/j.bbrc.2015.03.021	Fibroblast	Neonatal Human Dermal Fibroblasts (nHDFs)	Human	DC Electric Field	Constant (DC)	Gold-patterned glass	Not specified	Not specified	Not specified	100	N/A	N/A	2	2	Migration (velocity um/hr)	40.63	42	1.03372
Control of neonatal human dermal fibroblast migration on poly(lactic‐co‐glycolic acid)‐coated surfaces by electrotaxis - Kim - 2017 - Journal of Tissue Engineering and Regenerative Medicine - Wiley Online Library	https://doi.org/10.1002/term.1986	Fibroblast	Neonatal Human Dermal Fibroblasts (nHDFs)	Human	DC Electric Field	Constant (DC)	Gold-patterned glass	Not specified	Not specified	5	50	N/A	N/A	2	2	Migration (velocity um/hr)	51.6	42.6	0.825581
Control of neonatal human dermal fibroblast migration on poly(lactic‐co‐glycolic acid)‐coated surfaces by electrotaxis - Kim - 2017 - Journal of Tissue Engineering and Regenerative Medicine - Wiley Online Library	https://doi.org/10.1002/term.1986	Fibroblast	Neonatal Human Dermal Fibroblasts (nHDFs)	Human	DC Electric Field	Constant (DC)	Gold-patterned glass	Not specified	Not specified	5	100	N/A	N/A	2	2	Migration (velocity um/hr)	51.6	34.56	0.669767
Control of neonatal human dermal fibroblast migration on poly(lactic‐co‐glycolic acid)‐coated surfaces by electrotaxis - Kim - 2017 - Journal of Tissue Engineering and Regenerative Medicine - Wiley Online Library	https://doi.org/10.1002/term.1986	Fibroblast	Neonatal Human Dermal Fibroblasts (nHDFs)	Human	DC Electric Field	Constant (DC)	Gold-patterned glass	Not specified	Not specified	5	150	N/A	N/A	2	2	Migration (velocity um/hr)	51.6	35.98	0.697287
Control of neonatal human dermal fibroblast migration on poly(lactic‐co‐glycolic acid)‐coated surfaces by electrotaxis - Kim - 2017 - Journal of Tissue Engineering and Regenerative Medicine - Wiley Online Library	https://doi.org/10.1002/term.1986	Fibroblast	Neonatal Human Dermal Fibroblasts (nHDFs)	Human	DC Electric Field	Constant (DC)	Gold-patterned glass	Not specified	Not specified	5	200	N/A	N/A	2	2	Migration (velocity um/hr)	51.6	36.45	0.706395
Large Scale Ultrafast Manufacturing of Wireless Soft Bioelectronics Enabled by Autonomous Robot Arm Printing Assisted by a Computer Vision‐Enabled Guidance System for Personalized Wound Healing - Kim - 2025 - Advanced Healthcare Materials - Wiley Online Library	https://doi.org/10.1002/adhm.202401735	Human Dermal Fibroblasts (HDF)	Primary	Human	AC	AC sine	CARE hydrogel electrodes	2.8	Not specified	10	280	20	49.5	24	24	Proliferation (DNA content)	61.31	70.07	1.14288		Peak to peak voltage. Used same electrode distance as the migration assay.
Large Scale Ultrafast Manufacturing of Wireless Soft Bioelectronics Enabled by Autonomous Robot Arm Printing Assisted by a Computer Vision‐Enabled Guidance System for Personalized Wound Healing - Kim - 2025 - Advanced Healthcare Materials - Wiley Online Library	https://doi.org/10.1002/adhm.202401735	Human Dermal Fibroblasts (HDF)	Primary	Human	AC	AC sine	CARE hydrogel electrodes	2.8	Not specified	10	280	20	49.5	72	72	Proliferation (DNA content)	90.88	106.2	1.16857
Large Scale Ultrafast Manufacturing of Wireless Soft Bioelectronics Enabled by Autonomous Robot Arm Printing Assisted by a Computer Vision‐Enabled Guidance System for Personalized Wound Healing - Kim - 2025 - Advanced Healthcare Materials - Wiley Online Library	https://doi.org/10.1002/adhm.202401735	Human Dermal Fibroblasts (HDF)	Primary	Human	AC	AC sine	CARE hydrogel electrodes	10	Not specified	10	1000	20	49.5	24	24	Migration (Ratio %)	35.71	66.33	1.85746
Electrical Stimulation of Human Dermal Fibroblasts on Conducting Matrix | Technical Physics	https://doi.org/10.1134/S1063784224020166	Human Dermal Fibroblasts (HDF)	Primary (donor skin)	Human	Electrical stimulation via conductive matrix	Cyclic Π-shaped	Platinum wire electrodes on CS-SWCNT matrix	0.1	1.5e-05	9	11	0.033	30000	4	72	Proliferation (Cell Index)	3.53	3.97	1.12465
Electrical Stimulation of Human Dermal Fibroblasts on Conducting Matrix | Technical Physics	https://doi.org/10.1134/S1063784224020166	Human Dermal Fibroblasts (HDF)	Primary (donor skin)	Human	Electrical stimulation via conductive matrix	Cyclic Π-shaped	Platinum wire electrodes on CS-SWCNT matrix	0.1	1.5e-05	9	11	0.033	30000	4	96	Proliferation (Cell Index)	3.3	4.09	1.23939
The Synergistic Effect of Electrical Stimulation and Dermal Fibroblast Cells-Laden 3D Conductive Hydrogel for Full-Thickness Wound Healing	https://doi.org/10.3390/ijms241411698	Human Dermal Fibroblasts (HDF)	ScienCell #2300	Human	Electrical stimulation via conductive hydrogel	Pulsed	Graphene/GelMa hydrogel	Not specified	0.01	Not specified	Not specified	20	0.1	0.083	24	Proliferation (absorbance)	0.28	0.38	1.35714		0.083 hrs stim per day.
The Synergistic Effect of Electrical Stimulation and Dermal Fibroblast Cells-Laden 3D Conductive Hydrogel for Full-Thickness Wound Healing	https://doi.org/10.3390/ijms241411698	Human Dermal Fibroblasts (HDF)	ScienCell #2300	Human	Electrical stimulation via conductive hydrogel	Pulsed	Graphene/GelMa hydrogel	Not specified	0.01	Not specified	Not specified	20	0.1	0.167	48	Proliferation (absorbance)	0.66	0.84	1.27273
The Synergistic Effect of Electrical Stimulation and Dermal Fibroblast Cells-Laden 3D Conductive Hydrogel for Full-Thickness Wound Healing	https://doi.org/10.3390/ijms241411698	Human Dermal Fibroblasts (HDF)	ScienCell #2300	Human	Electrical stimulation via conductive hydrogel	Pulsed	Graphene/GelMa hydrogel	Not specified	0.01	Not specified	Not specified	20	0.1	0.25	72	Proliferation (absorbance)	1	1.22	1.22
Pulse Capacitive Coupling Electric Field Regulates Cell Migration, Proliferation, Polarization, and Vascularization to Accelerate Wound Healing | Advances in Wound Care	https://doi.org/10.1089/wound.2021.0194	Human Dermal Fibroblasts (HDF)	HDFs: ScoenCell	Human	AC Pulsed	Pulsed	Copper	5.4	Not specified	100	54	60	0.001	2	24	Migration (wound closure area %)	26.63	27.39	1.02854		2 h/day.
Pulse Capacitive Coupling Electric Field Regulates Cell Migration, Proliferation, Polarization, and Vascularization to Accelerate Wound Healing | Advances in Wound Care	https://doi.org/10.1089/wound.2021.0194	Human Dermal Fibroblasts (HDF)	HDFs: ScoenCell	Human	AC Pulsed	Pulsed	Copper	5.4	Not specified	100	54	60	0.01	2	24	Migration (wound closure area %)	26.63	29.31	1.10064		Nice additional data on macrophages.
Pulse Capacitive Coupling Electric Field Regulates Cell Migration, Proliferation, Polarization, and Vascularization to Accelerate Wound Healing | Advances in Wound Care	https://doi.org/10.1089/wound.2021.0194	Human Dermal Fibroblasts (HDF)	HDFs: ScoenCell	Human	AC Pulsed	Pulsed	Copper	5.4	Not specified	100	54	60	0.1	2	24	Migration (wound closure area %)	26.63	34.1	1.28051
Pulse Capacitive Coupling Electric Field Regulates Cell Migration, Proliferation, Polarization, and Vascularization to Accelerate Wound Healing | Advances in Wound Care	https://doi.org/10.1089/wound.2021.0194	Human Dermal Fibroblasts (HDF)	HDFs: ScoenCell	Human	AC Pulsed	Pulsed	Copper	5.4	Not specified	100	54	60	1	2	24	Migration (wound closure area %)	26.63	32.57	1.22306
Pulse Capacitive Coupling Electric Field Regulates Cell Migration, Proliferation, Polarization, and Vascularization to Accelerate Wound Healing | Advances in Wound Care	https://doi.org/10.1089/wound.2021.0194	Human Keratinocytes	HaCaT	Human	AC Pulsed	Pulsed	Copper	5.4	Not specified	100	54	60	0.001	2	24	Migration (wound closure area %)	44.53	47.17	1.05929
Pulse Capacitive Coupling Electric Field Regulates Cell Migration, Proliferation, Polarization, and Vascularization to Accelerate Wound Healing | Advances in Wound Care	https://doi.org/10.1089/wound.2021.0194	Human Keratinocytes	HaCaT	Human	AC Pulsed	Pulsed	Copper	5.4	Not specified	100	54	60	0.01	2	24	Migration (wound closure area %)	44.53	55.08	1.23692
Pulse Capacitive Coupling Electric Field Regulates Cell Migration, Proliferation, Polarization, and Vascularization to Accelerate Wound Healing | Advances in Wound Care	https://doi.org/10.1089/wound.2021.0194	Human Keratinocytes	HaCaT	Human	AC Pulsed	Pulsed	Copper	5.4	Not specified	100	54	60	0.1	2	24	Migration (wound closure area %)	44.53	55.37	1.24343
Pulse Capacitive Coupling Electric Field Regulates Cell Migration, Proliferation, Polarization, and Vascularization to Accelerate Wound Healing | Advances in Wound Care	https://doi.org/10.1089/wound.2021.0194	Human Keratinocytes	HaCaT	Human	AC Pulsed	Pulsed	Copper	5.4	Not specified	100	54	60	1	2	24	Migration (wound closure area %)	44.53	51.86	1.16461
Pulse Capacitive Coupling Electric Field Regulates Cell Migration, Proliferation, Polarization, and Vascularization to Accelerate Wound Healing | Advances in Wound Care	https://doi.org/10.1089/wound.2021.0194	Human Dermal Fibroblasts (HDF)	HDFs: ScoenCell	Human	AC Pulsed	Pulsed	Copper	5.4	Not specified	100	54	60	0.001	6	72	Proliferation (Cell Viability)	1	1.04	1.04
Pulse Capacitive Coupling Electric Field Regulates Cell Migration, Proliferation, Polarization, and Vascularization to Accelerate Wound Healing | Advances in Wound Care	https://doi.org/10.1089/wound.2021.0194	Human Dermal Fibroblasts (HDF)	HDFs: ScoenCell	Human	AC Pulsed	Pulsed	Copper	5.4	Not specified	100	54	60	0.01	6	72	Proliferation (Cell Viability)	1	1.05	1.05
Pulse Capacitive Coupling Electric Field Regulates Cell Migration, Proliferation, Polarization, and Vascularization to Accelerate Wound Healing | Advances in Wound Care	https://doi.org/10.1089/wound.2021.0194	Human Dermal Fibroblasts (HDF)	HDFs: ScoenCell	Human	AC Pulsed	Pulsed	Copper	5.4	Not specified	100	54	60	0.1	6	72	Proliferation (Cell Viability)	1	1.09	1.09
Pulse Capacitive Coupling Electric Field Regulates Cell Migration, Proliferation, Polarization, and Vascularization to Accelerate Wound Healing | Advances in Wound Care	https://doi.org/10.1089/wound.2021.0194	Human Dermal Fibroblasts (HDF)	HDFs: ScoenCell	Human	AC Pulsed	Pulsed	Copper	5.4	Not specified	100	54	60	1	6	72	Proliferation (Cell Viability)	1	1.06	1.06
Pulse Capacitive Coupling Electric Field Regulates Cell Migration, Proliferation, Polarization, and Vascularization to Accelerate Wound Healing | Advances in Wound Care	https://doi.org/10.1089/wound.2021.0194	Human Keratinocytes	HaCaT	Human	AC Pulsed	Pulsed	Copper	5.4	Not specified	100	54	60	0.001	6	72	Proliferation (Cell Viability)	1	1.05	1.05
Pulse Capacitive Coupling Electric Field Regulates Cell Migration, Proliferation, Polarization, and Vascularization to Accelerate Wound Healing | Advances in Wound Care	https://doi.org/10.1089/wound.2021.0194	Human Keratinocytes	HaCaT	Human	AC Pulsed	Pulsed	Copper	5.4	Not specified	100	54	60	0.01	6	72	Proliferation (Cell Viability)	1	1.07	1.07
Pulse Capacitive Coupling Electric Field Regulates Cell Migration, Proliferation, Polarization, and Vascularization to Accelerate Wound Healing | Advances in Wound Care	https://doi.org/10.1089/wound.2021.0194	Human Keratinocytes	HaCaT	Human	AC Pulsed	Pulsed	Copper	5.4	Not specified	100	54	60	0.1	6	72	Proliferation (Cell Viability)	1	1.12	1.12
Pulse Capacitive Coupling Electric Field Regulates Cell Migration, Proliferation, Polarization, and Vascularization to Accelerate Wound Healing | Advances in Wound Care	https://doi.org/10.1089/wound.2021.0194	Human Keratinocytes	HaCaT	Human	AC Pulsed	Pulsed	Copper	5.4	Not specified	100	54	60	1	6	72	Proliferation (Cell Viability)	1	1.13	1.13
Non-contact electrical stimulation as an effective means to promote wound healing - ScienceDirect	https://doi.org/10.1016/j.bioelechem.2022.108108	Human Dermal Fibroblasts (HDF)	HDFs	Human	Non-contact electrical stimulation (NCES)	DC (steady field)	Copper	5	Not specified	100	25	N/A	N/A	2	24	Proliferation (Cell Viability)	100	100.18	1.0018		Non contact stimulation.
Non-contact electrical stimulation as an effective means to promote wound healing - ScienceDirect	https://doi.org/10.1016/j.bioelechem.2022.108108	Human Dermal Fibroblasts (HDF)	HDFs	Human	Non-contact electrical stimulation (NCES)	DC (steady field)	Copper	10	Not specified	100	53	N/A	N/A	2	24	Proliferation (Cell Viability)	100	103.99	1.0399
Non-contact electrical stimulation as an effective means to promote wound healing - ScienceDirect	https://doi.org/10.1016/j.bioelechem.2022.108108	Human Dermal Fibroblasts (HDF)	HDFs	Human	Non-contact electrical stimulation (NCES)	DC (steady field)	Copper	15	Not specified	100	76	N/A	N/A	2	24	Proliferation (Cell Viability)	100	103.17	1.0317
Non-contact electrical stimulation as an effective means to promote wound healing - ScienceDirect	https://doi.org/10.1016/j.bioelechem.2022.108108	Human Dermal Fibroblasts (HDF)	HDFs	Human	Non-contact electrical stimulation (NCES)	DC (steady field)	Copper	20	Not specified	100	104	N/A	N/A	2	24	Proliferation (Cell Viability)	100	103.17	1.0317
Non-contact electrical stimulation as an effective means to promote wound healing - ScienceDirect	https://doi.org/10.1016/j.bioelechem.2022.108108	Human Dermal Fibroblasts (HDF)	HDFs	Human	Non-contact electrical stimulation (NCES)	DC (steady field)	Copper	5	Not specified	100	25	N/A	N/A	6	72	Proliferation (Cell Viability)	100	101.42	1.0142
Non-contact electrical stimulation as an effective means to promote wound healing - ScienceDirect	https://doi.org/10.1016/j.bioelechem.2022.108108	Human Dermal Fibroblasts (HDF)	HDFs	Human	Non-contact electrical stimulation (NCES)	DC (steady field)	Copper	10	Not specified	100	53	N/A	N/A	6	72	Proliferation (Cell Viability)	100	107.29	1.0729
Non-contact electrical stimulation as an effective means to promote wound healing - ScienceDirect	https://doi.org/10.1016/j.bioelechem.2022.108108	Human Dermal Fibroblasts (HDF)	HDFs	Human	Non-contact electrical stimulation (NCES)	DC (steady field)	Copper	15	Not specified	100	76	N/A	N/A	6	72	Proliferation (Cell Viability)	100	105.23	1.0523
Non-contact electrical stimulation as an effective means to promote wound healing - ScienceDirect	https://doi.org/10.1016/j.bioelechem.2022.108108	Human Dermal Fibroblasts (HDF)	HDFs	Human	Non-contact electrical stimulation (NCES)	DC (steady field)	Copper	20	Not specified	100	104	N/A	N/A	6	72	Proliferation (Cell Viability)	100	105.23	1.0523
Non-contact electrical stimulation as an effective means to promote wound healing - ScienceDirect	https://doi.org/10.1016/j.bioelechem.2022.108108	Human Dermal Fibroblasts (HDF)	HDFs	Human	Non-contact electrical stimulation (NCES)	DC (steady field)	Copper	5	Not specified	100	25	N/A	N/A	10	120	Proliferation (Cell Viability)	100	104.3	1.043
Non-contact electrical stimulation as an effective means to promote wound healing - ScienceDirect	https://doi.org/10.1016/j.bioelechem.2022.108108	Human Dermal Fibroblasts (HDF)	HDFs	Human	Non-contact electrical stimulation (NCES)	DC (steady field)	Copper	10	Not specified	100	53	N/A	N/A	10	120	Proliferation (Cell Viability)	100	113.06	1.1306
Non-contact electrical stimulation as an effective means to promote wound healing - ScienceDirect	https://doi.org/10.1016/j.bioelechem.2022.108108	Human Dermal Fibroblasts (HDF)	HDFs	Human	Non-contact electrical stimulation (NCES)	DC (steady field)	Copper	15	Not specified	100	76	N/A	N/A	10	120	Proliferation (Cell Viability)	100	113.26	1.1326
Non-contact electrical stimulation as an effective means to promote wound healing - ScienceDirect	https://doi.org/10.1016/j.bioelechem.2022.108108	Human Dermal Fibroblasts (HDF)	HDFs	Human	Non-contact electrical stimulation (NCES)	DC (steady field)	Copper	20	Not specified	100	104	N/A	N/A	10	120	Proliferation (Cell Viability)	100	112.64	1.1264
Non-contact electrical stimulation as an effective means to promote wound healing - ScienceDirect	https://doi.org/10.1016/j.bioelechem.2022.108108	Human Dermal Fibroblasts (HDF)	HDFs	Human	Non-contact electrical stimulation (NCES)	DC (steady field)	Copper	5	Not specified	100	25	N/A	N/A	2	24	Migration (wound closure area %)	25.63	35.53	1.38627
Non-contact electrical stimulation as an effective means to promote wound healing - ScienceDirect	https://doi.org/10.1016/j.bioelechem.2022.108108	Human Dermal Fibroblasts (HDF)	HDFs	Human	Non-contact electrical stimulation (NCES)	DC (steady field)	Copper	10	Not specified	100	53	N/A	N/A	2	24	Migration (wound closure area %)	25.63	37.31	1.45572
Non-contact electrical stimulation as an effective means to promote wound healing - ScienceDirect	https://doi.org/10.1016/j.bioelechem.2022.108108	Human Dermal Fibroblasts (HDF)	HDFs	Human	Non-contact electrical stimulation (NCES)	DC (steady field)	Copper	15	Not specified	100	76	N/A	N/A	2	24	Migration (wound closure area %)	25.63	38.32	1.49512
Non-contact electrical stimulation as an effective means to promote wound healing - ScienceDirect	https://doi.org/10.1016/j.bioelechem.2022.108108	Human Dermal Fibroblasts (HDF)	HDFs	Human	Non-contact electrical stimulation (NCES)	DC (steady field)	Copper	20	Not specified	100	104	N/A	N/A	2	24	Migration (wound closure area %)	25.63	31.73	1.238
Non-contact electrical stimulation as an effective means to promote wound healing - ScienceDirect	https://doi.org/10.1016/j.bioelechem.2022.108108	Human Keratinocytes	HaCaT	Human	Non-contact electrical stimulation (NCES)	DC (steady field)	Copper	10	Not specified	100	53	N/A	N/A	0.5	24	Migration (wound closure area %)	45.75	44.34	0.96918
Non-contact electrical stimulation as an effective means to promote wound healing - ScienceDirect	https://doi.org/10.1016/j.bioelechem.2022.108108	Human Keratinocytes	HaCaT	Human	Non-contact electrical stimulation (NCES)	DC (steady field)	Copper	10	Not specified	100	53	N/A	N/A	1	24	Migration (wound closure area %)	45.75	61.79	1.3506
Non-contact electrical stimulation as an effective means to promote wound healing - ScienceDirect	https://doi.org/10.1016/j.bioelechem.2022.108108	Human Keratinocytes	HaCaT	Human	Non-contact electrical stimulation (NCES)	DC (steady field)	Copper	10	Not specified	100	53	N/A	N/A	2	24	Migration (wound closure area %)	45.75	73.58	1.60831
Non-contact electrical stimulation as an effective means to promote wound healing - ScienceDirect	https://doi.org/10.1016/j.bioelechem.2022.108108	Human Keratinocytes	HaCaT	Human	Non-contact electrical stimulation (NCES)	DC (steady field)	Copper	10	Not specified	100	53	N/A	N/A	4	24	Migration (wound closure area %)	45.75	72.64	1.58776
Non-contact electrical stimulation as an effective means to promote wound healing - ScienceDirect	https://doi.org/10.1016/j.bioelechem.2022.108108	Human Keratinocytes	HaCaT	Human	Non-contact electrical stimulation (NCES)	DC (steady field)	Copper	5	Not specified	100	25	N/A	N/A	2	24	Migration (wound closure area %)	45.02	45.5	1.01066
Non-contact electrical stimulation as an effective means to promote wound healing - ScienceDirect	https://doi.org/10.1016/j.bioelechem.2022.108108	Human Keratinocytes	HaCaT	Human	Non-contact electrical stimulation (NCES)	DC (steady field)	Copper	10	Not specified	100	53	N/A	N/A	2	24	Migration (wound closure area %)	45.02	73.93	1.64216
Non-contact electrical stimulation as an effective means to promote wound healing - ScienceDirect	https://doi.org/10.1016/j.bioelechem.2022.108108	Human Keratinocytes	HaCaT	Human	Non-contact electrical stimulation (NCES)	DC (steady field)	Copper	15	Not specified	100	76	N/A	N/A	2	24	Migration (wound closure area %)	45.02	66.35	1.47379
Non-contact electrical stimulation as an effective means to promote wound healing - ScienceDirect	https://doi.org/10.1016/j.bioelechem.2022.108108	Human Keratinocytes	HaCaT	Human	Non-contact electrical stimulation (NCES)	DC (steady field)	Copper	20	Not specified	100	104	N/A	N/A	2	24	Migration (wound closure area %)	45.02	47.87	1.06331
Non-contact electrical stimulation as an effective means to promote wound healing - ScienceDirect	https://doi.org/10.1016/j.bioelechem.2022.108108	Human Keratinocytes	HaCaT	Human	Non-contact electrical stimulation (NCES)	DC (steady field)	Copper	10	Not specified	100	53	N/A	N/A	0.5	24	Proliferation (Cell Viability)	100	102.03	1.0203
Non-contact electrical stimulation as an effective means to promote wound healing - ScienceDirect	https://doi.org/10.1016/j.bioelechem.2022.108108	Human Keratinocytes	HaCaT	Human	Non-contact electrical stimulation (NCES)	DC (steady field)	Copper	10	Not specified	100	53	N/A	N/A	1	24	Proliferation (Cell Viability)	100	105.8	1.058
Non-contact electrical stimulation as an effective means to promote wound healing - ScienceDirect	https://doi.org/10.1016/j.bioelechem.2022.108108	Human Keratinocytes	HaCaT	Human	Non-contact electrical stimulation (NCES)	DC (steady field)	Copper	10	Not specified	100	53	N/A	N/A	2	24	Proliferation (Cell Viability)	100	107.69	1.0769
Non-contact electrical stimulation as an effective means to promote wound healing - ScienceDirect	https://doi.org/10.1016/j.bioelechem.2022.108108	Human Keratinocytes	HaCaT	Human	Non-contact electrical stimulation (NCES)	DC (steady field)	Copper	10	Not specified	100	53	N/A	N/A	4	24	Proliferation (Cell Viability)	100	108.87	1.0887
Non-contact electrical stimulation as an effective means to promote wound healing - ScienceDirect	https://doi.org/10.1016/j.bioelechem.2022.108108	Human Keratinocytes	HaCaT	Human	Non-contact electrical stimulation (NCES)	DC (steady field)	Copper	10	Not specified	100	53	N/A	N/A	1.5	72	Proliferation (Cell Viability)	100	107.22	1.0722
Non-contact electrical stimulation as an effective means to promote wound healing - ScienceDirect	https://doi.org/10.1016/j.bioelechem.2022.108108	Human Keratinocytes	HaCaT	Human	Non-contact electrical stimulation (NCES)	DC (steady field)	Copper	10	Not specified	100	53	N/A	N/A	3	72	Proliferation (Cell Viability)	100	112.41	1.1241
Non-contact electrical stimulation as an effective means to promote wound healing - ScienceDirect	https://doi.org/10.1016/j.bioelechem.2022.108108	Human Keratinocytes	HaCaT	Human	Non-contact electrical stimulation (NCES)	DC (steady field)	Copper	10	Not specified	100	53	N/A	N/A	6	72	Proliferation (Cell Viability)	100	118.54	1.1854
Non-contact electrical stimulation as an effective means to promote wound healing - ScienceDirect	https://doi.org/10.1016/j.bioelechem.2022.108108	Human Keratinocytes	HaCaT	Human	Non-contact electrical stimulation (NCES)	DC (steady field)	Copper	10	Not specified	100	53	N/A	N/A	12	72	Proliferation (Cell Viability)	100	121.13	1.2113
Non-contact electrical stimulation as an effective means to promote wound healing - ScienceDirect	https://doi.org/10.1016/j.bioelechem.2022.108108	Human Keratinocytes	HaCaT	Human	Non-contact electrical stimulation (NCES)	DC (steady field)	Copper	10	Not specified	100	53	N/A	N/A	2.5	120	Proliferation (Cell Viability)	100	112.64	1.1264
Non-contact electrical stimulation as an effective means to promote wound healing - ScienceDirect	https://doi.org/10.1016/j.bioelechem.2022.108108	Human Keratinocytes	HaCaT	Human	Non-contact electrical stimulation (NCES)	DC (steady field)	Copper	10	Not specified	100	53	N/A	N/A	5	120	Proliferation (Cell Viability)	100	122.78	1.2278
Non-contact electrical stimulation as an effective means to promote wound healing - ScienceDirect	https://doi.org/10.1016/j.bioelechem.2022.108108	Human Keratinocytes	HaCaT	Human	Non-contact electrical stimulation (NCES)	DC (steady field)	Copper	10	Not specified	100	53	N/A	N/A	10	120	Proliferation (Cell Viability)	100	131.04	1.3104
Non-contact electrical stimulation as an effective means to promote wound healing - ScienceDirect	https://doi.org/10.1016/j.bioelechem.2022.108108	Human Keratinocytes	HaCaT	Human	Non-contact electrical stimulation (NCES)	DC (steady field)	Copper	10	Not specified	100	53	N/A	N/A	20	120	Proliferation (Cell Viability)	100	131.98	1.3198
Non-contact electrical stimulation as an effective means to promote wound healing - ScienceDirect	https://doi.org/10.1016/j.bioelechem.2022.108108	Human Keratinocytes	HaCaT	Human	Non-contact electrical stimulation (NCES)	DC (steady field)	Copper	5	Not specified	100	25	N/A	N/A	2	24	Proliferation (Cell Viability)	100	94.9	0.949
Non-contact electrical stimulation as an effective means to promote wound healing - ScienceDirect	https://doi.org/10.1016/j.bioelechem.2022.108108	Human Keratinocytes	HaCaT	Human	Non-contact electrical stimulation (NCES)	DC (steady field)	Copper	10	Not specified	100	53	N/A	N/A	2	24	Proliferation (Cell Viability)	100	107.27	1.0727
Non-contact electrical stimulation as an effective means to promote wound healing - ScienceDirect	https://doi.org/10.1016/j.bioelechem.2022.108108	Human Keratinocytes	HaCaT	Human	Non-contact electrical stimulation (NCES)	DC (steady field)	Copper	15	Not specified	100	76	N/A	N/A	2	24	Proliferation (Cell Viability)	100	108.81	1.0881
Non-contact electrical stimulation as an effective means to promote wound healing - ScienceDirect	https://doi.org/10.1016/j.bioelechem.2022.108108	Human Keratinocytes	HaCaT	Human	Non-contact electrical stimulation (NCES)	DC (steady field)	Copper	20	Not specified	100	104	N/A	N/A	2	24	Proliferation (Cell Viability)	100	104.69	1.0469
Non-contact electrical stimulation as an effective means to promote wound healing - ScienceDirect	https://doi.org/10.1016/j.bioelechem.2022.108108	Human Keratinocytes	HaCaT	Human	Non-contact electrical stimulation (NCES)	DC (steady field)	Copper	5	Not specified	100	25	N/A	N/A	6	72	Proliferation (Cell Viability)	100	108.04	1.0804
Non-contact electrical stimulation as an effective means to promote wound healing - ScienceDirect	https://doi.org/10.1016/j.bioelechem.2022.108108	Human Keratinocytes	HaCaT	Human	Non-contact electrical stimulation (NCES)	DC (steady field)	Copper	10	Not specified	100	53	N/A	N/A	6	72	Proliferation (Cell Viability)	100	118.87	1.1887
Non-contact electrical stimulation as an effective means to promote wound healing - ScienceDirect	https://doi.org/10.1016/j.bioelechem.2022.108108	Human Keratinocytes	HaCaT	Human	Non-contact electrical stimulation (NCES)	DC (steady field)	Copper	15	Not specified	100	76	N/A	N/A	6	72	Proliferation (Cell Viability)	100	118.35	1.1835
Non-contact electrical stimulation as an effective means to promote wound healing - ScienceDirect	https://doi.org/10.1016/j.bioelechem.2022.108108	Human Keratinocytes	HaCaT	Human	Non-contact electrical stimulation (NCES)	DC (steady field)	Copper	20	Not specified	100	104	N/A	N/A	6	72	Proliferation (Cell Viability)	100	110.36	1.1036
Non-contact electrical stimulation as an effective means to promote wound healing - ScienceDirect	https://doi.org/10.1016/j.bioelechem.2022.108108	Human Keratinocytes	HaCaT	Human	Non-contact electrical stimulation (NCES)	DC (steady field)	Copper	5	Not specified	100	25	N/A	N/A	10	120	Proliferation (Cell Viability)	100	115.26	1.1526
Non-contact electrical stimulation as an effective means to promote wound healing - ScienceDirect	https://doi.org/10.1016/j.bioelechem.2022.108108	Human Keratinocytes	HaCaT	Human	Non-contact electrical stimulation (NCES)	DC (steady field)	Copper	10	Not specified	100	53	N/A	N/A	10	120	Proliferation (Cell Viability)	100	130.21	1.3021
Non-contact electrical stimulation as an effective means to promote wound healing - ScienceDirect	https://doi.org/10.1016/j.bioelechem.2022.108108	Human Keratinocytes	HaCaT	Human	Non-contact electrical stimulation (NCES)	DC (steady field)	Copper	15	Not specified	100	76	N/A	N/A	10	120	Proliferation (Cell Viability)	100	136.13	1.3613
Non-contact electrical stimulation as an effective means to promote wound healing - ScienceDirect	https://doi.org/10.1016/j.bioelechem.2022.108108	Human Keratinocytes	HaCaT	Human	Non-contact electrical stimulation (NCES)	DC (steady field)	Copper	20	Not specified	100	104	N/A	N/A	10	120	Proliferation (Cell Viability)	100	116.55	1.1655
A Disposable Photovoltaic Patch Controlling Cellular Microenvironment for Wound Healing	https://doi.org/10.3390/ijms19103025	Fibroblasts	Human dermal fibroblasts (Lonza)	Human (in vitro), Mouse (in vivo)	Direct current via organic photovoltaic patch	Degenerate waveform	Gold (Au)	0.45	4e-06	Not specified	70	N/A	N/A	6	24	Migration (wound closure area %)	26.34	48.69	1.84852
A Disposable Photovoltaic Patch Controlling Cellular Microenvironment for Wound Healing	https://doi.org/10.3390/ijms19103025	Fibroblasts	Human dermal fibroblasts (Lonza)	Human (in vitro), Mouse (in vivo)	Direct current via organic photovoltaic patch	Degenerate waveform	Gold (Au)	0.45	4e-06	Not specified	70	N/A	N/A	6	24	Proliferation (Ki67 intensity)	1	3.24	3.24
An electrically conductive 3D scaffold based on a nonwoven web of poly(l‐lactic acid) and conductive poly(3,4‐ethylenedioxythiophene) - Niu - 2015 - Journal of Biomedical Materials Research Part A - Wiley Online Library	https://doi.org/10.1002/jbm.a.35408	Fibroblasts	Human dermal fibroblasts (ScienCell)	Human	Direct current (DC)	Not specified	PEDOT-coated PLLA scaffold	Not specified	Not specified	Not specified	50	N/A	N/A	6	48	Proliferation (MTT OD at 550nm)	0.5	0.53	1.06
Development of Electroactive and Elastic Nanofibers that contain Polyaniline and Poly(L‐lactide‐co‐ε‐caprolactone) for the Control of Cell Adhesion - Jeong - 2008 - Macromolecular Bioscience - Wiley Online Library	https://doi.org/10.1002/mabi.200800005	Fibroblasts	NIH-3T3 (ATCC CRL-1658)	Mouse	Direct current (DC)	Not specified	Stainless steel electrodes	Not specified	0.002	Not specified	Not specified	N/A	N/A	48	48	Proliferation (MTT OD at 550nm)	0.85	1.01	1.18824		Done for best cell viability material PACL-3.
Development of Electroactive and Elastic Nanofibers that contain Polyaniline and Poly(L‐lactide‐co‐ε‐caprolactone) for the Control of Cell Adhesion - Jeong - 2008 - Macromolecular Bioscience - Wiley Online Library	https://doi.org/10.1002/mabi.200800005	Fibroblasts	NIH-3T3 (ATCC CRL-1658)	Mouse	Direct current (DC)	Not specified	Stainless steel electrodes	Not specified	0.02	Not specified	Not specified	N/A	N/A	48	48	Proliferation (MTT OD at 550nm)	0.85	1.18	1.38824
Development of Electroactive and Elastic Nanofibers that contain Polyaniline and Poly(L‐lactide‐co‐ε‐caprolactone) for the Control of Cell Adhesion - Jeong - 2008 - Macromolecular Bioscience - Wiley Online Library	https://doi.org/10.1002/mabi.200800005	Fibroblasts	NIH-3T3 (ATCC CRL-1658)	Mouse	Direct current (DC)	Not specified	Stainless steel electrodes	Not specified	0.2	Not specified	Not specified	N/A	N/A	48	48	Proliferation (MTT OD at 550nm)	0.85	0.21	0.247059
Bioelectronic microfluidic wound healing: a platform for investigating direct current stimulation of injured cell collectives - Lab on a Chip (RSC Publishing)	https://doi.org/10.1039/D2LC01045C	Keratinocytes	HPV-16 E6/E7 immortalized	Human	Direct current (DC)	DC	PEDOT:PSS hydrogel-coated laser-induced graphene	Not specified	2.5e-05	Not specified	200	N/A	N/A	12	12	Migration (wound closure area %)	41.75	96.95	2.32216
Bioelectronic microfluidic wound healing: a platform for investigating direct current stimulation of injured cell collectives - Lab on a Chip (RSC Publishing)	https://doi.org/10.1039/D2LC01045C	Keratinocytes	HPV-16 E6/E7 immortalized	Human	Direct current (DC)	Alternating polarity every 30 min	PEDOT:PSS hydrogel-coated laser-induced graphene	Not specified	2.5e-05	Not specified	200	0.00056	1800000	12	12	Migration (wound closure area %)	41.75	70.69	1.69317
Monophasic Pulsed 200-μA Current Promotes Galvanotaxis With Polarization of Actin Filament and Integrin α2β1 in Human Dermal Fibroblasts - PMC	PMID: 26819649	Fibroblasts	HDFs (Clonetics CC-2511)	Human	Monophasic pulsed microcurrent (MPMC)	Pulsed	Platinum plates	Not specified	0.0001	Not specified	Not specified	0.3	250	8	8	Migration (Ratio)	0.94	1.26	1.34043
Monophasic Pulsed 200-μA Current Promotes Galvanotaxis With Polarization of Actin Filament and Integrin α2β1 in Human Dermal Fibroblasts - PMC	PMID: 26819649	Fibroblasts	HDFs (Clonetics CC-2511)	Human	Monophasic pulsed microcurrent (MPMC)	Pulsed	Platinum plates	Not specified	0.0002	Not specified	Not specified	0.3	250	8	8	Migration (Ratio)	0.94	2.65	2.81915
Monophasic Pulsed 200-μA Current Promotes Galvanotaxis With Polarization of Actin Filament and Integrin α2β1 in Human Dermal Fibroblasts - PMC	PMID: 26819649	Fibroblasts	HDFs (Clonetics CC-2511)	Human	Monophasic pulsed microcurrent (MPMC)	Pulsed	Platinum plates	Not specified	0.0003	Not specified	Not specified	0.3	250	8	8	Migration (Ratio)	0.94	1.19	1.26596
Monophasic Pulsed 200-μA Current Promotes Galvanotaxis With Polarization of Actin Filament and Integrin α2β1 in Human Dermal Fibroblasts - PMC	PMID: 26819649	Fibroblasts	HDFs (Clonetics CC-2511)	Human	Monophasic pulsed microcurrent (MPMC)	Pulsed	Platinum plates	Not specified	0.0002	Not specified	Not specified	0.3	250	8	8	Proliferation (cell number)	131064	124255	0.948052
Monophasic Pulsed 200-μA Current Promotes Galvanotaxis With Polarization of Actin Filament and Integrin α2β1 in Human Dermal Fibroblasts - PMC	PMID: 26819649	Fibroblasts	HDFs (Clonetics CC-2511)	Human	Monophasic pulsed microcurrent (MPMC)	Pulsed	Platinum plates	Not specified	0.0003	Not specified	Not specified	0.3	250	8	8	Proliferation (cell number)	131064	135745	1.03571
Regeneration and control of human fibroblast cell density by intermittently delivered pulsed electric fields - Golberg - 2013 - Biotechnology and Bioengineering - Wiley Online Library	https://doi.org/10.1002/bit.24831	Fibroblasts	NHDF (ATCC PCS-201-012)	Human	Pulsed Electric Field (PEF)	Square wave	PetriPulser™ electrodes	Not specified (150 V/mm field strength)	Not specified	~1 mm (estimated)	150000	1	0.07	9.72222e-08	2	Proliferation (cell number)	243300	170600	0.701192		5 pulses.
Regeneration and control of human fibroblast cell density by intermittently delivered pulsed electric fields - Golberg - 2013 - Biotechnology and Bioengineering - Wiley Online Library	https://doi.org/10.1002/bit.24831	Fibroblasts	NHDF (ATCC PCS-201-012)	Human	Pulsed Electric Field (PEF)	Square wave	PetriPulser™ electrodes	Not specified (150 V/mm field strength)	Not specified	~1 mm (estimated)	150000	1	0.07	1.9444e-07	2	Proliferation (cell number)	243300	101300	0.416358		10 pulses.
Regeneration and control of human fibroblast cell density by intermittently delivered pulsed electric fields - Golberg - 2013 - Biotechnology and Bioengineering - Wiley Online Library	https://doi.org/10.1002/bit.24831	Fibroblasts	NHDF (ATCC PCS-201-012)	Human	Pulsed Electric Field (PEF)	Square wave	PetriPulser™ electrodes	Not specified (150 V/mm field strength)	Not specified	~1 mm (estimated)	150000	1	0.07	4.86111e-07	2	Proliferation (cell number)	243300	64600	0.265516		25 pulses.
Regeneration and control of human fibroblast cell density by intermittently delivered pulsed electric fields - Golberg - 2013 - Biotechnology and Bioengineering - Wiley Online Library	https://doi.org/10.1002/bit.24831	Fibroblasts	NHDF (ATCC PCS-201-012)	Human	Pulsed Electric Field (PEF)	Square wave	PetriPulser™ electrodes	Not specified (150 V/mm field strength)	Not specified	~1 mm (estimated)	150000	1	0.07	9.7222e-07	2	Proliferation (cell number)	243300	27300	0.112207		50 pulses.
Regeneration and control of human fibroblast cell density by intermittently delivered pulsed electric fields - Golberg - 2013 - Biotechnology and Bioengineering - Wiley Online Library	https://doi.org/10.1002/bit.24831	Fibroblasts	NHDF (ATCC PCS-201-012)	Human	Pulsed Electric Field (PEF)	Square wave	PetriPulser™ electrodes	Not specified (150 V/mm field strength)	Not specified	~1 mm (estimated)	150000	1	0.07	1.9444e-06	2	Proliferation (cell number)	243300	7300	0.0300041		100 pulses.
Human dermal fibroblasts do not exhibit directional migration on collagen I in direct‐current electric fields of physiological strength - Sillman - 2003 - Experimental Dermatology - Wiley Online Library	https://doi.org/10.1034/j.1600-0625.2002.120406.x	Dermal fibroblasts	Neonatal foreskin-derived	Human	Direct current (DC)	Constant	Ag-AgCl₂	Not specified	Monitored continuously	Not specified	100	N/A	N/A	1	1	Migration (velocity um/min)	0.36	0.33	0.916667		Keratinocyte media.
Human dermal fibroblasts do not exhibit directional migration on collagen I in direct‐current electric fields of physiological strength - Sillman - 2003 - Experimental Dermatology - Wiley Online Library	https://doi.org/10.1034/j.1600-0625.2002.120406.x	Human epidermal keratinocytes	keratinocytes	Human	Direct current (DC)	Constant	Ag-AgCl₂	Not specified	Monitored continuously	Not specified	100	N/A	N/A	1	1	Migration (velocity um/min)	0.72	0.8	1.11111		Keratinocyte media.
Human dermal fibroblasts do not exhibit directional migration on collagen I in direct‐current electric fields of physiological strength - Sillman - 2003 - Experimental Dermatology - Wiley Online Library	https://doi.org/10.1034/j.1600-0625.2002.120406.x	Dermal fibroblasts	Neonatal foreskin-derived	Human	Direct current (DC)	Constant	Ag-AgCl₂	Not specified	Monitored continuously	Not specified	100	N/A	N/A	1	1	Migration (velocity um/min)	0.23	0.25	1.08696		SM.
Human dermal fibroblasts do not exhibit directional migration on collagen I in direct‐current electric fields of physiological strength - Sillman - 2003 - Experimental Dermatology - Wiley Online Library	https://doi.org/10.1034/j.1600-0625.2002.120406.x	Dermal fibroblasts	Neonatal foreskin-derived	Human	Direct current (DC)	Constant	Ag-AgCl₂	Not specified	Monitored continuously	Not specified	100	N/A	N/A	1	1	Migration (velocity um/min)	0.33	0.32	0.969697		HM.
Synergistic integration of electrical stimulation, reactive oxygen species regulation, and pro-angiogenic for accelerated wound healing - ScienceDirect	https://doi.org/10.1016/j.nanoen.2024.110200	L929 fibroblast cells	fibroblasts	mouse	Electrical stimulation (ES) via triboelectric nanogenerator (TENG)	Alternating current (AC)	Platinum (Pt) electrodes (8 mm diameter)	1.5	1e-06	20	75	4	N/A	3	3	Migration (wound area %)	2.77	14.77	5.33213		Voltage and current taken as avg from TENG supporting data.
Synergistic integration of electrical stimulation, reactive oxygen species regulation, and pro-angiogenic for accelerated wound healing - ScienceDirect	https://doi.org/10.1016/j.nanoen.2024.110200	L929 fibroblast cells	fibroblasts	mouse	Electrical stimulation (ES) via triboelectric nanogenerator (TENG)	Alternating current (AC)	Platinum (Pt) electrodes (8 mm diameter)	1.5	1e-06	20	75	4	N/A	24	24	Migration (wound area %)	9	34.15	3.79444
Synergistic integration of electrical stimulation, reactive oxygen species regulation, and pro-angiogenic for accelerated wound healing - ScienceDirect	https://doi.org/10.1016/j.nanoen.2024.110200	L929 fibroblast cells	fibroblasts	mouse	Electrical stimulation (ES) via triboelectric nanogenerator (TENG)	Alternating current (AC)	Platinum (Pt) electrodes (8 mm diameter)	1.5	1e-06	20	75	4	N/A	48	48	Migration (wound area %)	15.17	41.61	2.74291
Synergistic integration of electrical stimulation, reactive oxygen species regulation, and pro-angiogenic for accelerated wound healing - ScienceDirect	https://doi.org/10.1016/j.nanoen.2024.110200	L929 fibroblast cells	fibroblasts	mouse	Electrical stimulation (ES) via triboelectric nanogenerator (TENG)	Alternating current (AC)	Platinum (Pt) electrodes (8 mm diameter)	1.5	1e-06	20	75	4	N/A	48	48	Proliferation (%)	100	113	1.13
In Situ Monitoring and Electrical Modulation of Cellular Behaviors Directly at the Cell–Electrode Interface - Rahaman - Advanced Materials Interfaces - Wiley Online Library	https://doi.org/10.1002/admi.202500417	Fibroblast	Human Gingival Fibroblasts (HGF)	Human	Direct Current (DC)	Constant	Indium Tin Oxide (ITO)	0.12	0.0004	50	2.4	N/A	N/A	24	24	Proliferation (CCK-8)	100	102.42	1.0242		Current from CV graphs.
In Situ Monitoring and Electrical Modulation of Cellular Behaviors Directly at the Cell–Electrode Interface - Rahaman - Advanced Materials Interfaces - Wiley Online Library	https://doi.org/10.1002/admi.202500417	Fibroblast	Human Gingival Fibroblasts (HGF)	Human	Direct Current (DC)	Constant	Indium Tin Oxide (ITO)	0.25	0.0009	50	5	N/A	N/A	24	24	Proliferation (CCK-8)	100	101.61	1.0161
In Situ Monitoring and Electrical Modulation of Cellular Behaviors Directly at the Cell–Electrode Interface - Rahaman - Advanced Materials Interfaces - Wiley Online Library	https://doi.org/10.1002/admi.202500417	Fibroblast	Human Gingival Fibroblasts (HGF)	Human	Direct Current (DC)	Constant	Indium Tin Oxide (ITO)	0.37	0.0013	50	7.4	N/A	N/A	24	24	Proliferation (CCK-8)	100	106.45	1.0645
In Situ Monitoring and Electrical Modulation of Cellular Behaviors Directly at the Cell–Electrode Interface - Rahaman - Advanced Materials Interfaces - Wiley Online Library	https://doi.org/10.1002/admi.202500417	Fibroblast	Human Gingival Fibroblasts (HGF)	Human	Direct Current (DC)	Constant	Indium Tin Oxide (ITO)	0.5	0.0017	50	10	N/A	N/A	24	24	Proliferation (CCK-8)	100	105.65	1.0565
In Situ Monitoring and Electrical Modulation of Cellular Behaviors Directly at the Cell–Electrode Interface - Rahaman - Advanced Materials Interfaces - Wiley Online Library	https://doi.org/10.1002/admi.202500417	Fibroblast	Human Gingival Fibroblasts (HGF)	Human	Direct Current (DC)	Constant	Indium Tin Oxide (ITO)	0.62	0.0022	50	12.4	N/A	N/A	24	24	Proliferation (CCK-8)	100	104.84	1.0484
In Situ Monitoring and Electrical Modulation of Cellular Behaviors Directly at the Cell–Electrode Interface - Rahaman - Advanced Materials Interfaces - Wiley Online Library	https://doi.org/10.1002/admi.202500417	Fibroblast	Human Gingival Fibroblasts (HGF)	Human	Direct Current (DC)	Constant	Indium Tin Oxide (ITO)	0.75	0.0027	50	15	N/A	N/A	24	24	Proliferation (CCK-8)	100	121.77	1.2177
In Situ Monitoring and Electrical Modulation of Cellular Behaviors Directly at the Cell–Electrode Interface - Rahaman - Advanced Materials Interfaces - Wiley Online Library	https://doi.org/10.1002/admi.202500417	Fibroblast	Human Gingival Fibroblasts (HGF)	Human	Direct Current (DC)	Constant	Indium Tin Oxide (ITO)	0.87	0.0031	50	17.4	N/A	N/A	24	24	Proliferation (CCK-8)	100	93.55	0.9355
In Situ Monitoring and Electrical Modulation of Cellular Behaviors Directly at the Cell–Electrode Interface - Rahaman - Advanced Materials Interfaces - Wiley Online Library	https://doi.org/10.1002/admi.202500417	Fibroblast	Human Gingival Fibroblasts (HGF)	Human	Direct Current (DC)	Constant	Indium Tin Oxide (ITO)	1	0.0036	50	20	N/A	N/A	24	24	Proliferation (CCK-8)	100	86.29	0.8629
In Situ Monitoring and Electrical Modulation of Cellular Behaviors Directly at the Cell–Electrode Interface - Rahaman - Advanced Materials Interfaces - Wiley Online Library	https://doi.org/10.1002/admi.202500417	Fibroblast	Human Gingival Fibroblasts (HGF)	Human	Direct Current (DC)	Constant	Indium Tin Oxide (ITO)	1.25	0.0045	50	25	N/A	N/A	24	24	Proliferation (CCK-8)	100	76.61	0.7661
In Situ Monitoring and Electrical Modulation of Cellular Behaviors Directly at the Cell–Electrode Interface - Rahaman - Advanced Materials Interfaces - Wiley Online Library	https://doi.org/10.1002/admi.202500417	Fibroblast	Human Gingival Fibroblasts (HGF)	Human	Direct Current (DC)	Constant	Indium Tin Oxide (ITO)	1.5	0.0055	50	30	N/A	N/A	24	24	Proliferation (CCK-8)	100	64.52	0.6452
In Situ Monitoring and Electrical Modulation of Cellular Behaviors Directly at the Cell–Electrode Interface - Rahaman - Advanced Materials Interfaces - Wiley Online Library	https://doi.org/10.1002/admi.202500417	Fibroblast	Human Gingival Fibroblasts (HGF)	Human	Direct Current (DC)	Constant	Indium Tin Oxide (ITO)	0.25	0.0009	50	5	N/A	N/A	12	12	Migration (wound area %)	31	31	1
In Situ Monitoring and Electrical Modulation of Cellular Behaviors Directly at the Cell–Electrode Interface - Rahaman - Advanced Materials Interfaces - Wiley Online Library	https://doi.org/10.1002/admi.202500417	Fibroblast	Human Gingival Fibroblasts (HGF)	Human	Direct Current (DC)	Constant	Indium Tin Oxide (ITO)	0.5	0.0017	50	10	N/A	N/A	12	12	Migration (wound area %)	31	31	1
In Situ Monitoring and Electrical Modulation of Cellular Behaviors Directly at the Cell–Electrode Interface - Rahaman - Advanced Materials Interfaces - Wiley Online Library	https://doi.org/10.1002/admi.202500417	Fibroblast	Human Gingival Fibroblasts (HGF)	Human	Direct Current (DC)	Constant	Indium Tin Oxide (ITO)	0.75	0.0027	50	15	N/A	N/A	12	12	Migration (wound area %)	31	43	1.3871
In Situ Monitoring and Electrical Modulation of Cellular Behaviors Directly at the Cell–Electrode Interface - Rahaman - Advanced Materials Interfaces - Wiley Online Library	https://doi.org/10.1002/admi.202500417	Fibroblast	Human Gingival Fibroblasts (HGF)	Human	Direct Current (DC)	Constant	Indium Tin Oxide (ITO)	0.25	0.0009	50	5	N/A	N/A	21	21	Migration (wound area %)	62	62	1
In Situ Monitoring and Electrical Modulation of Cellular Behaviors Directly at the Cell–Electrode Interface - Rahaman - Advanced Materials Interfaces - Wiley Online Library	https://doi.org/10.1002/admi.202500417	Fibroblast	Human Gingival Fibroblasts (HGF)	Human	Direct Current (DC)	Constant	Indium Tin Oxide (ITO)	0.5	0.0017	50	10	N/A	N/A	21	21	Migration (wound area %)	62	68	1.09677
In Situ Monitoring and Electrical Modulation of Cellular Behaviors Directly at the Cell–Electrode Interface - Rahaman - Advanced Materials Interfaces - Wiley Online Library	https://doi.org/10.1002/admi.202500417	Fibroblast	Human Gingival Fibroblasts (HGF)	Human	Direct Current (DC)	Constant	Indium Tin Oxide (ITO)	0.75	0.0027	50	15	N/A	N/A	21	21	Migration (wound area %)	62	90	1.45161
Self‐Powered Electrical Bandage Based on Body‐Coupled Energy Harvesting - Kang - 2024 - Advanced Materials - Wiley Online Library	https://doi.org/10.1002/adma.202402491	Fibroblast	fibroblasts CRL−1502 cells	Human	AC	Sine	Aluminium	0.5	Not specified	10	50	60	8.333	6	6	Migration (wound closure %)	10.661	11.0874	1.04		Current potentially calculated from the impedance measurements and the applied voltage.
Self‐Powered Electrical Bandage Based on Body‐Coupled Energy Harvesting - Kang - 2024 - Advanced Materials - Wiley Online Library	https://doi.org/10.1002/adma.202402491	Fibroblast	fibroblasts CRL−1502 cells	Human	AC	Sine	Aluminium	2.5	Not specified	10	250	60	8.333	6	6	Migration (wound closure %)	10.661	9.16844	0.86
Self‐Powered Electrical Bandage Based on Body‐Coupled Energy Harvesting - Kang - 2024 - Advanced Materials - Wiley Online Library	https://doi.org/10.1002/adma.202402491	Fibroblast	fibroblasts CRL−1502 cells	Human	AC	Sine	Aluminium	5	Not specified	10	500	60	8.333	6	6	Migration (wound closure %)	10.661	22.6013	2.12
Self‐Powered Electrical Bandage Based on Body‐Coupled Energy Harvesting - Kang - 2024 - Advanced Materials - Wiley Online Library	https://doi.org/10.1002/adma.202402491	Fibroblast	fibroblasts CRL−1502 cells	Human	AC	Sine	Aluminium	0.5	Not specified	10	50	60	8.333	12	12	Migration (wound closure %)	26.226	22.8145	0.869919
Self‐Powered Electrical Bandage Based on Body‐Coupled Energy Harvesting - Kang - 2024 - Advanced Materials - Wiley Online Library	https://doi.org/10.1002/adma.202402491	Fibroblast	fibroblasts CRL−1502 cells	Human	AC	Sine	Aluminium	2.5	Not specified	10	250	60	8.333	12	12	Migration (wound closure %)	26.226	20.4691	0.780488
Self‐Powered Electrical Bandage Based on Body‐Coupled Energy Harvesting - Kang - 2024 - Advanced Materials - Wiley Online Library	https://doi.org/10.1002/adma.202402491	Fibroblast	fibroblasts CRL−1502 cells	Human	AC	Sine	Aluminium	5	Not specified	10	500	60	8.333	12	12	Migration (wound closure %)	26.226	45.8422	1.74797
Self‐Powered Electrical Bandage Based on Body‐Coupled Energy Harvesting - Kang - 2024 - Advanced Materials - Wiley Online Library	https://doi.org/10.1002/adma.202402491	Fibroblast	fibroblasts CRL−1502 cells	Human	AC	Sine	Aluminium	0.5	Not specified	10	50	60	8.333	24	24	Migration (wound closure %)	63.3262	69.2964	1.09428
Self‐Powered Electrical Bandage Based on Body‐Coupled Energy Harvesting - Kang - 2024 - Advanced Materials - Wiley Online Library	https://doi.org/10.1002/adma.202402491	Fibroblast	fibroblasts CRL−1502 cells	Human	AC	Sine	Aluminium	2.5	Not specified	10	250	60	8.333	24	24	Migration (wound closure %)	63.3262	68.6567	1.08418
Self‐Powered Electrical Bandage Based on Body‐Coupled Energy Harvesting - Kang - 2024 - Advanced Materials - Wiley Online Library	https://doi.org/10.1002/adma.202402491	Fibroblast	fibroblasts CRL−1502 cells	Human	AC	Sine	Aluminium	5	Not specified	10	500	60	8.333	24	24	Migration (wound closure %)	63.3262	95.7356	1.51178
Self‐Powered Electrical Bandage Based on Body‐Coupled Energy Harvesting - Kang - 2024 - Advanced Materials - Wiley Online Library	https://doi.org/10.1002/adma.202402491	Fibroblast	fibroblasts CRL−1502 cells	Human	AC	Sine	Aluminium	0.5	Not specified	10	50	60	8.333	24	24	Proliferation (cell number)	100000	96000	0.96
Self‐Powered Electrical Bandage Based on Body‐Coupled Energy Harvesting - Kang - 2024 - Advanced Materials - Wiley Online Library	https://doi.org/10.1002/adma.202402491	Fibroblast	fibroblasts CRL−1502 cells	Human	AC	Sine	Aluminium	2.5	Not specified	10	250	60	8.333	24	24	Proliferation (cell number)	100000	112000	1.12
Self‐Powered Electrical Bandage Based on Body‐Coupled Energy Harvesting - Kang - 2024 - Advanced Materials - Wiley Online Library	https://doi.org/10.1002/adma.202402491	Fibroblast	fibroblasts CRL−1502 cells	Human	AC	Sine	Aluminium	5	Not specified	10	500	60	8.333	24	24	Proliferation (cell number)	100000	129600	1.296
Self‐Powered Electrical Bandage Based on Body‐Coupled Energy Harvesting - Kang - 2024 - Advanced Materials - Wiley Online Library	https://doi.org/10.1002/adma.202402491	Fibroblast	fibroblasts CRL−1502 cells	Human	AC	Sine	Aluminium	0.5	Not specified	10	50	60	8.333	48	48	Proliferation (cell number)	152800	156000	1.02094
Self‐Powered Electrical Bandage Based on Body‐Coupled Energy Harvesting - Kang - 2024 - Advanced Materials - Wiley Online Library	https://doi.org/10.1002/adma.202402491	Fibroblast	fibroblasts CRL−1502 cells	Human	AC	Sine	Aluminium	2.5	Not specified	10	250	60	8.333	48	48	Proliferation (cell number)	152800	176800	1.15707
Self‐Powered Electrical Bandage Based on Body‐Coupled Energy Harvesting - Kang - 2024 - Advanced Materials - Wiley Online Library	https://doi.org/10.1002/adma.202402491	Fibroblast	fibroblasts CRL−1502 cells	Human	AC	Sine	Aluminium	5	Not specified	10	500	60	8.333	48	48	Proliferation (cell number)	152800	216800	1.41885
Self‐Powered Electrical Bandage Based on Body‐Coupled Energy Harvesting - Kang - 2024 - Advanced Materials - Wiley Online Library	https://doi.org/10.1002/adma.202402491	Fibroblast	fibroblasts CRL−1502 cells	Human	AC	Sine	Aluminium	0.5	Not specified	10	50	60	8.333	72	72	Proliferation (cell number)	243200	250400	1.02961
Self‐Powered Electrical Bandage Based on Body‐Coupled Energy Harvesting - Kang - 2024 - Advanced Materials - Wiley Online Library	https://doi.org/10.1002/adma.202402491	Fibroblast	fibroblasts CRL−1502 cells	Human	AC	Sine	Aluminium	2.5	Not specified	10	250	60	8.333	72	72	Proliferation (cell number)	243200	283200	1.16447
Self‐Powered Electrical Bandage Based on Body‐Coupled Energy Harvesting - Kang - 2024 - Advanced Materials - Wiley Online Library	https://doi.org/10.1002/adma.202402491	Fibroblast	fibroblasts CRL−1502 cells	Human	AC	Sine	Aluminium	5	Not specified	10	500	60	8.333	72	72	Proliferation (cell number)	243200	360800	1.48355
Human keratinocytes migrate to the negative pole in direct current electric fields comparable to those measured in mammalian wounds | Journal of Cell Science | The Company of Biologists	https://doi.org/10.1242/jcs.109.1.199	Keratinocyte	Primary human keratinocytes from neonatal foreskin	Human	DC	N/A	Ag/AgCl electrodes (connected via agar bridges)	0.00015	Not specified	0.15	1	N/A	N/A	2.5	2.5	Migration (um/min)	0.47	0.36	0.765957		Net translocation migration taken.
Human keratinocytes migrate to the negative pole in direct current electric fields comparable to those measured in mammalian wounds | Journal of Cell Science | The Company of Biologists	https://doi.org/10.1242/jcs.109.1.199	Keratinocyte	Primary human keratinocytes from neonatal foreskin	Human	DC	N/A	Ag/AgCl electrodes (connected via agar bridges)	0.00075	Not specified	0.15	5	N/A	N/A	2.5	2.5	Migration (um/min)	0.47	0.47	1
Human keratinocytes migrate to the negative pole in direct current electric fields comparable to those measured in mammalian wounds | Journal of Cell Science | The Company of Biologists	https://doi.org/10.1242/jcs.109.1.199	Keratinocyte	Primary human keratinocytes from neonatal foreskin	Human	DC	N/A	Ag/AgCl electrodes (connected via agar bridges)	0.0015	Not specified	0.15	10	N/A	N/A	2.5	2.5	Migration (um/min)	0.47	0.4	0.851064
Human keratinocytes migrate to the negative pole in direct current electric fields comparable to those measured in mammalian wounds | Journal of Cell Science | The Company of Biologists	https://doi.org/10.1242/jcs.109.1.199	Keratinocyte	Primary human keratinocytes from neonatal foreskin	Human	DC	N/A	Ag/AgCl electrodes (connected via agar bridges)	0.0075	Not specified	0.15	50	N/A	N/A	2.5	2.5	Migration (um/min)	0.47	0.6	1.2766
Human keratinocytes migrate to the negative pole in direct current electric fields comparable to those measured in mammalian wounds | Journal of Cell Science | The Company of Biologists	https://doi.org/10.1242/jcs.109.1.199	Keratinocyte	Primary human keratinocytes from neonatal foreskin	Human	DC	N/A	Ag/AgCl electrodes (connected via agar bridges)	0.015	Not specified	0.15	100	N/A	N/A	2.5	2.5	Migration (um/min)	0.47	0.9	1.91489
Human keratinocytes migrate to the negative pole in direct current electric fields comparable to those measured in mammalian wounds | Journal of Cell Science | The Company of Biologists	https://doi.org/10.1242/jcs.109.1.199	Keratinocyte	Primary human keratinocytes from neonatal foreskin	Human	DC	N/A	Ag/AgCl electrodes (connected via agar bridges)	0.03	Not specified	0.15	200	N/A	N/A	2.5	2.5	Migration (um/min)	0.47	0.63	1.34043
Human keratinocytes migrate to the negative pole in direct current electric fields comparable to those measured in mammalian wounds | Journal of Cell Science | The Company of Biologists	https://doi.org/10.1242/jcs.109.1.199	Keratinocyte	Primary human keratinocytes from neonatal foreskin	Human	DC	N/A	Ag/AgCl electrodes (connected via agar bridges)	0.06	Not specified	0.15	400	N/A	N/A	2.5	2.5	Migration (um/min)	0.47	0.9	1.91489
Monophasic Pulsed Microcurrent of 1–8 Hz Increases the Number of Human Dermal Fibroblasts	https://doi.org/10.2490/prm.20160005	Human dermal fibroblasts	CC-2511 (Clonetics)	Human	Monophasic pulsed microcurrent	Monophasic pulsed	Platinum	Not specified	0.0002	Not specified	Not specified	1	500	3	24	Proliferation (cell number)	195633	240813	1.23095		1 h/day × 3 sessions (total 3 h)
Monophasic Pulsed Microcurrent of 1–8 Hz Increases the Number of Human Dermal Fibroblasts	https://doi.org/10.2490/prm.20160005	Human dermal fibroblasts	CC-2511 (Clonetics)	Human	Monophasic pulsed microcurrent	Monophasic pulsed	Platinum	Not specified	0.0002	Not specified	Not specified	2	250	3	24	Proliferation (cell number)	195633	254367	1.30023
Monophasic Pulsed Microcurrent of 1–8 Hz Increases the Number of Human Dermal Fibroblasts	https://doi.org/10.2490/prm.20160005	Human dermal fibroblasts	CC-2511 (Clonetics)	Human	Monophasic pulsed microcurrent	Monophasic pulsed	Platinum	Not specified	0.0002	Not specified	Not specified	4	128	3	24	Proliferation (cell number)	195633	238554	1.2194
Monophasic Pulsed Microcurrent of 1–8 Hz Increases the Number of Human Dermal Fibroblasts	https://doi.org/10.2490/prm.20160005	Human dermal fibroblasts	CC-2511 (Clonetics)	Human	Monophasic pulsed microcurrent	Monophasic pulsed	Platinum	Not specified	0.0002	Not specified	Not specified	8	64	3	24	Proliferation (cell number)	195633	213253	1.09007
Monophasic Pulsed Microcurrent of 1–8 Hz Increases the Number of Human Dermal Fibroblasts	https://doi.org/10.2490/prm.20160005	Human dermal fibroblasts	CC-2511 (Clonetics)	Human	Monophasic pulsed microcurrent	Monophasic pulsed	Platinum	Not specified	0.0002	Not specified	Not specified	16	32	3	24	Proliferation (cell number)	195633	194277	0.993072
Monophasic Pulsed Microcurrent of 1–8 Hz Increases the Number of Human Dermal Fibroblasts	https://doi.org/10.2490/prm.20160005	Human dermal fibroblasts	CC-2511 (Clonetics)	Human	Monophasic pulsed microcurrent	Monophasic pulsed	Platinum	Not specified	0.0002	Not specified	Not specified	32	16	3	24	Proliferation (cell number)	195633	199247	1.01848
Monophasic Pulsed Microcurrent of 1–8 Hz Increases the Number of Human Dermal Fibroblasts	https://doi.org/10.2490/prm.20160005	Human dermal fibroblasts	CC-2511 (Clonetics)	Human	Monophasic pulsed microcurrent	Monophasic pulsed	Platinum	Not specified	0.0002	Not specified	Not specified	64	8	3	24	Proliferation (cell number)	195633	184789	0.944573
Electrical stimulation promotes the wound‐healing properties of diabetic human skin fibroblasts - Abedin‐Do - 2022 - Journal of Tissue Engineering and Regenerative Medicine - Wiley Online Library	https://doi.org/10.1002/term.3305	Human skin fibroblasts	Human skin fibroblasts	Human	Electrical stimulation	DC	PPy/HE/PLLA conductive membrane	Not stated	Not stated	Not stated	20	N/A	N/A	6	48	Proliferation	2.38	2.39	1.0042
Electrical stimulation promotes the wound‐healing properties of diabetic human skin fibroblasts - Abedin‐Do - 2022 - Journal of Tissue Engineering and Regenerative Medicine - Wiley Online Library	https://doi.org/10.1002/term.3305	Human skin fibroblasts	Human skin fibroblasts	Human	Electrical stimulation	DC	PPy/HE/PLLA conductive membrane	Not stated	Not stated	Not stated	40	N/A	N/A	6	48	Proliferation	2.38	2.43	1.02101
Electrical stimulation promotes the wound‐healing properties of diabetic human skin fibroblasts - Abedin‐Do - 2022 - Journal of Tissue Engineering and Regenerative Medicine - Wiley Online Library	https://doi.org/10.1002/term.3305	Human skin fibroblasts	Human skin fibroblasts	Human	Electrical stimulation	DC	PPy/HE/PLLA conductive membrane	Not stated	Not stated	Not stated	20	N/A	N/A	24	48	Proliferation	2.48	2.37	0.955645
Electrical stimulation promotes the wound‐healing properties of diabetic human skin fibroblasts - Abedin‐Do - 2022 - Journal of Tissue Engineering and Regenerative Medicine - Wiley Online Library	https://doi.org/10.1002/term.3305	Human skin fibroblasts	Human skin fibroblasts	Human	Electrical stimulation	DC	PPy/HE/PLLA conductive membrane	Not stated	Not stated	Not stated	40	N/A	N/A	24	48	Proliferation	2.48	2.47	0.995968
Electrical stimulation promotes the wound‐healing properties of diabetic human skin fibroblasts - Abedin‐Do - 2022 - Journal of Tissue Engineering and Regenerative Medicine - Wiley Online Library	https://doi.org/10.1002/term.3305	Human skin fibroblasts	Diabetic human skin fibroblasts (DHSF)	Human	Electrical stimulation	DC	PPy/HE/PLLA conductive membrane	Not stated	Not stated	Not stated	20	N/A	N/A	6	48	Proliferation	2.2	2.25	1.02273
Electrical stimulation promotes the wound‐healing properties of diabetic human skin fibroblasts - Abedin‐Do - 2022 - Journal of Tissue Engineering and Regenerative Medicine - Wiley Online Library	https://doi.org/10.1002/term.3305	Human skin fibroblasts	Diabetic human skin fibroblasts (DHSF)	Human	Electrical stimulation	DC	PPy/HE/PLLA conductive membrane	Not stated	Not stated	Not stated	40	N/A	N/A	6	48	Proliferation	2.2	2.35	1.06818
Electrical stimulation promotes the wound‐healing properties of diabetic human skin fibroblasts - Abedin‐Do - 2022 - Journal of Tissue Engineering and Regenerative Medicine - Wiley Online Library	https://doi.org/10.1002/term.3305	Human skin fibroblasts	Diabetic human skin fibroblasts (DHSF)	Human	Electrical stimulation	DC	PPy/HE/PLLA conductive membrane	Not stated	Not stated	Not stated	20	N/A	N/A	24	48	Proliferation	2.24	2.44	1.08929
Electrical stimulation promotes the wound‐healing properties of diabetic human skin fibroblasts - Abedin‐Do - 2022 - Journal of Tissue Engineering and Regenerative Medicine - Wiley Online Library	https://doi.org/10.1002/term.3305	Human skin fibroblasts	Diabetic human skin fibroblasts (DHSF)	Human	Electrical stimulation	DC	PPy/HE/PLLA conductive membrane	Not stated	Not stated	Not stated	40	N/A	N/A	24	48	Proliferation	2.24	2.47	1.10268
Electrical stimulation promotes the wound‐healing properties of diabetic human skin fibroblasts - Abedin‐Do - 2022 - Journal of Tissue Engineering and Regenerative Medicine - Wiley Online Library	https://doi.org/10.1002/term.3305	Human skin fibroblasts	Diabetic human skin fibroblasts (DHSF)	Human	Electrical stimulation	DC	PPy/HE/PLLA conductive membrane	Not stated	Not stated	Not stated	20	N/A	N/A	6	48	Proliferation (Ki67 %)	23.53	61.18	2.60008
Electrical stimulation promotes the wound‐healing properties of diabetic human skin fibroblasts - Abedin‐Do - 2022 - Journal of Tissue Engineering and Regenerative Medicine - Wiley Online Library	https://doi.org/10.1002/term.3305	Human skin fibroblasts	Diabetic human skin fibroblasts (DHSF)	Human	Electrical stimulation	DC	PPy/HE/PLLA conductive membrane	Not stated	Not stated	Not stated	40	N/A	N/A	6	48	Proliferation (Ki67 %)	23.53	70.59	3
Electrical stimulation promotes the wound‐healing properties of diabetic human skin fibroblasts - Abedin‐Do - 2022 - Journal of Tissue Engineering and Regenerative Medicine - Wiley Online Library	https://doi.org/10.1002/term.3305	Human skin fibroblasts	Diabetic human skin fibroblasts (DHSF)	Human	Electrical stimulation	DC	PPy/HE/PLLA conductive membrane	Not stated	Not stated	Not stated	20	N/A	N/A	24	48	Proliferation (Ki67 %)	24.02	55.98	2.33056
Electrical stimulation promotes the wound‐healing properties of diabetic human skin fibroblasts - Abedin‐Do - 2022 - Journal of Tissue Engineering and Regenerative Medicine - Wiley Online Library	https://doi.org/10.1002/term.3305	Human skin fibroblasts	Diabetic human skin fibroblasts (DHSF)	Human	Electrical stimulation	DC	PPy/HE/PLLA conductive membrane	Not stated	Not stated	Not stated	40	N/A	N/A	24	48	Proliferation (Ki67 %)	24.02	69.35	2.88718
Electrical stimulation promotes the wound‐healing properties of diabetic human skin fibroblasts - Abedin‐Do - 2022 - Journal of Tissue Engineering and Regenerative Medicine - Wiley Online Library	https://doi.org/10.1002/term.3305	Human skin fibroblasts	Diabetic human skin fibroblasts (DHSF)	Human	Electrical stimulation	DC	PPy/HE/PLLA conductive membrane	Not stated	Not stated	Not stated	20	N/A	N/A	24	24	Migration (Wound closure %)	15	15	1
Electrical stimulation promotes the wound‐healing properties of diabetic human skin fibroblasts - Abedin‐Do - 2022 - Journal of Tissue Engineering and Regenerative Medicine - Wiley Online Library	https://doi.org/10.1002/term.3305	Human skin fibroblasts	Diabetic human skin fibroblasts (DHSF)	Human	Electrical stimulation	DC	PPy/HE/PLLA conductive membrane	Not stated	Not stated	Not stated	40	N/A	N/A	24	24	Migration (Wound closure %)	15	40	2.66667
Electrical stimulation promotes the wound‐healing properties of diabetic human skin fibroblasts - Abedin‐Do - 2022 - Journal of Tissue Engineering and Regenerative Medicine - Wiley Online Library	https://doi.org/10.1002/term.3305	Human skin fibroblasts	Diabetic human skin fibroblasts (DHSF)	Human	Electrical stimulation	DC	PPy/HE/PLLA conductive membrane	Not stated	Not stated	Not stated	20	N/A	N/A	24	48	Migration (Wound closure %)	45	65.62	1.45822
Electrical stimulation promotes the wound‐healing properties of diabetic human skin fibroblasts - Abedin‐Do - 2022 - Journal of Tissue Engineering and Regenerative Medicine - Wiley Online Library	https://doi.org/10.1002/term.3305	Human skin fibroblasts	Diabetic human skin fibroblasts (DHSF)	Human	Electrical stimulation	DC	PPy/HE/PLLA conductive membrane	Not stated	Not stated	Not stated	40	N/A	N/A	24	48	Migration (Wound closure %)	45	75	1.66667
Electrical stimulation promotes the wound‐healing properties of diabetic human skin fibroblasts - Abedin‐Do - 2022 - Journal of Tissue Engineering and Regenerative Medicine - Wiley Online Library	https://doi.org/10.1002/term.3305	Human skin fibroblasts	Diabetic human skin fibroblasts (DHSF)	Human	Electrical stimulation	DC	PPy/HE/PLLA conductive membrane	Not stated	Not stated	Not stated	20	N/A	N/A	6	24	Migration (Wound closure %)	16	16.25	1.01562
Electrical stimulation promotes the wound‐healing properties of diabetic human skin fibroblasts - Abedin‐Do - 2022 - Journal of Tissue Engineering and Regenerative Medicine - Wiley Online Library	https://doi.org/10.1002/term.3305	Human skin fibroblasts	Diabetic human skin fibroblasts (DHSF)	Human	Electrical stimulation	DC	PPy/HE/PLLA conductive membrane	Not stated	Not stated	Not stated	40	N/A	N/A	6	24	Migration (Wound closure %)	16	38.11	2.38187
Electrical stimulation promotes the wound‐healing properties of diabetic human skin fibroblasts - Abedin‐Do - 2022 - Journal of Tissue Engineering and Regenerative Medicine - Wiley Online Library	https://doi.org/10.1002/term.3305	Human skin fibroblasts	Diabetic human skin fibroblasts (DHSF)	Human	Electrical stimulation	DC	PPy/HE/PLLA conductive membrane	Not stated	Not stated	Not stated	20	N/A	N/A	6	48	Migration (Wound closure %)	45.68	60.21	1.31808
Electrical stimulation promotes the wound‐healing properties of diabetic human skin fibroblasts - Abedin‐Do - 2022 - Journal of Tissue Engineering and Regenerative Medicine - Wiley Online Library	https://doi.org/10.1002/term.3305	Human skin fibroblasts	Diabetic human skin fibroblasts (DHSF)	Human	Electrical stimulation	DC	PPy/HE/PLLA conductive membrane	Not stated	Not stated	Not stated	40	N/A	N/A	6	48	Migration (Wound closure %)	45.68	70.32	1.5394		Good scarring data didn’t process for this study.
Come together: On-chip bioelectric wound closure - ScienceDirect	https://doi.org/10.1016/j.bios.2021.113479	Keratinocytes	Primary skin	mice	Electrical stimulation	AC square wave	Silver chloride	Not stated	0.005	10	200	0.0167	30000	12	12	Migration (velocity)	28.91	61.37	2.12279		Average approximate current used from current density 0.8-1 mA/mm2.
Come together: On-chip bioelectric wound closure - ScienceDirect	https://doi.org/10.1016/j.bios.2021.113479	Keratinocytes	Primary skin	mice	Electrical stimulation	AC square wave	Silver chloride	Not stated	0.005	10	200	0.0167	30000	12	12	Proliferation (EdU strain)	0.49	0.2	0.408163		Central sample.
Come together: On-chip bioelectric wound closure - ScienceDirect	https://doi.org/10.1016/j.bios.2021.113479	Keratinocytes	Primary skin	mice	Electrical stimulation	AC square wave	Silver chloride	Not stated	0.005	10	200	0.0167	30000	12	12	Proliferation (EdU strain)	0.49	0.22	0.44898		Bulk sample.
Electrical stimulation promotes the proliferation of human keratinocytes, increases the production of keratin 5 and 14, and increases the phosphorylation of ERK1/2 and p38 MAP kinases - Rouabhia - 2020 - Journal of Tissue Engineering and Regenerative Medicine - Wiley Online Library	https://doi.org/10.1002/term.3040	Keratinocytes	Primary human epidermal keratinocytes	Human	Electrical stimulation	DC constant potential	PPy/HE/PLLA conductive membrane	Not stated	Not stated	Not stated	50	Not stated	Not stated	6	30	Proliferation (MTS assay)	0.6	0.65	1.08333
Electrical stimulation promotes the proliferation of human keratinocytes, increases the production of keratin 5 and 14, and increases the phosphorylation of ERK1/2 and p38 MAP kinases - Rouabhia - 2020 - Journal of Tissue Engineering and Regenerative Medicine - Wiley Online Library	https://doi.org/10.1002/term.3040	Keratinocytes	Primary human epidermal keratinocytes	Human	Electrical stimulation	DC constant potential	PPy/HE/PLLA conductive membrane	Not stated	Not stated	Not stated	100	Not stated	Not stated	6	30	Proliferation (MTS assay)	0.6	0.85	1.41667
Electrical stimulation promotes the proliferation of human keratinocytes, increases the production of keratin 5 and 14, and increases the phosphorylation of ERK1/2 and p38 MAP kinases - Rouabhia - 2020 - Journal of Tissue Engineering and Regenerative Medicine - Wiley Online Library	https://doi.org/10.1002/term.3040	Keratinocytes	Primary human epidermal keratinocytes	Human	Electrical stimulation	DC constant potential	PPy/HE/PLLA conductive membrane	Not stated	Not stated	Not stated	150	Not stated	Not stated	6	30	Proliferation (MTS assay)	0.6	0.96	1.6
Electrical stimulation promotes the proliferation of human keratinocytes, increases the production of keratin 5 and 14, and increases the phosphorylation of ERK1/2 and p38 MAP kinases - Rouabhia - 2020 - Journal of Tissue Engineering and Regenerative Medicine - Wiley Online Library	https://doi.org/10.1002/term.3040	Keratinocytes	Primary human epidermal keratinocytes	Human	Electrical stimulation	DC constant potential	PPy/HE/PLLA conductive membrane	Not stated	Not stated	Not stated	200	Not stated	Not stated	6	30	Proliferation (MTS assay)	0.6	1.15	1.91667
Electrical stimulation promotes the proliferation of human keratinocytes, increases the production of keratin 5 and 14, and increases the phosphorylation of ERK1/2 and p38 MAP kinases - Rouabhia - 2020 - Journal of Tissue Engineering and Regenerative Medicine - Wiley Online Library	https://doi.org/10.1002/term.3040	Keratinocytes	Primary human epidermal keratinocytes	Human	Electrical stimulation	DC constant potential	PPy/HE/PLLA conductive membrane	Not stated	Not stated	Not stated	50	Not stated	Not stated	24	48	Proliferation (MTS assay)	0.75	1.05	1.4
Electrical stimulation promotes the proliferation of human keratinocytes, increases the production of keratin 5 and 14, and increases the phosphorylation of ERK1/2 and p38 MAP kinases - Rouabhia - 2020 - Journal of Tissue Engineering and Regenerative Medicine - Wiley Online Library	https://doi.org/10.1002/term.3040	Keratinocytes	Primary human epidermal keratinocytes	Human	Electrical stimulation	DC constant potential	PPy/HE/PLLA conductive membrane	Not stated	Not stated	Not stated	100	Not stated	Not stated	24	48	Proliferation (MTS assay)	0.75	1.32	1.76
Electrical stimulation promotes the proliferation of human keratinocytes, increases the production of keratin 5 and 14, and increases the phosphorylation of ERK1/2 and p38 MAP kinases - Rouabhia - 2020 - Journal of Tissue Engineering and Regenerative Medicine - Wiley Online Library	https://doi.org/10.1002/term.3040	Keratinocytes	Primary human epidermal keratinocytes	Human	Electrical stimulation	DC constant potential	PPy/HE/PLLA conductive membrane	Not stated	Not stated	Not stated	150	Not stated	Not stated	24	48	Proliferation (MTS assay)	0.75	1.11	1.48
Electrical stimulation promotes the proliferation of human keratinocytes, increases the production of keratin 5 and 14, and increases the phosphorylation of ERK1/2 and p38 MAP kinases - Rouabhia - 2020 - Journal of Tissue Engineering and Regenerative Medicine - Wiley Online Library	https://doi.org/10.1002/term.3040	Keratinocytes	Primary human epidermal keratinocytes	Human	Electrical stimulation	DC constant potential	PPy/HE/PLLA conductive membrane	Not stated	Not stated	Not stated	200	Not stated	Not stated	24	48	Proliferation (MTS assay)	0.75	0.86	1.14667
Electrical stimulation promotes the proliferation of human keratinocytes, increases the production of keratin 5 and 14, and increases the phosphorylation of ERK1/2 and p38 MAP kinases - Rouabhia - 2020 - Journal of Tissue Engineering and Regenerative Medicine - Wiley Online Library	https://doi.org/10.1002/term.3040	Keratinocytes	Primary human epidermal keratinocytes	Human	Electrical stimulation	DC constant potential	PPy/HE/PLLA conductive membrane	Not stated	Not stated	Not stated	100	Not stated	Not stated	6	30	Proliferation (BrdU assay)	2.07	2.83	1.36715
Electrical stimulation promotes the proliferation of human keratinocytes, increases the production of keratin 5 and 14, and increases the phosphorylation of ERK1/2 and p38 MAP kinases - Rouabhia - 2020 - Journal of Tissue Engineering and Regenerative Medicine - Wiley Online Library	https://doi.org/10.1002/term.3040	Keratinocytes	Primary human epidermal keratinocytes	Human	Electrical stimulation	DC constant potential	PPy/HE/PLLA conductive membrane	Not stated	Not stated	Not stated	200	Not stated	Not stated	6	30	Proliferation (BrdU assay)	2.07	2.58	1.24638
Electrical stimulation promotes the proliferation of human keratinocytes, increases the production of keratin 5 and 14, and increases the phosphorylation of ERK1/2 and p38 MAP kinases - Rouabhia - 2020 - Journal of Tissue Engineering and Regenerative Medicine - Wiley Online Library	https://doi.org/10.1002/term.3040	Keratinocytes	Primary human epidermal keratinocytes	Human	Electrical stimulation	DC constant potential	PPy/HE/PLLA conductive membrane	Not stated	Not stated	Not stated	100	Not stated	Not stated	24	48	Proliferation (BrdU assay)	2.37	2.94	1.24051
Electrical stimulation promotes the proliferation of human keratinocytes, increases the production of keratin 5 and 14, and increases the phosphorylation of ERK1/2 and p38 MAP kinases - Rouabhia - 2020 - Journal of Tissue Engineering and Regenerative Medicine - Wiley Online Library	https://doi.org/10.1002/term.3040	Keratinocytes	Primary human epidermal keratinocytes	Human	Electrical stimulation	DC constant potential	PPy/HE/PLLA conductive membrane	Not stated	Not stated	Not stated	200	Not stated	Not stated	24	48	Proliferation (BrdU assay)	2.37	2.01	0.848101
Autophagy is required for the directed motility of keratinocytes driven by electric fields - Yan - 2019 - The FASEB Journal - Wiley Online Library	https://doi.org/10.1096/fj.201801294R	Keratinocytes	human epidermal keratinocytes HaCaT	human	Electrical stimulation	DC constant potential	Silver	Not stated	Not stated	Not stated	200	Not stated	Not stated	1	1	Migration (tragectory distance, um)	52.26	89.03	1.7036		Trajectory distance (total path travelled) Displacement distance (distance from start to end position)
Autophagy is required for the directed motility of keratinocytes driven by electric fields - Yan - 2019 - The FASEB Journal - Wiley Online Library	https://doi.org/10.1096/fj.201801294R	Keratinocytes	human epidermal keratinocytes HaCaT	human	Electrical stimulation	DC constant potential	Silver	Not stated	Not stated	Not stated	200	Not stated	Not stated	2	2	Migration (tragectory distance, um)	52.26	118.06	2.25909		N group is control after 3 hours.
Autophagy is required for the directed motility of keratinocytes driven by electric fields - Yan - 2019 - The FASEB Journal - Wiley Online Library	https://doi.org/10.1096/fj.201801294R	Keratinocytes	human epidermal keratinocytes HaCaT	human	Electrical stimulation	DC constant potential	Silver	Not stated	Not stated	Not stated	200	Not stated	Not stated	3	3	Migration (tragectory distance, um)	52.26	185.81	3.55549
Autophagy is required for the directed motility of keratinocytes driven by electric fields - Yan - 2019 - The FASEB Journal - Wiley Online Library	https://doi.org/10.1096/fj.201801294R	Keratinocytes	human epidermal keratinocytes HaCaT	human	Electrical stimulation	DC constant potential	Silver	Not stated	Not stated	Not stated	200	Not stated	Not stated	1	1	Migration (Displacemnt distance, um)	16.23	38.96	2.40049
Autophagy is required for the directed motility of keratinocytes driven by electric fields - Yan - 2019 - The FASEB Journal - Wiley Online Library	https://doi.org/10.1096/fj.201801294R	Keratinocytes	human epidermal keratinocytes HaCaT	human	Electrical stimulation	DC constant potential	Silver	Not stated	Not stated	Not stated	200	Not stated	Not stated	2	2	Migration (Displacemnt distance, um)	16.23	103.9	6.40173
Autophagy is required for the directed motility of keratinocytes driven by electric fields - Yan - 2019 - The FASEB Journal - Wiley Online Library	https://doi.org/10.1096/fj.201801294R	Keratinocytes	human epidermal keratinocytes HaCaT	human	Electrical stimulation	DC constant potential	Silver	Not stated	Not stated	Not stated	200	Not stated	Not stated	3	3	Migration (Displacemnt distance, um)	16.23	142.86	8.80222
Autophagy is required for the directed motility of keratinocytes driven by electric fields - Yan - 2019 - The FASEB Journal - Wiley Online Library	https://doi.org/10.1096/fj.201801294R	Keratinocytes	human epidermal keratinocytes HaCaT	human	Electrical stimulation	DC constant potential	Silver	Not stated	Not stated	Not stated	200	Not stated	Not stated	1	1	Migration (Tragectory Velocity, um/min)	0.48	0.81	1.6875
Autophagy is required for the directed motility of keratinocytes driven by electric fields - Yan - 2019 - The FASEB Journal - Wiley Online Library	https://doi.org/10.1096/fj.201801294R	Keratinocytes	human epidermal keratinocytes HaCaT	human	Electrical stimulation	DC constant potential	Silver	Not stated	Not stated	Not stated	200	Not stated	Not stated	2	2	Migration (Tragectory Velocity, um/min)	0.48	0.83	1.72917
Autophagy is required for the directed motility of keratinocytes driven by electric fields - Yan - 2019 - The FASEB Journal - Wiley Online Library	https://doi.org/10.1096/fj.201801294R	Keratinocytes	human epidermal keratinocytes HaCaT	human	Electrical stimulation	DC constant potential	Silver	Not stated	Not stated	Not stated	200	Not stated	Not stated	3	3	Migration (Tragectory Velocity, um/min)	0.48	0.86	1.79167
Autophagy is required for the directed motility of keratinocytes driven by electric fields - Yan - 2019 - The FASEB Journal - Wiley Online Library	https://doi.org/10.1096/fj.201801294R	Keratinocytes	human epidermal keratinocytes HaCaT	human	Electrical stimulation	DC constant potential	Silver	Not stated	Not stated	Not stated	200	Not stated	Not stated	1	1	Migration (Displacement Velocity, um/min)	0.09	0.66	7.33333
Autophagy is required for the directed motility of keratinocytes driven by electric fields - Yan - 2019 - The FASEB Journal - Wiley Online Library	https://doi.org/10.1096/fj.201801294R	Keratinocytes	human epidermal keratinocytes HaCaT	human	Electrical stimulation	DC constant potential	Silver	Not stated	Not stated	Not stated	200	Not stated	Not stated	2	2	Migration (Displacement Velocity, um/min)	0.09	0.86	9.55556
Autophagy is required for the directed motility of keratinocytes driven by electric fields - Yan - 2019 - The FASEB Journal - Wiley Online Library	https://doi.org/10.1096/fj.201801294R	Keratinocytes	human epidermal keratinocytes HaCaT	human	Electrical stimulation	DC constant potential	Silver	Not stated	Not stated	Not stated	200	Not stated	Not stated	3	3	Migration (Displacement Velocity, um/min)	0.09	0.91	10.1111
Autophagy is required for the directed motility of keratinocytes driven by electric fields - Yan - 2019 - The FASEB Journal - Wiley Online Library	https://doi.org/10.1096/fj.201801294R	Keratinocytes	human epidermal keratinocytes HaCaT	human	Electrical stimulation	DC constant potential	Silver	Not stated	Not stated	Not stated	200	Not stated	Not stated	1	1	Migration (Directionality, cos(theta))	0.15	0.77	5.13333
Autophagy is required for the directed motility of keratinocytes driven by electric fields - Yan - 2019 - The FASEB Journal - Wiley Online Library	https://doi.org/10.1096/fj.201801294R	Keratinocytes	human epidermal keratinocytes HaCaT	human	Electrical stimulation	DC constant potential	Silver	Not stated	Not stated	Not stated	200	Not stated	Not stated	2	2	Migration (Directionality, cos(theta))	0.15	0.86	5.73333
Autophagy is required for the directed motility of keratinocytes driven by electric fields - Yan - 2019 - The FASEB Journal - Wiley Online Library	https://doi.org/10.1096/fj.201801294R	Keratinocytes	human epidermal keratinocytes HaCaT	human	Electrical stimulation	DC constant potential	Silver	Not stated	Not stated	Not stated	200	Not stated	Not stated	3	3	Migration (Directionality, cos(theta))	0.15	0.9	6
Electric field-induced suppression of PTEN drives epithelial-to-mesenchymal transition via mTORC1 activation - ScienceDirect	https://doi.org/10.1016/j.jdermsci.2016.11.007	Keratinocytes	Primary human keratinocytes	human	Electrical stimulation	DC constant potential	silver	Not stated	Not stated	Not stated	100	Not stated	Not stated	6	6	Migration (Velocity, um/min)	1.29	2.38	1.84496
Electric field-induced suppression of PTEN drives epithelial-to-mesenchymal transition via mTORC1 activation - ScienceDirect	https://doi.org/10.1016/j.jdermsci.2016.11.007	Keratinocytes	Primary human keratinocytes	human	Electrical stimulation	DC constant potential	silver	Not stated	Not stated	Not stated	100	Not stated	Not stated	6	6	Migration (Wound closure %)	37.5	74.26	1.98027
Roles of microtubules, cell polarity and adhesion in electric-field-mediated motility of 3T3 fibroblasts | Journal of Cell Science | The Company of Biologists	https://doi.org/10.1242/jcs.00986	fibroblast	NIH-3T3	mouse	Electrical stimulation	DC constant potential	salt bridges and Ag-AgCl electrodes	0.6	Not stated	10	60	Not stated	Not stated	1.5	1.5	Migration (Velocity, um/hr)	10	11.21	1.121
Roles of microtubules, cell polarity and adhesion in electric-field-mediated motility of 3T3 fibroblasts | Journal of Cell Science | The Company of Biologists	https://doi.org/10.1242/jcs.00986	fibroblast	NIH-3T3	mouse	Electrical stimulation	DC constant potential	salt bridges and Ag-AgCl electrodes	2	Not stated	10	200	Not stated	Not stated	1.5	1.5	Migration (Velocity, um/hr)	10	10.91	1.091
Roles of microtubules, cell polarity and adhesion in electric-field-mediated motility of 3T3 fibroblasts | Journal of Cell Science | The Company of Biologists	https://doi.org/10.1242/jcs.00986	fibroblast	NIH-3T3	mouse	Electrical stimulation	DC constant potential	salt bridges and Ag-AgCl electrodes	4	Not stated	10	400	Not stated	Not stated	1.5	1.5	Migration (Velocity, um/hr)	10	19.09	1.909
Roles of microtubules, cell polarity and adhesion in electric-field-mediated motility of 3T3 fibroblasts | Journal of Cell Science | The Company of Biologists	https://doi.org/10.1242/jcs.00986	fibroblast	NIH-3T3	mouse	Electrical stimulation	DC constant potential	salt bridges and Ag-AgCl electrodes	6	Not stated	10	600	Not stated	Not stated	1.5	1.5	Migration (Velocity, um/hr)	10	22.73	2.273
The dynamics of the electrotactic reaction of mouse 3T3 fibroblasts - ScienceDirect	https://doi.org/10.1016/j.bbamcr.2023.119647	fibroblast	NIH-3T3	mouse	Electrical stimulation	DC constant potential	Ag-AgCl electrodes	0.5	Not stated	10	50	Not stated	Not stated	4	4	Migration (Velocity, um/min)	0.29	0.32	1.10345
The dynamics of the electrotactic reaction of mouse 3T3 fibroblasts - ScienceDirect	https://doi.org/10.1016/j.bbamcr.2023.119647	fibroblast	NIH-3T3	mouse	Electrical stimulation	DC constant potential	Ag-AgCl electrodes	1	Not stated	10	100	Not stated	Not stated	4	4	Migration (Velocity, um/min)	0.29	0.33	1.13793
The dynamics of the electrotactic reaction of mouse 3T3 fibroblasts - ScienceDirect	https://doi.org/10.1016/j.bbamcr.2023.119647	fibroblast	NIH-3T3	mouse	Electrical stimulation	DC constant potential	Ag-AgCl electrodes	2	Not stated	10	200	Not stated	Not stated	4	4	Migration (Velocity, um/min)	0.29	0.38	1.31034
The dynamics of the electrotactic reaction of mouse 3T3 fibroblasts - ScienceDirect	https://doi.org/10.1016/j.bbamcr.2023.119647	fibroblast	NIH-3T3	mouse	Electrical stimulation	DC constant potential	Ag-AgCl electrodes	3	Not stated	10	300	Not stated	Not stated	4	4	Migration (Velocity, um/min)	0.29	0.39	1.34483
The dynamics of the electrotactic reaction of mouse 3T3 fibroblasts - ScienceDirect	https://doi.org/10.1016/j.bbamcr.2023.119647	fibroblast	NIH-3T3	mouse	Electrical stimulation	DC constant potential	Ag-AgCl electrodes	4	Not stated	10	400	Not stated	Not stated	4	4	Migration (Velocity, um/min)	0.29	0.37	1.27586
Physicochemically Tuned Myofibroblasts for Wound Healing Strategy | Scientific Reports																			#DIV/0!		N/A.
Journal of Cellular Physiology | Cell Biology Journal | Wiley Online Library																			#DIV/0!		Only in vivo.
Electric stimulation of protein and DNA synthesis in human fibroblasts - Bourguignon - 1987 - The FASEB Journal - Wiley Online Library																			#DIV/0!		Acess needed.
The effect of pulsed electric field on expression of ECM proteins: Collagen, elastin, and MMP1 in human dermal fibroblasts - ScienceDirect																			#DIV/0!		No viability or migration just protein production.
Pulsed electrical stimulation and amino acid derivatives promote collagen gene expression in human dermal fibroblasts | Cytotechnology																					Only shows collagen gener experssion.
Electric field‐induced changes in biomechanical properties in human dermal fibroblasts and a human skin equivalent - Han - 2020 - Skin Research and Technology - Wiley Online Library																					Only shows collagen gener experssion.
Electrical Stimulation Modulates the Expression of Multiple Wound Healing Genes in Primary Human Dermal Fibroblasts | Tissue Engineering Part A																					Only shows collagen gener experssion.
Automated Electrical Stimulation Therapy Accelerates Re-Epithelialization in a Three-Dimensional In Vitro Human Skin Wound Model | Advances in Wound Care																					Stimulation data too variable to extract and normalise.
Electric fields and proliferation in a chronic wound model		Dermal fibroblasts	AG1519 (foreskin)	Human	Sinusoidal AC	Continuous	Ag/AgCl in agar	Not stated		Not stated		10	Not specified	12	18	Proliferation (DNA content)			#DIV/0!		Field and voltage reported as RMS.
Electrical Stimulation Using a Low-Frequency and Low-Intensity Alternating Current Modulates Type I Procollagen Production and MMP-1 Expression in Dermal Fibroblasts - PMC																					Good genetics.
Application of stable continuous external electric field promotes wound healing in pig wound model - ScienceDirect																					Only in vivo.
Electrical Stimulation Enhances Epidermal Proliferation in Human Cutaneous Wounds by Modulating p53–SIVA1 Interaction - ScienceDirect																					Only ex vivo.
Effects of pulsed electrical stimulation on α-smooth muscle actin and type I collagen expression in human dermal fibroblasts | Bioscience, Biotechnology, and Biochemistry | Oxford Academic
SCHEEPDOG: Programming Electric Cues to Dynamically Herd Large-Scale Cell Migration - ScienceDirect																					Key paper for keratinocytes.	great paper but no usable data for analysis
Self-Activated Electrical Stimulation for Effective Hair Regeneration via a Wearable Omnidirectional Pulse Generator | ACS Nano																					No keratinocyte or fibroblast data.
Revolutionizing wound healing: Ultrashort pulse electric fields in seconds for highly aligned extracellular matrix and efficient cell migration - ScienceDirect																					Great paper showing migration effects BUT only uses lung fibroblasts so it is difficult to compare.
https://www.molbiolcell.org/doi/full/10.1091/mbc.10.4.1259																					Great paper but for epithelial cells.

## Sheet: Sheet2
Paper (Author, Year)
Microcurrent Stimulation Triggers MAPK Signaling and TGF-β1 Release in Fibroblast and Osteoblast-Like Cell Lines
Electrical Stimulation Increases Random Migration of Human Dermal Fibroblasts | Annals of Biomedical Engineering
Electrical Stimulation Promotes Wound Healing by Enhancing Dermal Fibroblast Activity and Promoting Myofibroblast TraNaNdifferentiation | PLOS ONE
A novel electrically conductive and biodegradable composite made of polypyrrole nanoparticles and polylactide - ScienceDirect
Effects of pulsed electrical stimulation on growth factor gene expression and proliferation in human dermal fibroblasts | Molecular and Cellular Biochemistry
Effects of Physiological Electric Fields on Migration of Human Dermal Fibroblasts - Journal of Investigative Dermatology
Electrical Stimulation Activates Fibroblasts through the Elevation of Intracellular Free Ca2+: Potential Mechanism of Pelvic Electrical Stimulation Therapy - Li - 2019 - BioMed Research International - Wiley Online Library
The regulation of cell functioNaN electrically using biodegradable polypyrrole–polylactide conductors - ScienceDirect
Electrical stimulation enhances viability of human cutaneous fibroblasts on conductive biodegradable substrates - Shi - 2008 - Journal of Biomedical Materials Research Part A - Wiley Online Library
Enhancing proliferation and migration of fibroblast cells by electric stimulation based on triboelectric nanogenerator - ScienceDirect
Investigating the Effect of Polypyrrole–Gelatin/Silk Fibroin Hydrogel Mediated Pulsed Electrical Stimulation for Skin Regeneration | ACS Applied Materials & Interfaces
Human keratinocytes migrate to the negative pole in direct current electric fields comparable to those measured in mammalian wounds | Journal of Cell Science | The Company of Biologists
Effects of electrical stimulation on human skin keratinocyte growth and the secretion of cytokines and growth factors - IOPscience
A bioabsorbable mechanoelectric fiber as electrical stimulation suture | Nature CommunicatioNaN
Self‐Powered Electrical Bandage Based on Body‐Coupled Energy Harvesting - Kang - 2024 - Advanced Materials - Wiley Online Library
Conductive, adaptive, multifunctional hydrogel combined with electrical stimulation for deep wound repair - ScienceDirect
The synergistic effect of biomimetic electrical stimulation and extracellular-matrix-mimetic nanopattern for upregulating cell activities - ScienceDirect
Electrotaxis evokes directional separation of co-cultured keratinocytes and fibroblasts | Scientific Reports
Improved pharmacodynamics of epidermal growth factor via microneedles-based self-powered traNaNcutaneous electrical stimulation | Nature CommunicatioNaN
Rapid and Scar Free Wound Repair by Using a Biologically Flexible and Conductive Dressing Under Electrical Stimulation - Yang - 2024 - Advanced Functional Materials - Wiley Online Library
Pulsed electrical stimulation modulates fibroblasts' behaviour through the Smad signalling pathway - Wang - 2017 - Journal of Tissue Engineering and Regenerative Medicine - Wiley Online Library
Optimum microcurrent stimulation inteNaNity for galvanotaxis in human fibroblasts | Journal of Wound Care
Photothermally tunable biodegradation of implantable triboelectric nanogenerators for tissue repairing - ScienceDirect
Effective Wound Healing Enabled by Discrete Alternative Electric Fields from Wearable Nanogenerators | ACS Nano
Accelerated wound healing with an ionic patch assisted by a triboelectric nanogenerator - ScienceDirect
BioiNaNpired hybrid patches with self-adhesive hydrogel and piezoelectric nanogenerator for promoting skin wound healing | Nano Research
Effect of Electrical Stimulation on Diabetic Human Skin Fibroblast Growth and the Secretion of Cytokines and Growth Factors Involved in Wound Healing
Electric field-directed fibroblast locomotion involves cell surface molecular reorganization and is calcium independent. | Journal of Cell Biology | Rockefeller University Press
Physicochemically Tuned Myofibroblasts for Wound Healing Strategy | Scientific Reports
Journal of Cellular Physiology | Cell Biology Journal | Wiley Online Library
Golgi polarization plays a role in the directional migration of neonatal dermal fibroblasts induced by the direct current electric fields - ScienceDirect
Control of neonatal human dermal fibroblast migration on poly(lactic‐co‐glycolic acid)‐coated surfaces by electrotaxis - Kim - 2017 - Journal of Tissue Engineering and Regenerative Medicine - Wiley Online Library
Electric stimulation of protein and DNA synthesis in human fibroblasts - Bourguignon - 1987 - The FASEB Journal - Wiley Online Library
The effect of pulsed electric field on expression of ECM proteins: Collagen, elastin, and MMP1 in human dermal fibroblasts - ScienceDirect
A Safe, Stable, Simple, Serviceable, and Self‐Powered Wound Dressing With Continuous Low‐Voltage Direct Current Electrical Stimulation: an Efficient Approach to Accelerate Wound Healing - Shi - Advanced Functional Materials - Wiley Online Library
A Self‐Powered Wound Dressing Based on “Lock‐ON/OFF” Drug Release Combined Electric Stimulus Therapy for Accelerated Infected Wound Healing - Sun - 2024 - Advanced Functional Materials - Wiley Online Library
Wound healing using a collagen matrix: Effect of DC electrical stimulation
Pulse Capacitive Coupling Electric Field Regulates Cell Migration, Proliferation, Polarization, and Vascularization to Accelerate Wound Healing | Advances in Wound Care
Monophasic Pulsed 200-μA Current Promotes Galvanotaxis With Polarization of Actin Filament and Integrin α2β1 in Human Dermal Fibroblasts - PMC
Regeneration and control of human fibroblast cell density by intermittently delivered pulsed electric fields - Golberg - 2013 - Biotechnology and Bioengineering - Wiley Online Library
Human dermal fibroblasts do not exhibit directional migration on collagen I in direct‐current electric fields of physiological strength - Sillman - 2003 - Experimental Dermatology - Wiley Online Library
Electric fields and proliferation in a chronic wound model
