# Supplementary material for: A Data Driven Review of In Vitro Electrical and Mechanical Stimulation for Post‐Acute Phase Wound Healing
Source: Adv Healthc Mater. 2026 May 2;15(22):e71138. doi: 10.1002/adhm.71138 (PMC13279864; doi:10.1002/adhm.71138)
Supplement: Supplementary file 1 — Supporting File: adhm71138‐sup‐0001‐Data.zip. [file ADHM-15-0-s001.zip › adhm71138-sup-0001-Data/FullMechanicalStimulationLiteratureData_SupportingInformation.xlsx]

## Sheet: Data
Paper (Author, Year)	DOI/Link	Cell Type	Cell Line / Source	Species	Stimulation Type	Waveform	Displacement (micrometers)	Acceleration (m/s^2)	Applied Pressure (N/mm2)	Strain Amplitude (%)	Strain Rate (%/s)	shear stress (N/mm2)	Substrate stiffness (kPa)	Frequency (Hz)	Pulse Duration (ms)	Stimulation Duration (hrs)	Proliferation Measurement Point (hrs)	Outcome Measured	Control Value	Stimulated Value	Normalised Outcome (Fold Change)	Normalised Proliferation ((Fold Change - 1)/measurement point time)	Notes
Contactless mechanical stimulation of the skin using shear waves	https://doi.org/10.1016/j.jmbbm.2024.106597	Keratinocytes and fibroblasts	T-Skin™ (EPISKIN)	Human	Shear Wave Stimulation (SWS)	Pulsed air	N/A	N/A	0.0379	Not specified	Not specified	0.0379	Not specified	2	10	0.667	96	Proliferation (Cell Number)	50.21	53.56	1.06672		0.17 hrs/day × 4 days (SWS), 0.5 hrs/day × 4 days (bioreactor)
Contactless mechanical stimulation of the skin using shear waves	https://doi.org/10.1016/j.jmbbm.2024.106597	Keratinocytes and fibroblasts	T-Skin™ (EPISKIN)	Human	Shear Wave Stimulation (SWS)	Pulsed air	N/A	N/A	0.0758	Not specified	Not specified	0.0758	Not specified	2	20	0.667	96	Proliferation (Cell Number)	50.21	62.93	1.25334		Shear calculated from force applied to area.
Contactless mechanical stimulation of the skin using shear waves	https://doi.org/10.1016/j.jmbbm.2024.106597	Keratinocytes and fibroblasts	T-Skin™ (EPISKIN)	Human	Compression Therapy (ElectroForce® 5270 BioDynamic® (BOSE))	sine	N/A	N/A	0.0016	40	Not specified	Not specified	Not specified	1	500	2	96	Proliferation (Cell Number)	50.21	62.26	1.23999		Strain calculated from 200 um magnitude and sample thickness.
Contactless mechanical stimulation of the skin using shear waves	https://doi.org/10.1016/j.jmbbm.2024.106597	Keratinocytes and fibroblasts	T-Skin™ (EPISKIN)	Human	Shear Wave Stimulation (SWS)	Pulsed air	N/A	N/A	0.0379	Not specified	Not specified	0.0379	Not specified	2	10	0.667	96	Morphology (cell length)	14.9	27.11	1.81946		Pressure and shear are the same for SWS.
Contactless mechanical stimulation of the skin using shear waves	https://doi.org/10.1016/j.jmbbm.2024.106597	Keratinocytes and fibroblasts	T-Skin™ (EPISKIN)	Human	Shear Wave Stimulation (SWS)	Pulsed air	N/A	N/A	0.0758	Not specified	Not specified	0.0758	Not specified	2	20	0.667	96	Morphology (cell length)	14.9	26.95	1.80872
Contactless mechanical stimulation of the skin using shear waves	https://doi.org/10.1016/j.jmbbm.2024.106597	Keratinocytes and fibroblasts	T-Skin™ (EPISKIN)	Human	Compression Therapy (ElectroForce® 5270 BioDynamic® (BOSE))	sine	N/A	N/A	0.0016	40	Not specified	Not specified	Not specified	1	500	2	96	Morphology (cell length)	14.9	20.08	1.34765
Mechanical stimulation induces rapid fibroblast proliferation and accelerates the early maturation of human skin substitutes	https://doi.org/10.1016/j.biomaterials.2021.120779	Dermal fibroblasts	Human back skin biopsies (ages 1–10)	Human	Cyclic biaxial tension via bioreactor (equibiaxial strain)	Sinusoidal	N/A	N/A	0.0015	2.5	Not specified	Not specified	12.5	0.1	Continuous sinusoid	72	72	Proliferation (% Ki67 Positive Cells)	8.78	62.16	7.07973		Avg substrate stiffness. Dynamic culture taken as avg of center and rim.
Mechanical stimulation induces rapid fibroblast proliferation and accelerates the early maturation of human skin substitutes	https://doi.org/10.1016/j.biomaterials.2021.120779	Dermal fibroblasts	Human back skin biopsies (ages 1–10)	Human	Cyclic biaxial tension via bioreactor (equibiaxial strain)	Sinusoidal	N/A	N/A	0.0015	2.5	Not specified	Not specified	12.5	0.1	Continuous sinusoid	72	72	Proliferation (Cell Number)	1	1.75	1.75
Mechanical stimulation induces rapid fibroblast proliferation and accelerates the early maturation of human skin substitutes	https://doi.org/10.1016/j.biomaterials.2021.120779	Keratinocytes	Human back skin biopsies (ages 1–10)	Human	Cyclic biaxial tension via bioreactor (equibiaxial strain)	Sinusoidal	N/A	N/A	0.0015	2.5	Not specified	Not specified	12.5	0.1	Continuous sinusoid	72	72	Proliferation (% Ki67 Positive Cells)	57.07	71.2	1.24759
Mechanical stimulation induces rapid fibroblast proliferation and accelerates the early maturation of human skin substitutes	https://doi.org/10.1016/j.biomaterials.2021.120779	Dermal fibroblasts	Human back skin biopsies (ages 1–10)	Human	Membrane Stiffness	N/A	N/A	N/A	N/A	N/A	N/A	N/A	0.371486	N/A	N/A	N/A	72	Proliferation (Cell Number)	413.333	413.333	1		Static stiffness effects, lowest stiffness used as baseline control.
Mechanical stimulation induces rapid fibroblast proliferation and accelerates the early maturation of human skin substitutes	https://doi.org/10.1016/j.biomaterials.2021.120779	Dermal fibroblasts	Human back skin biopsies (ages 1–10)	Human	Membrane Stiffness	N/A	N/A	N/A	N/A	N/A	N/A	N/A	0.451807	N/A	N/A	N/A	72	Proliferation (Cell Number)	413.333	394.286	0.953917		Static stiffness effects.
Mechanical stimulation induces rapid fibroblast proliferation and accelerates the early maturation of human skin substitutes	https://doi.org/10.1016/j.biomaterials.2021.120779	Dermal fibroblasts	Human back skin biopsies (ages 1–10)	Human	Membrane Stiffness	N/A	N/A	N/A	N/A	N/A	N/A	N/A	0.401606	N/A	N/A	N/A	72	Proliferation (Cell Number)	413.333	375.238	0.907834		Static stiffness effects.
Mechanical stimulation induces rapid fibroblast proliferation and accelerates the early maturation of human skin substitutes	https://doi.org/10.1016/j.biomaterials.2021.120779	Dermal fibroblasts	Human back skin biopsies (ages 1–10)	Human	Membrane Stiffness	N/A	N/A	N/A	N/A	N/A	N/A	N/A	0.62249	N/A	N/A	N/A	72	Proliferation (Cell Number)	413.333	401.905	0.97235		Static stiffness effects.
Mechanical stimulation induces rapid fibroblast proliferation and accelerates the early maturation of human skin substitutes	https://doi.org/10.1016/j.biomaterials.2021.120779	Dermal fibroblasts	Human back skin biopsies (ages 1–10)	Human	Membrane Stiffness	N/A	N/A	N/A	N/A	N/A	N/A	N/A	0.753012	N/A	N/A	N/A	72	Proliferation (Cell Number)	413.333	455.238	1.10138		Static stiffness effects.
Mechanical stimulation induces rapid fibroblast proliferation and accelerates the early maturation of human skin substitutes	https://doi.org/10.1016/j.biomaterials.2021.120779	Dermal fibroblasts	Human back skin biopsies (ages 1–10)	Human	Membrane Stiffness	N/A	N/A	N/A	N/A	N/A	N/A	N/A	0.783133	N/A	N/A	N/A	72	Proliferation (Cell Number)	413.333	464.762	1.12442		Static stiffness effects.
Mechanical stimulation induces rapid fibroblast proliferation and accelerates the early maturation of human skin substitutes	https://doi.org/10.1016/j.biomaterials.2021.120779	Dermal fibroblasts	Human back skin biopsies (ages 1–10)	Human	Membrane Stiffness	N/A	N/A	N/A	N/A	N/A	N/A	N/A	0.923695	N/A	N/A	N/A	72	Proliferation (Cell Number)	413.333	411.429	0.995392		Static stiffness effects.
Mechanical stimulation induces rapid fibroblast proliferation and accelerates the early maturation of human skin substitutes	https://doi.org/10.1016/j.biomaterials.2021.120779	Dermal fibroblasts	Human back skin biopsies (ages 1–10)	Human	Membrane Stiffness	N/A	N/A	N/A	N/A	N/A	N/A	N/A	1.13454	N/A	N/A	N/A	72	Proliferation (Cell Number)	413.333	445.714	1.07834		Static stiffness effects.
Mechanical stimulation induces rapid fibroblast proliferation and accelerates the early maturation of human skin substitutes	https://doi.org/10.1016/j.biomaterials.2021.120779	Dermal fibroblasts	Human back skin biopsies (ages 1–10)	Human	Membrane Stiffness	N/A	N/A	N/A	N/A	N/A	N/A	N/A	1.30522	N/A	N/A	N/A	72	Proliferation (Cell Number)	413.333	417.143	1.00922		Static stiffness effects.
Uniaxial Strain Regulates Morphogenesis, Gene Expression, and Tissue Strength in Engineered Skin	https://doi.org/10.1089/ten.TEA.2009.0542	Fibroblasts and Keratinocytes	Adult human cells from elective reduction mammoplasty	Human	Static uniaxial strain	N/A	N/A	N/A	N/A	5	N/A	N/A	Not specified	N/A	N/A	168	240	Proliferation (BrdU labelling)	16.33	28.09	1.72015		Static stiffness effects.
Uniaxial Strain Regulates Morphogenesis, Gene Expression, and Tissue Strength in Engineered Skin	https://doi.org/10.1089/ten.TEA.2009.0542	Fibroblasts and Keratinocytes	Adult human cells from elective reduction mammoplasty	Human	Static uniaxial strain	N/A	N/A	N/A	N/A	10	N/A	N/A	Not specified	N/A	N/A	168	240	Proliferation (BrdU labelling)	16.33	27.97	1.7128
Uniaxial Strain Regulates Morphogenesis, Gene Expression, and Tissue Strength in Engineered Skin	https://doi.org/10.1089/ten.TEA.2009.0542	Fibroblasts and Keratinocytes	Adult human cells from elective reduction mammoplasty	Human	Static uniaxial strain	N/A	N/A	N/A	N/A	20	N/A	N/A	Not specified	N/A	N/A	168	240	Proliferation (BrdU labelling)	16.33	25.42	1.55664
Uniaxial Strain Regulates Morphogenesis, Gene Expression, and Tissue Strength in Engineered Skin	https://doi.org/10.1089/ten.TEA.2009.0542	Fibroblasts and Keratinocytes	Adult human cells from elective reduction mammoplasty	Human	Static uniaxial strain	N/A	N/A	N/A	N/A	40	N/A	N/A	Not specified	N/A	N/A	168	240	Proliferation (BrdU labelling)	16.33	30.35	1.85854
Mechanical Stretching In Vitro Regulates Signal Transduction Pathways and Cellular Proliferation in Human Epidermal Keratinocytes	https://doi.org/10.1111/J.0022-202X.2004.22328.X	Keratinocytes	NHK (Normal Human Keratinocytes) and HaCaT (immortalized human keratinocytes)	Human	Continuous uniaxial mechanical stretching	Static (constant stretch)	N/A	N/A	Not directly measured; mechanical strain applied via stretching	20	Not specified	N/A	Not specified	N/A	N/A	24	24	Proliferation (BrdU labelling)	1	2.17	2.17
In vitro study of the impact of mechanical tension on the dermal fibroblast phenotype in the context of skin wound healing	https://doi.org/10.1016/j.jbiomech.2014.07.015	Dermal fibroblasts	Primary human dermal fibroblasts (HDF) from abdominal skin biopsies	Human	Cyclic uniaxial mechanical tension	Square waveform	N/A	N/A	Not specified	10	Not specified	N/A	Not specified	1	500	12	12	Migration (Wound Closure %)	8.1	6.48	0.8
In vitro study of the impact of mechanical tension on the dermal fibroblast phenotype in the context of skin wound healing	https://doi.org/10.1016/j.jbiomech.2014.07.015	Dermal fibroblasts	Primary human dermal fibroblasts (HDF) from abdominal skin biopsies	Human	Cyclic uniaxial mechanical tension	Square waveform	N/A	N/A	Not specified	10	Not specified	N/A	Not specified	1	500	24	24	Migration (Wound Closure %)	23.84	29.39	1.2328
In vitro study of the impact of mechanical tension on the dermal fibroblast phenotype in the context of skin wound healing	https://doi.org/10.1016/j.jbiomech.2014.07.015	Dermal fibroblasts	Primary human dermal fibroblasts (HDF) from abdominal skin biopsies	Human	Cyclic uniaxial mechanical tension	Square waveform	N/A	N/A	Not specified	10	Not specified	N/A	Not specified	1	500	48	48	Migration (Wound Closure %)	59.95	56.71	0.945955
In vitro study of the impact of mechanical tension on the dermal fibroblast phenotype in the context of skin wound healing	https://doi.org/10.1016/j.jbiomech.2014.07.015	Dermal fibroblasts	Primary human dermal fibroblasts (HDF) from abdominal skin biopsies	Human	Cyclic uniaxial mechanical tension	Square waveform	N/A	N/A	Not specified	10	Not specified	N/A	Not specified	1	500	72	72	Migration (Wound Closure %)	76.39	75.23	0.984815
Signaling of mechanical stretch in human keratinocytes via MAP kinases. (Kippenberger 2000)	https://doi.org/10.1046/j.1523-1747.2000.00915.x	keratinocytes	HaCaT	Human	Static uniaxial strain	Static (constant stretch)	N/A	N/A	N/A	10	N/A	N/A	N/A	N/A	N/A	24	24	Proliferation (BrdU labelling)	1	2.39	2.39
Effect of strain on human keratinocytes in vitro (Takei 1997)	https://doi.org/10.1002/(SICI)1097-4652(199710)173:1<64::AID-JCP8>3.0.CO;2-H	keratinocytes	Neonatal foreskin biopsy	Human	Biaxial static strain via bioreactor	Static (constant stretch)	N/A	N/A	1.995e-05	N/A	N/A	N/A	N/A	N/A	N/A	168	168	Proliferation (Cell Number)	1	0.971	0.971
Effect of strain on human keratinocytes in vitro (Takei 1997)	https://doi.org/10.1002/(SICI)1097-4652(199710)173:1<64::AID-JCP8>3.0.CO;2-H	keratinocytes	Neonatal foreskin biopsy	Human	Biaxial cyclic strain via bioreactor	Square waveform	N/A	N/A	1.995e-05	N/A	N/A	N/A	N/A	0.166667	3000	168	168	Proliferation (Cell Number)	1	1.492	1.492
Effect of strain on human keratinocytes in vitro (Takei 1997)	https://doi.org/10.1002/(SICI)1097-4652(199710)173:1<64::AID-JCP8>3.0.CO;2-H	keratinocytes	Neonatal foreskin biopsy	Human	Biaxial cyclic strain via bioreactor	Square waveform	N/A	N/A	1.995e-05	N/A	N/A	N/A	N/A	0.166667	3000	168	168	Elongation	1	1.203	1.203
Effect of strain on human keratinocytes in vitro (Takei 1997)	https://doi.org/10.1002/(SICI)1097-4652(199710)173:1<64::AID-JCP8>3.0.CO;2-H	keratinocytes	Neonatal foreskin biopsy	Human	Biaxial cyclic strain via bioreactor	Square waveform	N/A	N/A	1.995e-05	N/A	N/A	N/A	N/A	0.166667	3000	168	168	Alignment	40.4	24.2	1.66942		Perpendicular to force vector, smaller angle, better alignment (so used control value/stimulated for fold change)
Effect of different frequencies of tensile strain on human dermal fibroblast proliferation and survival (Nishimura 2007)	https://doi.org/10.1111/j.1524-475x.2007.00295.x	Dermal fibroblasts	Neonatal foreskin biopsy	Human	Cyclic uniaxial mechanical tension	Square waveform	N/A	N/A	N/A	10	N/A	N/A	N/A	0.166667	3000	24	24	Proliferation (BrdU labelling)	1	0.613	0.613
Effect of different frequencies of tensile strain on human dermal fibroblast proliferation and survival (Nishimura 2007)	https://doi.org/10.1111/j.1524-475x.2007.00295.x	Dermal fibroblasts	Neonatal foreskin biopsy	Human	Cyclic uniaxial mechanical tension	Square waveform	N/A	N/A	N/A	10	N/A	N/A	N/A	0.1	5000	24	24	Proliferation (BrdU labelling)	1	0.548	0.548
Effect of different frequencies of tensile strain on human dermal fibroblast proliferation and survival (Nishimura 2007)	https://doi.org/10.1111/j.1524-475x.2007.00295.x	Dermal fibroblasts	Neonatal foreskin biopsy	Human	Cyclic uniaxial mechanical tension	Square waveform	N/A	N/A	N/A	10	N/A	N/A	N/A	0.00238	300000	24	24	Proliferation (BrdU labelling)	1	0.586	0.586
Identification of biomechanical force as a novel inducer of epithelial-mesenchymal transition features in mechanical (Zhou, Wang 2015)	PMID: 26807167; PMCID: PMC4697699.	keratinocytes	Neonatal and adult foreskin biopsy	Human	Static uniaxial strain	Static (constant stretch)	N/A	N/A	N/A	10	N/A	N/A	N/A	N/A	N/A	12	12	Proliferation (Cell Number)	1	1.981	1.981
Identification of biomechanical force as a novel inducer of epithelial-mesenchymal transition features in mechanical (Zhou, Wang 2015)	PMID: 26807167; PMCID: PMC4697699.	keratinocytes	Neonatal and adult foreskin biopsy	Human	Static uniaxial strain	Static (constant stretch)	N/A	N/A	N/A	10	N/A	N/A	N/A	N/A	N/A	24	24	Proliferation (Cell Number)	1	1.792	1.792
Identification of biomechanical force as a novel inducer of epithelial-mesenchymal transition features in mechanical (Zhou, Wang 2015)	PMID: 26807167; PMCID: PMC4697699.	keratinocytes	Neonatal and adult foreskin biopsy	Human	Static uniaxial strain	Static (constant stretch)	N/A	N/A	N/A	10	N/A	N/A	N/A	N/A	N/A	48	48	Proliferation (Cell Number)	1	1.714	1.714
Identification of biomechanical force as a novel inducer of epithelial-mesenchymal transition features in mechanical (Zhou, Wang 2015)	PMID: 26807167; PMCID: PMC4697699.	keratinocytes	Neonatal and adult foreskin biopsy	Human	Static uniaxial strain	Static (constant stretch)	N/A	N/A	N/A	10	N/A	N/A	N/A	N/A	N/A	72	72	Proliferation (Cell Number)	1	1.602	1.602
Analysis of Mechanical Behaviour of Dermal Fibroblasts Obtained From Various Anatomical Sites in Humans (Quan-Chen 2017)	10.1097/SAP.0000000000001121	Dermal fibroblasts	Scalp Fibroblasts	Human	Cyclic uniaxial mechanical tension	Square waveform	N/A	N/A	N/A	0	N/A	N/A	N/A	0.1	5000	48	48	Proliferation (Cell Number)	0.4021	0.4021	1
Analysis of Mechanical Behaviour of Dermal Fibroblasts Obtained From Various Anatomical Sites in Humans (Quan-Chen 2017)	10.1097/SAP.0000000000001121	Dermal fibroblasts	Scalp Fibroblasts	Human	Cyclic uniaxial mechanical tension	Square waveform	N/A	N/A	N/A	5	N/A	N/A	N/A	0.1	5000	48	48	Proliferation (Cell Number)	0.4021	0.8406	2.09052
Analysis of Mechanical Behaviour of Dermal Fibroblasts Obtained From Various Anatomical Sites in Humans (Quan-Chen 2017)	10.1097/SAP.0000000000001121	Dermal fibroblasts	Scalp Fibroblasts	Human	Cyclic uniaxial mechanical tension	Square waveform	N/A	N/A	N/A	10	N/A	N/A	N/A	0.1	5000	48	48	Proliferation (Cell Number)	0.4021	1.024	2.54663
Analysis of Mechanical Behaviour of Dermal Fibroblasts Obtained From Various Anatomical Sites in Humans (Quan-Chen 2017)	10.1097/SAP.0000000000001121	Dermal fibroblasts	Scalp Fibroblasts	Human	Cyclic uniaxial mechanical tension	Square waveform	N/A	N/A	N/A	15	N/A	N/A	N/A	0.1	5000	48	48	Proliferation (Cell Number)	0.4021	0.973	2.4198
Analysis of Mechanical Behaviour of Dermal Fibroblasts Obtained From Various Anatomical Sites in Humans (Quan-Chen 2017)	10.1097/SAP.0000000000001121	Dermal fibroblasts	Scalp Fibroblasts	Human	Cyclic uniaxial mechanical tension	Square waveform	N/A	N/A	N/A	20	N/A	N/A	N/A	0.1	5000	48	48	Proliferation (Cell Number)	0.4021	0.89	2.21338
Analysis of Mechanical Behaviour of Dermal Fibroblasts Obtained From Various Anatomical Sites in Humans (Quan-Chen 2017)	10.1097/SAP.0000000000001121	Dermal fibroblasts	Anterior Chest Fibroblasts	Human	Cyclic uniaxial mechanical tension	Square waveform	N/A	N/A	N/A	0	N/A	N/A	N/A	0.1	5000	48	48	Proliferation (Cell Number)	0.4512	0.4512	1
Analysis of Mechanical Behaviour of Dermal Fibroblasts Obtained From Various Anatomical Sites in Humans (Quan-Chen 2017)	10.1097/SAP.0000000000001121	Dermal fibroblasts	Anterior Chest Fibroblasts	Human	Cyclic uniaxial mechanical tension	Square waveform	N/A	N/A	N/A	5	N/A	N/A	N/A	0.1	5000	48	48	Proliferation (Cell Number)	0.4512	0.7745	1.71653
Analysis of Mechanical Behaviour of Dermal Fibroblasts Obtained From Various Anatomical Sites in Humans (Quan-Chen 2017)	10.1097/SAP.0000000000001121	Dermal fibroblasts	Anterior Chest Fibroblasts	Human	Cyclic uniaxial mechanical tension	Square waveform	N/A	N/A	N/A	10	N/A	N/A	N/A	0.1	5000	48	48	Proliferation (Cell Number)	0.4512	1.255	2.78147
Analysis of Mechanical Behaviour of Dermal Fibroblasts Obtained From Various Anatomical Sites in Humans (Quan-Chen 2017)	10.1097/SAP.0000000000001121	Dermal fibroblasts	Anterior Chest Fibroblasts	Human	Cyclic uniaxial mechanical tension	Square waveform	N/A	N/A	N/A	15	N/A	N/A	N/A	0.1	5000	48	48	Proliferation (Cell Number)	0.4512	1.16	2.57092
Analysis of Mechanical Behaviour of Dermal Fibroblasts Obtained From Various Anatomical Sites in Humans (Quan-Chen 2017)	10.1097/SAP.0000000000001121	Dermal fibroblasts	Anterior Chest Fibroblasts	Human	Cyclic uniaxial mechanical tension	Square waveform	N/A	N/A	N/A	20	N/A	N/A	N/A	0.1	5000	48	48	Proliferation (Cell Number)	0.4512	0.9541	2.11458
Analysis of Mechanical Behaviour of Dermal Fibroblasts Obtained From Various Anatomical Sites in Humans (Quan-Chen 2017)	10.1097/SAP.0000000000001121	Dermal fibroblasts	Suprapubic region fibroblasts	Human	Cyclic uniaxial mechanical tension	Square waveform	N/A	N/A	N/A	0	N/A	N/A	N/A	0.1	5000	48	48	Proliferation (Cell Number)	0.4493	0.4493	1
Analysis of Mechanical Behaviour of Dermal Fibroblasts Obtained From Various Anatomical Sites in Humans (Quan-Chen 2017)	10.1097/SAP.0000000000001121	Dermal fibroblasts	Suprapubic region fibroblasts	Human	Cyclic uniaxial mechanical tension	Square waveform	N/A	N/A	N/A	5	N/A	N/A	N/A	0.1	5000	48	48	Proliferation (Cell Number)	0.4493	0.8104	1.80369
Analysis of Mechanical Behaviour of Dermal Fibroblasts Obtained From Various Anatomical Sites in Humans (Quan-Chen 2017)	10.1097/SAP.0000000000001121	Dermal fibroblasts	Suprapubic region fibroblasts	Human	Cyclic uniaxial mechanical tension	Square waveform	N/A	N/A	N/A	10	N/A	N/A	N/A	0.1	5000	48	48	Proliferation (Cell Number)	0.4493	1.266	2.81772
Analysis of Mechanical Behaviour of Dermal Fibroblasts Obtained From Various Anatomical Sites in Humans (Quan-Chen 2017)	10.1097/SAP.0000000000001121	Dermal fibroblasts	Suprapubic region fibroblasts	Human	Cyclic uniaxial mechanical tension	Square waveform	N/A	N/A	N/A	15	N/A	N/A	N/A	0.1	5000	48	48	Proliferation (Cell Number)	0.4493	1.198	2.66637
Analysis of Mechanical Behaviour of Dermal Fibroblasts Obtained From Various Anatomical Sites in Humans (Quan-Chen 2017)	10.1097/SAP.0000000000001121	Dermal fibroblasts	Suprapubic region fibroblasts	Human	Cyclic uniaxial mechanical tension	Square waveform	N/A	N/A	N/A	20	N/A	N/A	N/A	0.1	5000	48	48	Proliferation (Cell Number)	0.4493	0.8898	1.98041
Analysis of Mechanical Behaviour of Dermal Fibroblasts Obtained From Various Anatomical Sites in Humans (Quan-Chen 2017)	10.1097/SAP.0000000000001121	Dermal fibroblasts	Axilla Fibroblasts	Human	Cyclic uniaxial mechanical tension	Square waveform	N/A	N/A	N/A	0	N/A	N/A	N/A	0.1	5000	48	48	Proliferation (Cell Number)	0.421	0.421	1
Analysis of Mechanical Behaviour of Dermal Fibroblasts Obtained From Various Anatomical Sites in Humans (Quan-Chen 2017)	10.1097/SAP.0000000000001121	Dermal fibroblasts	Axilla Fibroblasts	Human	Cyclic uniaxial mechanical tension	Square waveform	N/A	N/A	N/A	5	N/A	N/A	N/A	0.1	5000	48	48	Proliferation (Cell Number)	0.421	0.7764	1.84418
Analysis of Mechanical Behaviour of Dermal Fibroblasts Obtained From Various Anatomical Sites in Humans (Quan-Chen 2017)	10.1097/SAP.0000000000001121	Dermal fibroblasts	Axilla Fibroblasts	Human	Cyclic uniaxial mechanical tension	Square waveform	N/A	N/A	N/A	10	N/A	N/A	N/A	0.1	5000	48	48	Proliferation (Cell Number)	0.421	1.204	2.85986
Analysis of Mechanical Behaviour of Dermal Fibroblasts Obtained From Various Anatomical Sites in Humans (Quan-Chen 2017)	10.1097/SAP.0000000000001121	Dermal fibroblasts	Axilla Fibroblasts	Human	Cyclic uniaxial mechanical tension	Square waveform	N/A	N/A	N/A	15	N/A	N/A	N/A	0.1	5000	48	48	Proliferation (Cell Number)	0.421	1.1904	2.82755
Analysis of Mechanical Behaviour of Dermal Fibroblasts Obtained From Various Anatomical Sites in Humans (Quan-Chen 2017)	10.1097/SAP.0000000000001121	Dermal fibroblasts	Axilla Fibroblasts	Human	Cyclic uniaxial mechanical tension	Square waveform	N/A	N/A	N/A	20	N/A	N/A	N/A	0.1	5000	48	48	Proliferation (Cell Number)	0.421	0.9314	2.21235
Analysis of Mechanical Behaviour of Dermal Fibroblasts Obtained From Various Anatomical Sites in Humans (Quan-Chen 2017)	10.1097/SAP.0000000000001121	Dermal fibroblasts	Planta Fibroblasts	Human	Cyclic uniaxial mechanical tension	Square waveform	N/A	N/A	N/A	0	N/A	N/A	N/A	0.1	5000	48	48	Proliferation (Cell Number)	0.4002	0.4002	1
Analysis of Mechanical Behaviour of Dermal Fibroblasts Obtained From Various Anatomical Sites in Humans (Quan-Chen 2017)	10.1097/SAP.0000000000001121	Dermal fibroblasts	Planta Fibroblasts	Human	Cyclic uniaxial mechanical tension	Square waveform	N/A	N/A	N/A	5	N/A	N/A	N/A	0.1	5000	48	48	Proliferation (Cell Number)	0.4002	0.7745	1.93528
Analysis of Mechanical Behaviour of Dermal Fibroblasts Obtained From Various Anatomical Sites in Humans (Quan-Chen 2017)	10.1097/SAP.0000000000001121	Dermal fibroblasts	Planta Fibroblasts	Human	Cyclic uniaxial mechanical tension	Square waveform	N/A	N/A	N/A	10	N/A	N/A	N/A	0.1	5000	48	48	Proliferation (Cell Number)	0.4002	1.143	2.85607
Analysis of Mechanical Behaviour of Dermal Fibroblasts Obtained From Various Anatomical Sites in Humans (Quan-Chen 2017)	10.1097/SAP.0000000000001121	Dermal fibroblasts	Planta Fibroblasts	Human	Cyclic uniaxial mechanical tension	Square waveform	N/A	N/A	N/A	15	N/A	N/A	N/A	0.1	5000	48	48	Proliferation (Cell Number)	0.4002	0.9238	2.30835
Analysis of Mechanical Behaviour of Dermal Fibroblasts Obtained From Various Anatomical Sites in Humans (Quan-Chen 2017)	10.1097/SAP.0000000000001121	Dermal fibroblasts	Planta Fibroblasts	Human	Cyclic uniaxial mechanical tension	Square waveform	N/A	N/A	N/A	20	N/A	N/A	N/A	0.1	5000	48	48	Proliferation (Cell Number)	0.4002	0.8255	2.06272
Biological effects of cellular stretch on human dermal fibroblasts	https://doi.org/10.1016/j.bjps.2013.08.002	Dermal fibroblasts	Primary dermal	Human	Cyclic uniaxial mechanical tension	Sinusoidal	N/A	N/A	N/A	20	N/A	N/A	N/A	0.166667	Continuous sinusoid	24	24	Migration (distance micrometers)	3.44	7.76	2.25581
Biological effects of cellular stretch on human dermal fibroblasts	https://doi.org/10.1016/j.bjps.2013.08.002	Dermal fibroblasts	Primary dermal	Human	Cyclic uniaxial mechanical tension	Sinusoidal	N/A	N/A	N/A	20	N/A	N/A	N/A	0.166667	Continuous sinusoid	24	24	Migration (velocity, nm/s)	3.82	8.48	2.2199
Biological effects of cellular stretch on human dermal fibroblasts	https://doi.org/10.1016/j.bjps.2013.08.002	Dermal fibroblasts	Primary dermal	Human	Cyclic uniaxial mechanical tension	Sinusoidal	N/A	N/A	N/A	20	N/A	N/A	N/A	0.166667	Continuous sinusoid	24	24	Proliferation (Cell count)	17.19	13.97	0.812682
Vibrational stress affects extracellular signal-regulated kinases activation and cytoskeleton structure in human keratinocytes	https://doi.org/10.1371/journal.pone.0231174	keratinocytes	HaCaT	Human	Vertical oscillating vibrations	Sinusoidal	194	7.85	N/A	N/A	N/A	N/A	N/A	45	N/A	2	24	Viability	0.984	0.989	1.00508
Vibrational stress affects extracellular signal-regulated kinases activation and cytoskeleton structure in human keratinocytes	https://doi.org/10.1371/journal.pone.0231174	keratinocytes	HaCaT	Human	Vertical oscillating vibrations	Sinusoidal	194	7.85	N/A	N/A	N/A	N/A	N/A	45	N/A	2	24	Proliferation (CCK-8 assay)	0.05	0.05	1
Vibrational stress affects extracellular signal-regulated kinases activation and cytoskeleton structure in human keratinocytes	https://doi.org/10.1371/journal.pone.0231174	keratinocytes	HaCaT	Human	Vertical oscillating vibrations	Sinusoidal	194	7.85	N/A	N/A	N/A	N/A	N/A	45	N/A	4	48	Proliferation (CCK-8 assay)	0.15	0.15	1
Vibrational stress affects extracellular signal-regulated kinases activation and cytoskeleton structure in human keratinocytes	https://doi.org/10.1371/journal.pone.0231174	keratinocytes	HaCaT	Human	Vertical oscillating vibrations	Sinusoidal	194	7.85	N/A	N/A	N/A	N/A	N/A	45	N/A	6	72	Proliferation (CCK-8 assay)	0.4	0.4	1
Vibrational stress affects extracellular signal-regulated kinases activation and cytoskeleton structure in human keratinocytes	https://doi.org/10.1371/journal.pone.0231174	keratinocytes	HaCaT	Human	Vertical oscillating vibrations	Sinusoidal	194	7.85	N/A	N/A	N/A	N/A	N/A	45	N/A	8	96	Proliferation (CCK-8 assay)	0.82	0.83	1.0122
Vibrational stress affects extracellular signal-regulated kinases activation and cytoskeleton structure in human keratinocytes	https://doi.org/10.1371/journal.pone.0231174	keratinocytes	HaCaT	Human	Vertical oscillating vibrations	Sinusoidal	194	7.85	N/A	N/A	N/A	N/A	N/A	45	N/A	10	120	Proliferation (CCK-8 assay)	1.25	1.27	1.016
Vibrational stress affects extracellular signal-regulated kinases activation and cytoskeleton structure in human keratinocytes	https://doi.org/10.1371/journal.pone.0231174	keratinocytes	HaCaT	Human	Vertical oscillating vibrations	Sinusoidal	194	7.85	N/A	N/A	N/A	N/A	N/A	45	N/A	12	144	Proliferation (CCK-8 assay)	1.55	1.57	1.0129
Vibrational stress affects extracellular signal-regulated kinases activation and cytoskeleton structure in human keratinocytes	https://doi.org/10.1371/journal.pone.0231174	keratinocytes	HaCaT	Human	Vertical oscillating vibrations	Sinusoidal	194	7.85	N/A	N/A	N/A	N/A	N/A	45	N/A	8	96	Migration (scratch assay um closed)	856.42	925.69	1.08088
Design, Implementation, and Validation of a Piezoelectric Device to Study the Effects of Dynamic Mechanical Stimulation on Cell Proliferation, Migration and Morphology	https://doi.org/10.3390/s20072155	keratinocytes	HaCaT	Human	Vertical oscillating vibrations	Sinusoidal	0.4	1.2e-05	N/A	N/A	N/A	N/A	N/A	1	500	24	24	Proliferation (AlamarBlue assay)	0	0	1		0.04pN force.
Design, Implementation, and Validation of a Piezoelectric Device to Study the Effects of Dynamic Mechanical Stimulation on Cell Proliferation, Migration and Morphology	https://doi.org/10.3390/s20072155	keratinocytes	HaCaT	Human	Vertical oscillating vibrations	Sinusoidal	0.4	1.2e-05	N/A	N/A	N/A	N/A	N/A	1	500	72	72	Proliferation (AlamarBlue assay)	0.6	0.7	1.16667
Design, Implementation, and Validation of a Piezoelectric Device to Study the Effects of Dynamic Mechanical Stimulation on Cell Proliferation, Migration and Morphology	https://doi.org/10.3390/s20072155	keratinocytes	HaCaT	Human	Vertical oscillating vibrations	Sinusoidal	0.4	1.2e-05	N/A	N/A	N/A	N/A	N/A	1	500	144	144	Proliferation (AlamarBlue assay)	1	1.7	1.7
Design, Implementation, and Validation of a Piezoelectric Device to Study the Effects of Dynamic Mechanical Stimulation on Cell Proliferation, Migration and Morphology	https://doi.org/10.3390/s20072155	keratinocytes	HaCaT	Human	Vertical oscillating vibrations	Sinusoidal	0.4	1.2e-05	N/A	N/A	N/A	N/A	N/A	1	500	9		Migration (Wound closure)	0.239	0.439	1.83682
Design, Implementation, and Validation of a Piezoelectric Device to Study the Effects of Dynamic Mechanical Stimulation on Cell Proliferation, Migration and Morphology	https://doi.org/10.3390/s20072155	keratinocytes	HaCaT	Human	Vertical oscillating vibrations	Sinusoidal	0.4	1.2e-05	N/A	N/A	N/A	N/A	N/A	1	500	24		Migration (Wound closure)	0.9104	1	1.09842
Design, Implementation, and Validation of a Piezoelectric Device to Study the Effects of Dynamic Mechanical Stimulation on Cell Proliferation, Migration and Morphology	https://doi.org/10.3390/s20072155	keratinocytes	HaCaT	Human	Vertical oscillating vibrations	Sinusoidal	0.7	0.18	N/A	N/A	N/A	N/A	N/A	80	6.25	9		Migration (Wound closure)	0.239	0.106	0.443515
Design, Implementation, and Validation of a Piezoelectric Device to Study the Effects of Dynamic Mechanical Stimulation on Cell Proliferation, Migration and Morphology	https://doi.org/10.3390/s20072155	keratinocytes	HaCaT	Human	Vertical oscillating vibrations	Sinusoidal	0.7	0.18	N/A	N/A	N/A	N/A	N/A	80	6.25	24		Migration (Wound closure)	0.9104	0.678	0.744728
Design, Implementation, and Validation of a Piezoelectric Device to Study the Effects of Dynamic Mechanical Stimulation on Cell Proliferation, Migration and Morphology	https://doi.org/10.3390/s20072155	keratinocytes	HaCaT	Human	Vertical oscillating vibrations	Sinusoidal	0.4	1.2e-05	N/A	N/A	N/A	N/A	N/A	1	500	24.4		Migration (Wound closure time)	28.25	24.41	0.864071
Design, Implementation, and Validation of a Piezoelectric Device to Study the Effects of Dynamic Mechanical Stimulation on Cell Proliferation, Migration and Morphology	https://doi.org/10.3390/s20072155	keratinocytes	HaCaT	Human	Vertical oscillating vibrations	Sinusoidal	0.7	0.18	N/A	N/A	N/A	N/A	N/A	80	6.25	33.97		Migration (Wound closure time)	28.25	33.97	1.20248
Design, Implementation, and Validation of a Piezoelectric Device to Study the Effects of Dynamic Mechanical Stimulation on Cell Proliferation, Migration and Morphology	https://doi.org/10.3390/s20072155	keratinocytes	HaCaT	Human	Vertical oscillating vibrations	Sinusoidal	0.7	0.18	N/A	N/A	N/A	N/A	N/A	80	6.25	24	24	Proliferation (AlamarBlue assay)	1	0.85	0.85		0.08pN force.
Design, Implementation, and Validation of a Piezoelectric Device to Study the Effects of Dynamic Mechanical Stimulation on Cell Proliferation, Migration and Morphology	https://doi.org/10.3390/s20072155	keratinocytes	HaCaT	Human	Vertical oscillating vibrations	Sinusoidal	0.7	0.18	N/A	N/A	N/A	N/A	N/A	80	6.25	72	72	Proliferation (AlamarBlue assay)	1	0.83	0.83
Design, Implementation, and Validation of a Piezoelectric Device to Study the Effects of Dynamic Mechanical Stimulation on Cell Proliferation, Migration and Morphology	https://doi.org/10.3390/s20072155	keratinocytes	HaCaT	Human	Vertical oscillating vibrations	Sinusoidal	0.7	0.18	N/A	N/A	N/A	N/A	N/A	80	6.25	144	144	Proliferation (AlamarBlue assay)	1	0.92	0.92
Mechanical Stretch Exacerbates Psoriasis by Stimulating Keratinocyte Proliferation and Cytokine Production	https://doi.org/10.1016/j.jid.2018.12.019	keratinocytes	Primary dermal keratinocytes	Human	Uniaxial strain	Constant	N/A	N/A	N/A	20	N/A	N/A	N/A	N/A	N/A	24	24	Cell Proliferation (EdU staining)	21.23	44.6	2.1008
Response of Human Skin Fibroblasts to Mechanical Stretch in Wound Healing Process Analyzed Using a Three-Dimensional Culture Model	https://doi.org/10.14326/abe.4.170	Dermal fibroblasts	Human neonatal skin fibroblasts	Human	Uniaxial cyclic stretch	Not specified	N/A	N/A	N/A	2-2.5	N/A	N/A	N/A	1	500	12	96	Migration Contraction/area	0.5	0.33	0.66		3hr/day for 4 days.
Response of Human Skin Fibroblasts to Mechanical Stretch in Wound Healing Process Analyzed Using a Three-Dimensional Culture Model	https://doi.org/10.14326/abe.4.170	Dermal fibroblasts	Human neonatal skin fibroblasts	Human	Uniaxial cyclic stretch	Not specified	N/A	N/A	N/A	2-2.5	N/A	N/A	N/A	1	500	12	96	Migration Infiltration (%)	0.29	0.16	0.551724		3hr/day for 4 days.
Influence of mechanical stimulation on human dermal fibroblasts derived from different body sites	PMID: 26221311	Dermal fibroblasts	scapular biopsy	human	uniaxial cyclic strain	not specified	N/A	N/A	N/A	10	N/A	N/A	N/A	0.1	5000	24	24	Proliferation index	0.45365	0.79036	1.74222
Influence of mechanical stimulation on human dermal fibroblasts derived from different body sites	PMID: 26221311	Dermal fibroblasts	scapular biopsy	human	uniaxial cyclic strain	not specified	N/A	N/A	N/A	10	N/A	N/A	N/A	0.1	5000	36	36	Proliferation index	0.550367	0.99277	1.80383
Influence of mechanical stimulation on human dermal fibroblasts derived from different body sites	PMID: 26221311	Dermal fibroblasts	scapular biopsy	human	uniaxial cyclic strain	not specified	N/A	N/A	N/A	10	N/A	N/A	N/A	0.1	5000	48	48	Proliferation index	0.618356	1.33976	2.16665
Influence of mechanical stimulation on human dermal fibroblasts derived from different body sites	PMID: 26221311	Dermal fibroblasts	Arm biopsy	human	uniaxial cyclic strain	not specified	N/A	N/A	N/A	10	N/A	N/A	N/A	0.1	5000	24	24	Proliferation index	0.481678	0.761446	1.58082
Influence of mechanical stimulation on human dermal fibroblasts derived from different body sites	PMID: 26221311	Dermal fibroblasts	Arm biopsy	human	uniaxial cyclic strain	not specified	N/A	N/A	N/A	10	N/A	N/A	N/A	0.1	5000	36	36	Proliferation index	0.525	0.809639	1.54217
Influence of mechanical stimulation on human dermal fibroblasts derived from different body sites	PMID: 26221311	Dermal fibroblasts	Arm biopsy	human	uniaxial cyclic strain	not specified	N/A	N/A	N/A	10	N/A	N/A	N/A	0.1	5000	48	48	Proliferation index	0.58836	0.97349	1.65458
The Effect of Different Frequencies of Stretch on Human Dermal Keratinocyte Proliferation and Survival	https://doi.org/10.1016/j.jss.2008.07.029	keratinocytes	Neonatal foreskin biopsy	Human	Uniaxial cyclic stretch	Square waveform (10cpm)	N/A	N/A	N/A	10	N/A	N/A	N/A	0.166667	3000	24	24	Proliferation rate (cells/day)	1.22635	1.06419	0.867769
The Effect of Different Frequencies of Stretch on Human Dermal Keratinocyte Proliferation and Survival	https://doi.org/10.1016/j.jss.2008.07.029	keratinocytes	Neonatal foreskin biopsy	Human	Uniaxial cyclic stretch	Square waveform (10cpm)	N/A	N/A	N/A	10	N/A	N/A	N/A	0.166667	3000	48	48	Proliferation rate (cells/day)	1.28716	1.10473	0.858269
The Effect of Different Frequencies of Stretch on Human Dermal Keratinocyte Proliferation and Survival	https://doi.org/10.1016/j.jss.2008.07.029	keratinocytes	Neonatal foreskin biopsy	Human	Uniaxial cyclic stretch	Square waveform	N/A	N/A	N/A	10	N/A	N/A	N/A	0.00238	300000	24	24	Proliferation rate (cells/day)	1.22635	1.40878	1.14876		Intermittent 5min on, 2 off.
The Effect of Different Frequencies of Stretch on Human Dermal Keratinocyte Proliferation and Survival	https://doi.org/10.1016/j.jss.2008.07.029	keratinocytes	Neonatal foreskin biopsy	Human	Uniaxial cyclic stretch	Square waveform	N/A	N/A	N/A	10	N/A	N/A	N/A	0.00238	300000	48	48	Proliferation rate (cells/day)	1.28716	1.03378	0.803148		Intermittent 5min on, 2 off.
Cyclic stretch induces upregulation of endothelin-1 with keratinocytes in vitro: Possible role in mechanical stress-induced hyperpigmentation	https://doi.org/10.1016/j.bbrc.2011.04.118	keratinocytes	Abdomen skin biopsy	Human	Uniaxial cyclic stretch	Not specified	N/A	N/A	N/A	10	N/A	N/A	N/A	1	500	24	24	Proliferation (Cell Number)	1.64246	1.67598	1.02041
Cyclic stretch induces upregulation of endothelin-1 with keratinocytes in vitro: Possible role in mechanical stress-induced hyperpigmentation	https://doi.org/10.1016/j.bbrc.2011.04.118	keratinocytes	Thoracic skin biopsy	Human	Uniaxial cyclic stretch	Not specified	N/A	N/A	N/A	10	N/A	N/A	N/A	1	500	24	24	Proliferation (Cell Number)	1.73184	1.57542	0.909679
Cyclic stretch induces upregulation of endothelin-1 with keratinocytes in vitro: Possible role in mechanical stress-induced hyperpigmentation	https://doi.org/10.1016/j.bbrc.2011.04.118	keratinocytes	Thoracic skin biopsy	Human	Uniaxial cyclic stretch	Not specified	N/A	N/A	N/A	10	N/A	N/A	N/A	1	500	24	24	Proliferation (Cell Number)	1.56425	1.59777	1.02143
Cyclic stretch induces upregulation of endothelin-1 with keratinocytes in vitro: Possible role in mechanical stress-induced hyperpigmentation	https://doi.org/10.1016/j.bbrc.2011.04.118	keratinocytes	Facial skin biopsy	Human	Uniaxial cyclic stretch	Not specified	N/A	N/A	N/A	10	N/A	N/A	N/A	1	500	24	24	Proliferation (Cell Number)	1.85475	1.7095	0.921688
Mechanical Stretch Triggers Epithelial-Mesenchymal Transition in Keratinocytes Through Piezo1 Channel	https://doi.org/10.3389/fphys.2022.745572	keratinocytes	Human primary epidermal keratinocytes	Human	Uniaxial cyclic stretch	Not specified	N/A	N/A	N/A	10	N/A	N/A	N/A	0.5	1000	24	24	Migration (cell number)	330.159	550.265	1.66667
Mechanical Stretch Triggers Epithelial-Mesenchymal Transition in Keratinocytes Through Piezo1 Channel	https://doi.org/10.3389/fphys.2022.745572	keratinocytes	Human primary epidermal keratinocytes	Human	Uniaxial cyclic stretch	Not specified	N/A	N/A	N/A	10	N/A	N/A	N/A	0.5	1000	24	24	Migration (cell number)	294.545	552.727	1.87655
Keratinocytes are mechanoresponsive to the microflow-induced shear stress	https://doi.org/10.1002/cm.21521	keratinocytes	HaCaT	Human	Laminar shear stress using microfluidic channel	N/A	N/A	N/A	N/A	N/A	N/A	6e-09	N/A	N/A	N/A	12	12	Morphology Cellular area (micrometers^2)	667.456	752.663	1.12766
Keratinocytes are mechanoresponsive to the microflow-induced shear stress	https://doi.org/10.1002/cm.21521	keratinocytes	HaCaT	Human	Laminar shear stress using microfluidic channel	N/A	N/A	N/A	N/A	N/A	N/A	6e-08	N/A	N/A	N/A	12	12	Morphology Cellular area (micrometers^2)	667.456	525.444	0.787234
Keratinocytes are mechanoresponsive to the microflow-induced shear stress	https://doi.org/10.1002/cm.21521	keratinocytes	HaCaT	Human	Laminar shear stress using microfluidic channel	N/A	N/A	N/A	N/A	N/A	N/A	6e-09	N/A	N/A	N/A	12	12	Morphology Elongation	1.784	1.45	0.81278
Keratinocytes are mechanoresponsive to the microflow-induced shear stress	https://doi.org/10.1002/cm.21521	keratinocytes	HaCaT	Human	Laminar shear stress using microfluidic channel	N/A	N/A	N/A	N/A	N/A	N/A	6e-08	N/A	N/A	N/A	12	12	Morphology Elongation	1.784	1.649	0.924327
Equibiaxial cyclic stretch stimulates fibroblasts to rapidly remodel fibrin	https://doi.org/10.1016/j.jbiomech.2005.10.025	Dermal fibroblasts	Human dermal fibroblasts	Human	Equibiaxial cyclic strain via bioreactor	Sinusoidal	N/A	N/A	N/A	16	N/A	N/A	N/A	0.2	2500	192	192	Proliferation (Cell Number)	43000000	4500000	0.104651
Transplantation of Cyclic Stretched Fibroblasts Accelerates the Wound-Healing Process in Streptozotocin-Induced Diabetic Mice	https://doi.org/10.3727/096368912X663541	Dermal fibroblasts	Diabetic mouse dorsal firboblasts	Murine	Equibiaxial cyclic stretch via bioreactor	Sinusoidal	N/A	N/A	N/A	20	N/A	N/A	N/A	0.5	1000	24	24	Proliferation (BrdU labelling)	15.2055	60.822	4
In vitro study of the impact of mechanical tension on the dermal broblast phenotype in the context of skin wound healing	https://doi.org/10.1016/j.jbiomech.2014.07.015	Dermal fibroblasts	Abdomen skin biopsy	Human	uniaxial cyclic strain	Square	N/A	N/A	N/A	10	N/A	N/A	N/A	1	500	6	6	Migration Percentage colonised area	4.2654	1.8957	0.444437
In vitro study of the impact of mechanical tension on the dermal broblast phenotype in the context of skin wound healing	https://doi.org/10.1016/j.jbiomech.2014.07.015	Dermal fibroblasts	Abdomen skin biopsy	Human	uniaxial cyclic strain	Square	N/A	N/A	N/A	10	N/A	N/A	N/A	1	500	12	12	Migration Percentage colonised area	8.0569	6.6351	0.82353
In vitro study of the impact of mechanical tension on the dermal broblast phenotype in the context of skin wound healing	https://doi.org/10.1016/j.jbiomech.2014.07.015	Dermal fibroblasts	Abdomen skin biopsy	Human	uniaxial cyclic strain	Square	N/A	N/A	N/A	10	N/A	N/A	N/A	1	500	24	24	Migration Percentage colonised area	24.1706	29.8578	1.23529
In vitro study of the impact of mechanical tension on the dermal broblast phenotype in the context of skin wound healing	https://doi.org/10.1016/j.jbiomech.2014.07.015	Dermal fibroblasts	Abdomen skin biopsy	Human	uniaxial cyclic strain	Square	N/A	N/A	N/A	10	N/A	N/A	N/A	1	500	48	48	Migration Percentage colonised area	59.7156	56.398	0.944443
In vitro study of the impact of mechanical tension on the dermal broblast phenotype in the context of skin wound healing	https://doi.org/10.1016/j.jbiomech.2014.07.015	Dermal fibroblasts	Abdomen skin biopsy	Human	uniaxial cyclic strain	Square	N/A	N/A	N/A	10	N/A	N/A	N/A	1	500	72	72	Migration Percentage colonised area	75.8294	74.8815	0.9875
In vitro study of the impact of mechanical tension on the dermal broblast phenotype in the context of skin wound healing	https://doi.org/10.1016/j.jbiomech.2014.07.015	Dermal fibroblasts	Abdomen skin biopsy	Human	uniaxial cyclic strain	Square	N/A	N/A	N/A	10	N/A	N/A	N/A	1	500	96	96	Migration Percentage colonised area	100	100	1
Mechanical stretching modulates growth direction and MMP-9 release in human keratinocyte monolayer	https://doi.org/10.4161/cam.3.3.8632	keratinocytes	HaCaT	Human	Static uniaxial strain	constant	N/A	N/A	N/A	10	N/A	N/A	N/A	0	N/A	3	72	proliferation Colonised area (mm^2)	213	178	0.835681		(1 stimulated hour every 24 hours)
Mechanical stretching modulates growth direction and MMP-9 release in human keratinocyte monolayer	https://doi.org/10.4161/cam.3.3.8632	keratinocytes	HaCaT	Human	Cyclic uniaxial strain	Not specified	N/A	N/A	N/A	10	N/A	N/A	N/A	0.17	3000	3	72	proliferation Colonised area (mm^2)	213	197	0.924883		(1 stimulated hour every 24 hours)
Intermittent Pressure Decreases Human Keratinocyte Proliferation in vitro	DOI: 10.1159/000108146	keratinocytes	Neonatal foreskin biopsy	Human	Cyclic pressure	Sinusoidal	N/A	N/A	0.0482627	N/A	N/A	N/A	N/A	0.038	13000	8	8	Proliferation (thymidine incorporation)	159361	142463	0.893967
Intermittent Pressure Decreases Human Keratinocyte Proliferation in vitro	DOI: 10.1159/000108146	keratinocytes	Neonatal foreskin biopsy	Human	Cyclic pressure	Sinusoidal	N/A	N/A	0.0482627	N/A	N/A	N/A	N/A	0.038	13000	8	8	Proliferation (thymidine incorporation)	204352	182397	0.892562
Intermittent Pressure Decreases Human Keratinocyte Proliferation in vitro	DOI: 10.1159/000108146	keratinocytes	Neonatal foreskin biopsy	Human	Cyclic pressure	Sinusoidal	N/A	N/A	0.0482627	N/A	N/A	N/A	N/A	0.086	5814	8	8	Proliferation (thymidine incorporation)	115759	75198.5	0.649613
Intermittent Pressure Decreases Human Keratinocyte Proliferation in vitro	DOI: 10.1159/000108146	keratinocytes	Neonatal foreskin biopsy	Human	Cyclic pressure	Sinusoidal	N/A	N/A	0.0482627	N/A	N/A	N/A	N/A	0.086	5814	8	8	Proliferation (thymidine incorporation)	48395.3	35049.2	0.724229
Intermittent Pressure Decreases Human Keratinocyte Proliferation in vitro	DOI: 10.1159/000108146	keratinocytes	Neonatal foreskin biopsy	Human	Cyclic pressure	Sinusoidal	N/A	N/A	0.0482627	N/A	N/A	N/A	N/A	0.086	5814	8	8	Proliferation (thymidine incorporation)	61015.6	36552.2	0.599063
Mechanoresponsive regulation of fibroblast-to-myofibroblast transition in three-dimensional tissue analogues: mechanical strain amplitude dependency of fibrosis | Scientific Reports	https://doi.org/10.1038/s41598-022-20383-5	Dermal fibroblasts	ATCC, HFF0	Human	uniaxial cyclic strain	Square (assumed)	N/A	N/A	N/A	4	N/A	N/A	N/A	0.1	5000	14	168	Cell viability	92	85	0.923913		2hr/day for 7 days.
Mechanoresponsive regulation of fibroblast-to-myofibroblast transition in three-dimensional tissue analogues: mechanical strain amplitude dependency of fibrosis | Scientific Reports	https://doi.org/10.1038/s41598-022-20383-5	Dermal fibroblasts	ATCC, HFF1	Human	uniaxial cyclic strain	Square (assumed)	N/A	N/A	N/A	8	N/A	N/A	N/A	0.1	5000	14	168	Cell viability	92	85	0.923913		2hr/day for 7 days.
Mechanoresponsive regulation of fibroblast-to-myofibroblast transition in three-dimensional tissue analogues: mechanical strain amplitude dependency of fibrosis | Scientific Reports	https://doi.org/10.1038/s41598-022-20383-5	Dermal fibroblasts	ATCC, HFF1	Human	uniaxial cyclic strain	Square (assumed)	N/A	N/A	N/A	12	N/A	N/A	N/A	0.1	5000	14	168	Cell viability	92	92	1		2hr/day for 7 days.
Mechanoresponsive regulation of fibroblast-to-myofibroblast transition in three-dimensional tissue analogues: mechanical strain amplitude dependency of fibrosis | Scientific Reports	https://doi.org/10.1038/s41598-022-20383-5	Dermal fibroblasts	ATCC, HFF0	Human	uniaxial cyclic strain	Square (assumed)	N/A	N/A	N/A	4	N/A	N/A	N/A	0.1	5000	14	168	Proliferation (Cell Number)	6.026	6.278	1.04182		2hr/day for 7 days.
Mechanoresponsive regulation of fibroblast-to-myofibroblast transition in three-dimensional tissue analogues: mechanical strain amplitude dependency of fibrosis | Scientific Reports	https://doi.org/10.1038/s41598-022-20383-5	Dermal fibroblasts	ATCC, HFF1	Human	uniaxial cyclic strain	Square (assumed)	N/A	N/A	N/A	8	N/A	N/A	N/A	0.1	5000	14	168	Proliferation (Cell Number)	6.026	6.701	1.11201		2hr/day for 7 days.
Mechanoresponsive regulation of fibroblast-to-myofibroblast transition in three-dimensional tissue analogues: mechanical strain amplitude dependency of fibrosis | Scientific Reports	https://doi.org/10.1038/s41598-022-20383-5	Dermal fibroblasts	ATCC, HFF1	Human	uniaxial cyclic strain	Square (assumed)	N/A	N/A	N/A	12	N/A	N/A	N/A	0.1	5000	14	168	Proliferation (Cell Number)	6.026	11.343	1.88234		2hr/day for 7 days.
Mechanoresponsive regulation of fibroblast-to-myofibroblast transition in three-dimensional tissue analogues: mechanical strain amplitude dependency of fibrosis | Scientific Reports	https://doi.org/10.1038/s41598-022-20383-5	Dermal fibroblasts	ATCC, HFF0	Human	uniaxial cyclic strain	Square (assumed)	N/A	N/A	N/A	4	N/A	N/A	N/A	0.1	5000	14	168	Morphology Elongation	1.2667	0.8778	0.692982		2hr/day for 7 days.
Mechanoresponsive regulation of fibroblast-to-myofibroblast transition in three-dimensional tissue analogues: mechanical strain amplitude dependency of fibrosis | Scientific Reports	https://doi.org/10.1038/s41598-022-20383-5	Dermal fibroblasts	ATCC, HFF1	Human	uniaxial cyclic strain	Square (assumed)	N/A	N/A	N/A	8	N/A	N/A	N/A	0.1	5000	14	168	Morphology Elongation	1.2667	0.9222	0.728033		2hr/day for 7 days.
Mechanoresponsive regulation of fibroblast-to-myofibroblast transition in three-dimensional tissue analogues: mechanical strain amplitude dependency of fibrosis | Scientific Reports	https://doi.org/10.1038/s41598-022-20383-5	Dermal fibroblasts	ATCC, HFF1	Human	uniaxial cyclic strain	Square (assumed)	N/A	N/A	N/A	12	N/A	N/A	N/A	0.1	5000	14	168	Morphology Elongation	1.2667	2.5166	1.98674		2hr/day for 7 days.
Changes in tension regulates proliferation and migration of fibroblasts by remodeling expression of ECM proteins	https://doi.org/10.3892/etm.2016.3497	Dermal fibroblasts	CRL2086	Human	uniaxial cyclic strain	Square (assumed)	N/A	N/A	N/A	20	N/A	N/A	N/A	1	500	24	24	Proliferation Cell number	32174.3	26344.4	0.818803
Changes in tension regulates proliferation and migration of fibroblasts by remodeling expression of ECM proteins	https://doi.org/10.3892/etm.2016.3497	Dermal fibroblasts	CRL2087	Human	uniaxial cyclic strain	Square (assumed)	N/A	N/A	N/A	20	N/A	N/A	N/A	1	500	48	48	Proliferation Cell number	48133.5	28821.7	0.598787
Changes in tension regulates proliferation and migration of fibroblasts by remodeling expression of ECM proteins	https://doi.org/10.3892/etm.2016.3497	Dermal fibroblasts	CRL2088	Human	uniaxial cyclic strain	Square (assumed)	N/A	N/A	N/A	20	N/A	N/A	N/A	1	500	72	72	Proliferation Cell number	61725.4	35672.8	0.577927		6 days.
Changes in tension regulates proliferation and migration of fibroblasts by remodeling expression of ECM proteins	https://doi.org/10.3892/etm.2016.3497	Dermal fibroblasts	CRL2088	Human	uniaxial cyclic strain	Square (assumed)	N/A	N/A	N/A	20	N/A	N/A	N/A	1	500	96	96	Proliferation Cell number	75316.1	43251.4	0.574265		6 days.
Changes in tension regulates proliferation and migration of fibroblasts by remodeling expression of ECM proteins	https://doi.org/10.3892/etm.2016.3497	Dermal fibroblasts	CRL2088	Human	uniaxial cyclic strain	Square (assumed)	N/A	N/A	N/A	20	N/A	N/A	N/A	1	500	120	120	Proliferation Cell number	83623.5	53380.6	0.638344		6 days.
Changes in tension regulates proliferation and migration of fibroblasts by remodeling expression of ECM proteins	https://doi.org/10.3892/etm.2016.3497	keratinocytes	HaCaT	Human	uniaxial constant strain	Square (assumed)	N/A	N/A	N/A	20	N/A	N/A	N/A	1	500	24	24	Proliferation Cell number	32174.3	32173.7	0.999981
Changes in tension regulates proliferation and migration of fibroblasts by remodeling expression of ECM proteins	https://doi.org/10.3892/etm.2016.3497	Dermal fibroblasts	CRL2086	Human	uniaxial constant strain	Square (assumed)	N/A	N/A	N/A	20	N/A	N/A	N/A	1	500	48	48	Proliferation Cell number	48133.4	42667.9	0.886451
Changes in tension regulates proliferation and migration of fibroblasts by remodeling expression of ECM proteins	https://doi.org/10.3892/etm.2016.3497	Dermal fibroblasts	CRL2087	Human	uniaxial constant strain	Square (assumed)	N/A	N/A	N/A	20	N/A	N/A	N/A	1	500	72	72	Proliferation Cell number	61725.4	58446.1	0.946873
Changes in tension regulates proliferation and migration of fibroblasts by remodeling expression of ECM proteins	https://doi.org/10.3892/etm.2016.3497	Dermal fibroblasts	CRL2088	Human	uniaxial constant strain	Square (assumed)	N/A	N/A	N/A	20	N/A	N/A	N/A	1	500	96	96	Proliferation Cell number	75316.1	65295.9	0.866958		6 days.
Changes in tension regulates proliferation and migration of fibroblasts by remodeling expression of ECM proteins	https://doi.org/10.3892/etm.2016.3497	Dermal fibroblasts	CRL2088	Human	uniaxial constant strain	Square (assumed)	N/A	N/A	N/A	20	N/A	N/A	N/A	1	500	120	120	Proliferation Cell number	83623.5	79251	0.947712		6 days.
Changes in tension regulates proliferation and migration of fibroblasts by remodeling expression of ECM proteins	https://doi.org/10.3892/etm.2016.3497	keratinocytes	HaCaT	Human	uniaxial cyclic strain	Square (assumed)	N/A	N/A	N/A	20	N/A	N/A	N/A	1	500	24	24	Proliferation Cell number	33874.2	26774.8	0.790419
Changes in tension regulates proliferation and migration of fibroblasts by remodeling expression of ECM proteins	https://doi.org/10.3892/etm.2016.3497	keratinocytes	HaCaT	Human	uniaxial cyclic strain	Square (assumed)	N/A	N/A	N/A	20	N/A	N/A	N/A	1	500	48	48	Proliferation Cell number	47261.6	34482.7	0.729613
Changes in tension regulates proliferation and migration of fibroblasts by remodeling expression of ECM proteins	https://doi.org/10.3892/etm.2016.3497	keratinocytes	HaCaT	Human	uniaxial cyclic strain	Square (assumed)	N/A	N/A	N/A	20	N/A	N/A	N/A	1	500	72	72	Proliferation Cell number	65517.2	45233.2	0.690402		6 days.
Changes in tension regulates proliferation and migration of fibroblasts by remodeling expression of ECM proteins	https://doi.org/10.3892/etm.2016.3497	keratinocytes	HaCaT	Human	uniaxial cyclic strain	Square (assumed)	N/A	N/A	N/A	20	N/A	N/A	N/A	1	500	96	96	Proliferation Cell number	83164.3	55172.4	0.663414		6 days.
Changes in tension regulates proliferation and migration of fibroblasts by remodeling expression of ECM proteins	https://doi.org/10.3892/etm.2016.3497	keratinocytes	HaCaT	Human	uniaxial cyclic strain	Square (assumed)	N/A	N/A	N/A	20	N/A	N/A	N/A	1	500	120	120	Proliferation Cell number	102231	72616.6	0.710317		6 days.
Changes in tension regulates proliferation and migration of fibroblasts by remodeling expression of ECM proteins	https://doi.org/10.3892/etm.2016.3497	keratinocytes	HaCaT	Human	uniaxial constant strain	Square (assumed)	N/A	N/A	N/A	20	N/A	N/A	N/A	1	500	24	24	Proliferation Cell number	33874.2	31845.8	0.94012
Changes in tension regulates proliferation and migration of fibroblasts by remodeling expression of ECM proteins	https://doi.org/10.3892/etm.2016.3497	keratinocytes	HaCaT	Human	uniaxial constant strain	Square (assumed)	N/A	N/A	N/A	20	N/A	N/A	N/A	1	500	48	48	Proliferation Cell number	47261.6	47667.3	1.00858
Changes in tension regulates proliferation and migration of fibroblasts by remodeling expression of ECM proteins	https://doi.org/10.3892/etm.2016.3497	keratinocytes	HaCaT	Human	uniaxial constant strain	Square (assumed)	N/A	N/A	N/A	20	N/A	N/A	N/A	1	500	72	72	Proliferation Cell number	65517.2	64300.2	0.981425
Changes in tension regulates proliferation and migration of fibroblasts by remodeling expression of ECM proteins	https://doi.org/10.3892/etm.2016.3497	keratinocytes	HaCaT	Human	uniaxial constant strain	Square (assumed)	N/A	N/A	N/A	20	N/A	N/A	N/A	1	500	96	96	Proliferation Cell number	83164.3	83164.3	1		6 days.
Changes in tension regulates proliferation and migration of fibroblasts by remodeling expression of ECM proteins	https://doi.org/10.3892/etm.2016.3497	keratinocytes	HaCaT	Human	uniaxial constant strain	Square (assumed)	N/A	N/A	N/A	20	N/A	N/A	N/A	1	500	120	120	Proliferation Cell number	102231	97565.9	0.954365		6 days.
Exposure to Varying Strain Magnitudes Influences the Conversion of Normal Skin Fibroblasts Into Hypertrophic Scar Cells	10.1097/SAP.0000000000000654	Dermal fibroblasts	Skin biopsy	Human	uniaxial cyclic strain	Square (assumed)	N/A	N/A	N/A	10	N/A	N/A	N/A	0.1	5000	24	24	Proliferation index	0.6225	0.9132	1.46699
Exposure to Varying Strain Magnitudes Influences the Conversion of Normal Skin Fibroblasts Into Hypertrophic Scar Cells	10.1097/SAP.0000000000000654	Dermal fibroblasts	Skin biopsy	Human	uniaxial cyclic strain	Square (assumed)	N/A	N/A	N/A	15	N/A	N/A	N/A	0.1	5000	24	24	Proliferation index	0.6225	0.9215	1.48032
Exposure to Varying Strain Magnitudes Influences the Conversion of Normal Skin Fibroblasts Into Hypertrophic Scar Cells	10.1097/SAP.0000000000000654	Dermal fibroblasts	Skin biopsy	Human	uniaxial cyclic strain	Square (assumed)	N/A	N/A	N/A	20	N/A	N/A	N/A	0.1	5000	24	24	Proliferation index	0.6225	0.8029	1.2898
Perfusable and stretchable 3D culture system for skin-equivalent	10.1088/1758-5090/aaed12	Keratinocytes and fibroblasts	Skin biopsy, neonatal fibroblasts, keratinocytes and HUVECs	Human	uniaxial constant strain	N/A	N/A	N/A	N/A	10	N/A	N/A	N/A	N/A	N/A	96	96	Proliferation (Cell Number)	3.062	3.656	1.19399
Perfusable and stretchable 3D culture system for skin-equivalent	10.1088/1758-5090/aaed12	Keratinocytes and fibroblasts	Skin biopsy, neonatal fibroblasts, keratinocytes and HUVECs	Human	uniaxial cyclic strain	N/A	N/A	N/A	N/A	10	N/A	N/A	N/A	0.05	10000	96	96	Proliferation (Cell Number)	3.062	4.531	1.47975
Dermal fibroblasts respond to mechanical conditioning in a strain profile dependent manner	https://doi.org/10.1177/0006355X2003040001003047	Dermal fibroblasts	Neonatal fibroblasts HuFF	Human	Uniaxial cyclic strain	sawtooth	N/A	N/A	N/A	5	N/A	N/A	N/A	1	500	24	24	Proliferation (thymidine incorporation)	100	163.47	1.6347
Dermal fibroblasts respond to mechanical conditioning in a strain profile dependent manner	https://doi.org/10.1177/0006355X2003040001003047	Dermal fibroblasts	Adult fibroblasts IBR3	Human	Uniaxial cyclic strain	sawtooth	N/A	N/A	N/A	5	N/A	N/A	N/A	1	500	24	24	Proliferation (thymidine incorporation)	100	183.11	1.8311
Dermal fibroblasts respond to mechanical conditioning in a strain profile dependent manner	https://doi.org/10.1177/0006355X2003040001003047	Dermal fibroblasts	Neonatal fibroblasts HuFF	Human	Biaxial cyclic strain	sawtooth	N/A	N/A	N/A	5	N/A	N/A	N/A	1	500	24	24	Proliferation (thymidine incorporation)	100	88.13	0.8813
Dermal fibroblasts respond to mechanical conditioning in a strain profile dependent manner	https://doi.org/10.1177/0006355X2003040001003047	Dermal fibroblasts	Adult fibroblasts IBR3	Human	Biaxial cyclic strain	sawtooth	N/A	N/A	N/A	5	N/A	N/A	N/A	1	500	24	24	Proliferation (thymidine incorporation)	100	79.45	0.7945
Dermal fibroblasts respond to mechanical conditioning in a strain profile dependent manner	https://doi.org/10.1177/0006355X2003040001003047	Dermal fibroblasts	Neonatal fibroblasts HuFF	Human	Non-uniform cyclic strain	sawtooth	N/A	N/A	N/A	5	N/A	N/A	N/A	1	500	24	24	Proliferation (thymidine incorporation)	100	111.87	1.1187
Dermal fibroblasts respond to mechanical conditioning in a strain profile dependent manner	https://doi.org/10.1177/0006355X2003040001003047	Dermal fibroblasts	Adult fibroblasts IBR3	Human	Non-uniform cyclic strain	sawtooth	N/A	N/A	N/A	5	N/A	N/A	N/A	1	500	24	24	Proliferation (thymidine incorporation)	100	62.56	0.6256
Chondrogenic differentiation of neonatal human dermal fibroblasts encapsulated in alginate beads with hydrostatic compression under hypoxic conditions in the presence of bone morphogenetic protein-2	https://doi.org/10.1002/jbm.a.33129	Dermal fibroblasts	Neonatal dermal fibroblasts	Human	Cyclic pressure	Sinusoidal	N/A	N/A	5-0.3	N/A	N/A	N/A	N/A	1	500	8	48	Cell viability	84.229	78.495	0.931924		High oxygen.
Chondrogenic differentiation of neonatal human dermal fibroblasts encapsulated in alginate beads with hydrostatic compression under hypoxic conditions in the presence of bone morphogenetic protein-2	https://doi.org/10.1002/jbm.a.33129	Dermal fibroblasts	Neonatal dermal fibroblasts	Human	Cyclic pressure	Sinusoidal	N/A	N/A	5-0.4	N/A	N/A	N/A	N/A	1	500	16	96	Cell viability	94.982	98.208	1.03396		High oxygen.
Chondrogenic differentiation of neonatal human dermal fibroblasts encapsulated in alginate beads with hydrostatic compression under hypoxic conditions in the presence of bone morphogenetic protein-2	https://doi.org/10.1002/jbm.a.33129	Dermal fibroblasts	Neonatal dermal fibroblasts	Human	Cyclic pressure	Sinusoidal	N/A	N/A	5-0.5	N/A	N/A	N/A	N/A	1	500	28	168	Cell viability	89.606	91.039	1.01599		High oxygen.
Chondrogenic differentiation of neonatal human dermal fibroblasts encapsulated in alginate beads with hydrostatic compression under hypoxic conditions in the presence of bone morphogenetic protein-2	https://doi.org/10.1002/jbm.a.33129	Dermal fibroblasts	Neonatal dermal fibroblasts	Human	Cyclic pressure	Sinusoidal	N/A	N/A	5-0.6	N/A	N/A	N/A	N/A	1	500	28	504	Cell viability	94.265	82.437	0.874524		High oxygen.
Chondrogenic differentiation of neonatal human dermal fibroblasts encapsulated in alginate beads with hydrostatic compression under hypoxic conditions in the presence of bone morphogenetic protein-2	https://doi.org/10.1002/jbm.a.33129	Dermal fibroblasts	Neonatal dermal fibroblasts	Human	Cyclic pressure	Sinusoidal	N/A	N/A	5-0.7	N/A	N/A	N/A	N/A	1	500	84	504	Cell viability	94.265	61.29	0.650188		High oxygen.
Chondrogenic differentiation of neonatal human dermal fibroblasts encapsulated in alginate beads with hydrostatic compression under hypoxic conditions in the presence of bone morphogenetic protein-2	https://doi.org/10.1002/jbm.a.33129	Dermal fibroblasts	Neonatal dermal fibroblasts	Human	Cyclic pressure	Sinusoidal	N/A	N/A	5-0.8	N/A	N/A	N/A	N/A	1	500	28	168	Proliferation (DNA content)	1.1	1.133	1.03		High oxygen.
Chondrogenic differentiation of neonatal human dermal fibroblasts encapsulated in alginate beads with hydrostatic compression under hypoxic conditions in the presence of bone morphogenetic protein-2	https://doi.org/10.1002/jbm.a.33129	Dermal fibroblasts	Neonatal dermal fibroblasts	Human	Cyclic pressure	Sinusoidal	N/A	N/A	5-0.9	N/A	N/A	N/A	N/A	1	500	28	336	Proliferation (DNA content)	1.309	1.836	1.4026		High oxygen.
Chondrogenic differentiation of neonatal human dermal fibroblasts encapsulated in alginate beads with hydrostatic compression under hypoxic conditions in the presence of bone morphogenetic protein-2	https://doi.org/10.1002/jbm.a.33129	Dermal fibroblasts	Neonatal dermal fibroblasts	Human	Cyclic pressure	Sinusoidal	N/A	N/A	5-0.10	N/A	N/A	N/A	N/A	1	500	56	336	Proliferation (DNA content)	1.309	1.374	1.04966		High oxygen.
Chondrogenic differentiation of neonatal human dermal fibroblasts encapsulated in alginate beads with hydrostatic compression under hypoxic conditions in the presence of bone morphogenetic protein-2	https://doi.org/10.1002/jbm.a.33129	Dermal fibroblasts	Neonatal dermal fibroblasts	Human	Cyclic pressure	Sinusoidal	N/A	N/A	5-0.11	N/A	N/A	N/A	N/A	1	500	28	504	Proliferation (DNA content)	2.078	2.555	1.22955		High oxygen.
Chondrogenic differentiation of neonatal human dermal fibroblasts encapsulated in alginate beads with hydrostatic compression under hypoxic conditions in the presence of bone morphogenetic protein-2	https://doi.org/10.1002/jbm.a.33129	Dermal fibroblasts	Neonatal dermal fibroblasts	Human	Cyclic pressure	Sinusoidal	N/A	N/A	5-0.12	N/A	N/A	N/A	N/A	1	500	84	504	Proliferation (DNA content)	2.078	1.468	0.706449		High oxygen.

## Sheet: Sheet1 full
Paper (Author, Year)	DOI/Link	Cell Type	Cell Line / Source	Species	Stimulation Type	Waveform	Displacement (micrometers)	Acceleration (m/s^2)	Applied Pressure (N/mm2)	Strain Amplitude (%)	Strain Rate (%/s)	shear stress (N/mm2)	Substrate siffness (kPa)	Frequency (Hz)	Pulse Duration (ms)	Stimulation Duration (hrs)	Proliferation Measurement Point (hrs)	Outcome Measured	Control Value	Stimulated Value	Normalised Outcome (Fold Change)	Normalised Proliferation ((Fold Change - 1)/measurement point time)	Notes
Contactless mechanical stimulation of the skin using shear waves	https://doi.org/10.1016/j.jmbbm.2024.106597	Reconstructed skin	T-Skin™ (EPISKIN)	Human	Shear Wave Stimulation (SWS)	Pulsed air			0.0379	Not specified	Not specified	0.0379	Not specified	2	10	0.667	96	Proliferation (Cell Number)	50.21	53.56	1.06672		0.17 hrs/day × 4 days (SWS), 0.5 hrs/day × 4 days (bioreactor)
		Reconstructed skin	T-Skin™ (EPISKIN)	Human	Shear Wave Stimulation (SWS)	Pulsed air			0.0758	Not specified	Not specified	0.0758	Not specified	2	20	0.667	96	Proliferation (Cell Number)	50.21	62.93	1.25334		shear calculated from force applied to area
		Reconstructed skin	T-Skin™ (EPISKIN)	Human	Compression Therapy (ElectroForce® 5270 BioDynamic® (BOSE))	sine			0.0016	40	Not specified	Not specified	Not specified	1	500	2	96	Proliferation (Cell Number)	50.21	62.26	1.23999		strain calculated from 200 um magnitude and sample thickness
		Reconstructed skin	T-Skin™ (EPISKIN)	Human	Shear Wave Stimulation (SWS)	Pulsed air			0.0379	Not specified	Not specified	0.0379	Not specified	2	10	0.667	96	Morphology (cell length)	14.9	27.11	1.81946		pressure and shear are the same for SWS
		Reconstructed skin	T-Skin™ (EPISKIN)	Human	Shear Wave Stimulation (SWS)	Pulsed air			0.0758	Not specified	Not specified	0.0758	Not specified	2	20	0.667	96	Morphology (cell length)	14.9	26.95	1.80872
		Reconstructed skin	T-Skin™ (EPISKIN)	Human	Compression Therapy (ElectroForce® 5270 BioDynamic® (BOSE))	sine			0.0016	40	Not specified	Not specified	Not specified	1	500	2	96	Morphology (cell length)	14.9	20.08	1.34765
Mechanical stimulation induces rapid fibroblast proliferation and accelerates the early maturation of human skin substitutes	https://doi.org/10.1016/j.biomaterials.2021.120779	Dermal fibroblasts	Human back skin biopsies (ages 1–10)	Human	Cyclic biaxial tension via bioreactor (equibiaxial strain)	Sinusoidal			0.0015	2.5	Not specified	Not specified	12.5	0.1	Continuous sinusoid	72	72	Proliferation (% Ki67 Positive Cells)	8.78	62.16	7.07973		avg substrate stiffness. Dynamic culture taken as avg of center and rim
		Dermal fibroblasts	Human back skin biopsies (ages 1–10)	Human	Cyclic biaxial tension via bioreactor (equibiaxial strain)	Sinusoidal			0.0015	2.5	Not specified	Not specified	12.5	0.1	Continuous sinusoid	72	72	Proliferation (Cell Number)	1	1.75	1.75
		Keratinocytes	Human back skin biopsies (ages 1–10)	Human	Cyclic biaxial tension via bioreactor (equibiaxial strain)	Sinusoidal			0.0015	2.5	Not specified	Not specified	12.5	0.1	Continuous sinusoid	72	72	Proliferation (% Ki67 Positive Cells)	57.07	71.2	1.24759
		Dermal fibroblasts	Human back skin biopsies (ages 1–10)	Human	Membrane Stiffness	N/A			N/A	N/A	N/A	N/A	0.371486	N/A	N/A	N/A	72	Proliferation (Cell Number)	413.333	413.333	1		static stiffness effects, lowest stiffness used as baseline control
		Dermal fibroblasts	Human back skin biopsies (ages 1–10)	Human	Membrane Stiffness	N/A			N/A	N/A	N/A	N/A	0.451807	N/A	N/A	N/A	72	Proliferation (Cell Number)	413.333	394.286	0.953917		static stiffness effects
		Dermal fibroblasts	Human back skin biopsies (ages 1–10)	Human	Membrane Stiffness	N/A			N/A	N/A	N/A	N/A	0.401606	N/A	N/A	N/A	72	Proliferation (Cell Number)	413.333	375.238	0.907834		static stiffness effects
		Dermal fibroblasts	Human back skin biopsies (ages 1–10)	Human	Membrane Stiffness	N/A			N/A	N/A	N/A	N/A	0.62249	N/A	N/A	N/A	72	Proliferation (Cell Number)	413.333	401.905	0.97235		static stiffness effects
		Dermal fibroblasts	Human back skin biopsies (ages 1–10)	Human	Membrane Stiffness	N/A			N/A	N/A	N/A	N/A	0.753012	N/A	N/A	N/A	72	Proliferation (Cell Number)	413.333	455.238	1.10138		static stiffness effects
		Dermal fibroblasts	Human back skin biopsies (ages 1–10)	Human	Membrane Stiffness	N/A			N/A	N/A	N/A	N/A	0.783133	N/A	N/A	N/A	72	Proliferation (Cell Number)	413.333	464.762	1.12442		static stiffness effects
		Dermal fibroblasts	Human back skin biopsies (ages 1–10)	Human	Membrane Stiffness	N/A			N/A	N/A	N/A	N/A	0.923695	N/A	N/A	N/A	72	Proliferation (Cell Number)	413.333	411.429	0.995392		static stiffness effects
		Dermal fibroblasts	Human back skin biopsies (ages 1–10)	Human	Membrane Stiffness	N/A			N/A	N/A	N/A	N/A	1.13454	N/A	N/A	N/A	72	Proliferation (Cell Number)	413.333	445.714	1.07834		static stiffness effects
		Dermal fibroblasts	Human back skin biopsies (ages 1–10)	Human	Membrane Stiffness	N/A			N/A	N/A	N/A	N/A	1.30522	N/A	N/A	N/A	72	Proliferation (Cell Number)	413.333	417.143	1.00922		static stiffness effects
Uniaxial Strain Regulates Morphogenesis, Gene Expression, and Tissue Strength in Engineered Skin	https://doi.org/10.1089/ten.TEA.2009.0542	Fibroblasts and Keratinocytes	Adult human cells from elective reduction mammoplasty	Human	Static uniaxial strain	N/A			N/A	5	N/A	N/A	Not specified	N/A	N/A	168	240	Proliferation (BrdU labelling)	16.33	28.09	1.72015		static stiffness effects
		Fibroblasts and Keratinocytes	Adult human cells from elective reduction mammoplasty	Human	Static uniaxial strain	N/A			N/A	10	N/A	N/A	Not specified	N/A	N/A	168	240	Proliferation (BrdU labelling)	16.33	27.97	1.7128
		Fibroblasts and Keratinocytes	Adult human cells from elective reduction mammoplasty	Human	Static uniaxial strain	N/A			N/A	20	N/A	N/A	Not specified	N/A	N/A	168	240	Proliferation (BrdU labelling)	16.33	25.42	1.55664
		Fibroblasts and Keratinocytes	Adult human cells from elective reduction mammoplasty	Human	Static uniaxial strain	N/A			N/A	40	N/A	N/A	Not specified	N/A	N/A	168	240	Proliferation (BrdU labelling)	16.33	30.35	1.85854
Mechanical Stretching In Vitro Regulates Signal Transduction Pathways and Cellular Proliferation in Human Epidermal Keratinocytes	https://doi.org/10.1111/J.0022-202X.2004.22328.X	Keratinocytes	NHK (Normal Human Keratinocytes) and HaCaT (immortalized human keratinocytes)	Human	Continuous uniaxial mechanical stretching	Static (constant stretch)			Not directly measured; mechanical strain applied via stretching	20	Not specified	N/A	Not specified	N/A	N/A	24	24	Proliferation (BrdU labelling)	1	2.17	2.17
In vitro study of the impact of mechanical tension on the dermal fibroblast phenotype in the context of skin wound healing	https://doi.org/10.1016/j.jbiomech.2014.07.015	Dermal fibroblasts	Primary human dermal fibroblasts (HDF) from abdominal skin biopsies	Human	Cyclic uniaxial mechanical tension	Square waveform			Not specified	10	Not specified	N/A	Not specified	1	500	12	12	Migration (Wound Closure %)	8.1	6.48	0.8
		Dermal fibroblasts	Primary human dermal fibroblasts (HDF) from abdominal skin biopsies	Human	Cyclic uniaxial mechanical tension	Square waveform			Not specified	10	Not specified	N/A	Not specified	1	500	24	24	Migration (Wound Closure %)	23.84	29.39	1.2328
		Dermal fibroblasts	Primary human dermal fibroblasts (HDF) from abdominal skin biopsies	Human	Cyclic uniaxial mechanical tension	Square waveform			Not specified	10	Not specified	N/A	Not specified	1	500	48	48	Migration (Wound Closure %)	59.95	56.71	0.945955
		Dermal fibroblasts	Primary human dermal fibroblasts (HDF) from abdominal skin biopsies	Human	Cyclic uniaxial mechanical tension	Square waveform			Not specified	10	Not specified	N/A	Not specified	1	500	72	72	Migration (Wound Closure %)	76.39	75.23	0.984815
Signaling of mechanical stretch in human keratinocytes via MAP kinases. (Kippenberger 2000)	https://doi.org/10.1046/j.1523-1747.2000.00915.x	Dermal keratinocytes	HaCaT	Human	Static uniaxial strain	Static (constant stretch)			N/A	10	N/A	N/A	N/A	N/A	N/A	24	24	Proliferation (BrdU labelling)	1	2.39	2.39
Effect of strain on human keratinocytes in vitro (Takei 1997)	https://doi.org/10.1002/(SICI)1097-4652(199710)173:1<64::AID-JCP8>3.0.CO;2-H	Dermal keratinocytes	Neonatal foreskin biopsy	Human	Biaxial static strain via bioreactor	Static (constant stretch)			1.995e-05	N/A	N/A	N/A	N/A	N/A	N/A	168	168	Proliferation (Cell Number)	1	0.971	0.971
		Dermal keratinocytes	Neonatal foreskin biopsy	Human	Biaxial cyclic strain via bioreactor	Square waveform			1.995e-05	N/A	N/A	N/A	N/A	0.166667	3000	168	168	Proliferation (Cell Number)	1	1.492	1.492
		Dermal keratinocytes	Neonatal foreskin biopsy	Human	Biaxial cyclic strain via bioreactor	Square waveform			1.995e-05	N/A	N/A	N/A	N/A	0.166667	3000	168	168	Elongation	1	1.203	1.203
		Dermal keratinocytes	Neonatal foreskin biopsy	Human	Biaxial cyclic strain via bioreactor	Square waveform			1.995e-05	N/A	N/A	N/A	N/A	0.166667	3000	168	168	Alignment	40.4	24.2	1.66942		Perpendicular to force vector, smaller angle, better alignment (so used control value/stimulated for fold change)
Effect of different frequencies of tensile strain on human dermal fibroblast proliferation and survival (Nishimura 2007)		Dermal fibroblasts	Neonatal foreskin biopsy	Human	Cyclic uniaxial mechanical tension	Square waveform			N/A	10	N/A	N/A	N/A	0.166667	3000	24	24	Proliferation (BrdU labelling)	1	0.613	0.613
	https://doi.org/10.1111/j.1524-475x.2007.00295.x	Dermal fibroblasts	Neonatal foreskin biopsy	Human	Cyclic uniaxial mechanical tension	Square waveform			N/A	10	N/A	N/A	N/A	0.1	5000	24	24	Proliferation (BrdU labelling)	1	0.548	0.548
		Dermal fibroblasts	Neonatal foreskin biopsy	Human	Cyclic uniaxial mechanical tension	Square waveform			N/A	10	N/A	N/A	N/A	0.00238	300000	24	24	Proliferation (BrdU labelling)	1	0.586	0.586
Identification of biomechanical force as a novel inducer of epithelial-mesenchymal transition features in mechanical (Zhou, Wang 2015)	PMID: 26807167; PMCID: PMC4697699.	Dermal keratinocytes	Neonatal and adult foreskin biopsy	Human	Static uniaxial strain	Static (constant stretch)			N/A	10	N/A	N/A	N/A	N/A	N/A	12	12	Proliferation (Cell Number)	1	1.981	1.981
		Dermal keratinocytes	Neonatal and adult foreskin biopsy	Human	Static uniaxial strain	Static (constant stretch)			N/A	10	N/A	N/A	N/A	N/A	N/A	24	24	Proliferation (Cell Number)	1	1.792	1.792
		Dermal keratinocytes	Neonatal and adult foreskin biopsy	Human	Static uniaxial strain	Static (constant stretch)			N/A	10	N/A	N/A	N/A	N/A	N/A	48	48	Proliferation (Cell Number)	1	1.714	1.714
		Dermal keratinocytes	Neonatal and adult foreskin biopsy	Human	Static uniaxial strain	Static (constant stretch)			N/A	10	N/A	N/A	N/A	N/A	N/A	72	72	Proliferation (Cell Number)	1	1.602	1.602
Analysis of Mechanical Behaviour of Dermal Fibroblasts Obtained From Various Anatomical Sites in Humans (Quan-Chen 2017)	DOI: 10.1097/SAP.0000000000001121	Dermal fibroblasts	Scalp Fibroblasts	Human	Cyclic uniaxial mechanical tension	Square waveform			N/A	0	N/A	N/A	N/A	0.1	5000	48	48	Proliferation (Cell Number)	0.4021	0.4021	1
		Dermal fibroblasts	Scalp Fibroblasts	Human	Cyclic uniaxial mechanical tension	Square waveform			N/A	5	N/A	N/A	N/A	0.1	5000	48	48	Proliferation (Cell Number)	0.4021	0.8406	2.09052
		Dermal fibroblasts	Scalp Fibroblasts	Human	Cyclic uniaxial mechanical tension	Square waveform			N/A	10	N/A	N/A	N/A	0.1	5000	48	48	Proliferation (Cell Number)	0.4021	1.024	2.54663
		Dermal fibroblasts	Scalp Fibroblasts	Human	Cyclic uniaxial mechanical tension	Square waveform			N/A	15	N/A	N/A	N/A	0.1	5000	48	48	Proliferation (Cell Number)	0.4021	0.973	2.4198
		Dermal fibroblasts	Scalp Fibroblasts	Human	Cyclic uniaxial mechanical tension	Square waveform			N/A	20	N/A	N/A	N/A	0.1	5000	48	48	Proliferation (Cell Number)	0.4021	0.89	2.21338
		Dermal fibroblasts	Anterior Chest Fibroblasts	Human	Cyclic uniaxial mechanical tension	Square waveform			N/A	0	N/A	N/A	N/A	0.1	5000	48	48	Proliferation (Cell Number)	0.4512	0.4512	1
		Dermal fibroblasts	Anterior Chest Fibroblasts	Human	Cyclic uniaxial mechanical tension	Square waveform			N/A	5	N/A	N/A	N/A	0.1	5000	48	48	Proliferation (Cell Number)	0.4512	0.7745	1.71653
		Dermal fibroblasts	Anterior Chest Fibroblasts	Human	Cyclic uniaxial mechanical tension	Square waveform			N/A	10	N/A	N/A	N/A	0.1	5000	48	48	Proliferation (Cell Number)	0.4512	1.255	2.78147
		Dermal fibroblasts	Anterior Chest Fibroblasts	Human	Cyclic uniaxial mechanical tension	Square waveform			N/A	15	N/A	N/A	N/A	0.1	5000	48	48	Proliferation (Cell Number)	0.4512	1.16	2.57092
		Dermal fibroblasts	Anterior Chest Fibroblasts	Human	Cyclic uniaxial mechanical tension	Square waveform			N/A	20	N/A	N/A	N/A	0.1	5000	48	48	Proliferation (Cell Number)	0.4512	0.9541	2.11458
		Dermal fibroblasts	Suprapubic region fibroblasts	Human	Cyclic uniaxial mechanical tension	Square waveform			N/A	0	N/A	N/A	N/A	0.1	5000	48	48	Proliferation (Cell Number)	0.4493	0.4493	1
		Dermal fibroblasts	Suprapubic region fibroblasts	Human	Cyclic uniaxial mechanical tension	Square waveform			N/A	5	N/A	N/A	N/A	0.1	5000	48	48	Proliferation (Cell Number)	0.4493	0.8104	1.80369
		Dermal fibroblasts	Suprapubic region fibroblasts	Human	Cyclic uniaxial mechanical tension	Square waveform			N/A	10	N/A	N/A	N/A	0.1	5000	48	48	Proliferation (Cell Number)	0.4493	1.266	2.81772
		Dermal fibroblasts	Suprapubic region fibroblasts	Human	Cyclic uniaxial mechanical tension	Square waveform			N/A	15	N/A	N/A	N/A	0.1	5000	48	48	Proliferation (Cell Number)	0.4493	1.198	2.66637
		Dermal fibroblasts	Suprapubic region fibroblasts	Human	Cyclic uniaxial mechanical tension	Square waveform			N/A	20	N/A	N/A	N/A	0.1	5000	48	48	Proliferation (Cell Number)	0.4493	0.8898	1.98041
		Dermal fibroblasts	Axilla Fibroblasts	Human	Cyclic uniaxial mechanical tension	Square waveform			N/A	0	N/A	N/A	N/A	0.1	5000	48	48	Proliferation (Cell Number)	0.421	0.421	1
		Dermal fibroblasts	Axilla Fibroblasts	Human	Cyclic uniaxial mechanical tension	Square waveform			N/A	5	N/A	N/A	N/A	0.1	5000	48	48	Proliferation (Cell Number)	0.421	0.7764	1.84418
		Dermal fibroblasts	Axilla Fibroblasts	Human	Cyclic uniaxial mechanical tension	Square waveform			N/A	10	N/A	N/A	N/A	0.1	5000	48	48	Proliferation (Cell Number)	0.421	1.204	2.85986
		Dermal fibroblasts	Axilla Fibroblasts	Human	Cyclic uniaxial mechanical tension	Square waveform			N/A	15	N/A	N/A	N/A	0.1	5000	48	48	Proliferation (Cell Number)	0.421	1.1904	2.82755
		Dermal fibroblasts	Axilla Fibroblasts	Human	Cyclic uniaxial mechanical tension	Square waveform			N/A	20	N/A	N/A	N/A	0.1	5000	48	48	Proliferation (Cell Number)	0.421	0.9314	2.21235
		Dermal fibroblasts	Planta Fibroblasts	Human	Cyclic uniaxial mechanical tension	Square waveform			N/A	0	N/A	N/A	N/A	0.1	5000	48	48	Proliferation (Cell Number)	0.4002	0.4002	1
		Dermal fibroblasts	Planta Fibroblasts	Human	Cyclic uniaxial mechanical tension	Square waveform			N/A	5	N/A	N/A	N/A	0.1	5000	48	48	Proliferation (Cell Number)	0.4002	0.7745	1.93528
		Dermal fibroblasts	Planta Fibroblasts	Human	Cyclic uniaxial mechanical tension	Square waveform			N/A	10	N/A	N/A	N/A	0.1	5000	48	48	Proliferation (Cell Number)	0.4002	1.143	2.85607
		Dermal fibroblasts	Planta Fibroblasts	Human	Cyclic uniaxial mechanical tension	Square waveform			N/A	15	N/A	N/A	N/A	0.1	5000	48	48	Proliferation (Cell Number)	0.4002	0.9238	2.30835
		Dermal fibroblasts	Planta Fibroblasts	Human	Cyclic uniaxial mechanical tension	Square waveform			N/A	20	N/A	N/A	N/A	0.1	5000	48	48	Proliferation (Cell Number)	0.4002	0.8255	2.06272
Biological effects of cellular stretch on human dermal fibroblasts	https://doi.org/10.1016/j.bjps.2013.08.002	Dermal fibroblasts	Primary dermal	Human	Cyclic uniaxial mechanical tension	Sinusoidal			N/A	20	N/A	N/A	N/A	0.166667	Continuous sinusoid	24	24	Migration (distance micrometers)	3.44	7.76	2.25581
		Dermal fibroblasts	Primary dermal	Human	Cyclic uniaxial mechanical tension	Sinusoidal			N/A	20	N/A	N/A	N/A	0.166667	Continuous sinusoid	24	24	Migration (velocity, nm/s)	3.82	8.48	2.2199
		Dermal fibroblasts	Primary dermal	Human	Cyclic uniaxial mechanical tension	Sinusoidal			N/A	20	N/A	N/A	N/A	0.166667	Continuous sinusoid	24	24	Proliferation (Cell count)	17.19	13.97	0.812682
	https://doi.org/10.1097/SLA.0b013e3180caa47f																						in vivo only
	https://doi.org/10.5966/sctm.2015-0274																						gene expression only
	https://doi.org/10.1152/AJPCELL.00420.2004
	https://doi.org/10.1096/fj.07-8218com																						In vivo but interesting for wound formation/characteristics
Vibrational stress affects extracellular signal-regulated kinases activation and cytoskeleton structure in human keratinocytes	https://doi.org/10.1371/journal.pone.0231174	Dermal keratinocytes	HaCaT	Human	Vertical oscillating vibrations	Sinusoidal	194	7.85	N/A	N/A	N/A	N/A	N/A	45	N/A	2	24	Viability	0.984	0.989	1.00508
		Dermal keratinocytes	HaCaT	Human	Vertical oscillating vibrations	Sinusoidal	194	7.85	N/A	N/A	N/A	N/A	N/A	45	N/A	2	24	Proliferation (CCK-8 assay)	0.05	0.05	1
		Dermal keratinocytes	HaCaT	Human	Vertical oscillating vibrations	Sinusoidal	194	7.85	N/A	N/A	N/A	N/A	N/A	45	N/A	4	48	Proliferation (CCK-8 assay)	0.15	0.15	1
		Dermal keratinocytes	HaCaT	Human	Vertical oscillating vibrations	Sinusoidal	194	7.85	N/A	N/A	N/A	N/A	N/A	45	N/A	6	72	Proliferation (CCK-8 assay)	0.4	0.4	1
		Dermal keratinocytes	HaCaT	Human	Vertical oscillating vibrations	Sinusoidal	194	7.85	N/A	N/A	N/A	N/A	N/A	45	N/A	8	96	Proliferation (CCK-8 assay)	0.82	0.83	1.0122
		Dermal keratinocytes	HaCaT	Human	Vertical oscillating vibrations	Sinusoidal	194	7.85	N/A	N/A	N/A	N/A	N/A	45	N/A	10	120	Proliferation (CCK-8 assay)	1.25	1.27	1.016
		Dermal keratinocytes	HaCaT	Human	Vertical oscillating vibrations	Sinusoidal	194	7.85	N/A	N/A	N/A	N/A	N/A	45	N/A	12	144	Proliferation (CCK-8 assay)	1.55	1.57	1.0129
Design, Implementation, and Validation of a Piezoelectric Device to Study the Effects of Dynamic Mechanical Stimulation on Cell Proliferation, Migration and Morphology	https://doi.org/10.3390/s20072155	Dermal keratinocytes	HaCaT	Human	Vertical oscillating vibrations	Sinusoidal	0.4	1.2e-05						1		24	24	Proliferation (AlamarBlue assay)	0	0	1		0.04pN force
		Dermal keratinocytes	HaCaT	Human	Vertical oscillating vibrations	Sinusoidal	0.4	1.2e-05						1		72	72	Proliferation (AlamarBlue assay)	0.6	0.7	1.16667
		Dermal keratinocytes	HaCaT	Human	Vertical oscillating vibrations	Sinusoidal	0.4	1.2e-05						1		144	144	Proliferation (AlamarBlue assay)	1	1.7	1.7
		Dermal keratinocytes	HaCaT	Human	Vertical oscillating vibrations	Sinusoidal	0.4	1.2e-05						1		9		Migration (Wound closure)	0.239	0.439	1.83682
		Dermal keratinocytes	HaCaT	Human	Vertical oscillating vibrations	Sinusoidal	0.4	1.2e-05						1		24		Migration (Wound closure)	0.9104	1	1.09842
		Dermal keratinocytes	HaCaT	Human	Vertical oscillating vibrations	Sinusoidal	0.7	0.18						80		9			0.239	0.106	0.443515
		Dermal keratinocytes	HaCaT	Human	Vertical oscillating vibrations	Sinusoidal	0.7	0.18						80		24			0.9104	0.678	0.744728
		Dermal keratinocytes	HaCaT	Human	Vertical oscillating vibrations	Sinusoidal	0.4	1.2e-05						1		24.4		Migration (Wound closure time)	28.25	24.41	0.864071
		Dermal keratinocytes	HaCaT	Human	Vertical oscillating vibrations	Sinusoidal	0.7	0.18						80		33.97		Migration (Wound closure time)	28.25	33.97	1.20248
		Dermal keratinocytes	HaCaT	Human	Vertical oscillating vibrations	Sinusoidal	0.7	0.18						80		24	24	Proliferation (AlamarBlue assay)	1	0.85	0.85		0.08pN force
		Dermal keratinocytes	HaCaT	Human	Vertical oscillating vibrations	Sinusoidal	0.7	0.18						80		72	72	Proliferation (AlamarBlue assay)	1	0.83	0.83
		Dermal keratinocytes	HaCaT	Human	Vertical oscillating vibrations	Sinusoidal	0.7	0.18						80		144	144	Proliferation (AlamarBlue assay)	1	0.92	0.92
																		Proliferation (AlamarBlue assay)
	https://doi.org/10.1089/ten.TEC.2009.0185																						in vivo
	https://doi.org/10.1097/PRS.0b013e3181a81542																						No relevant parameters
	https://doi.org/10.1016/j.semcdb.2012.09.010																						No relevant parameters
	https://doi.org/10.1038/s41586-020-2555-7																						No relevant parameters
Mechanical Stretch Exacerbates Psoriasis by Stimulating Keratinocyte Proliferation and Cytokine Production	https://doi.org/10.1016/j.jid.2018.12.019	Dermal keratinocytes	Primary dermal keratinocytes	Human	Uniaxial strain cyclic	sinusoidal	N/A	N/A	N/A	20	N/A	N/A	N/A	0.2		24	24	Cell Proliferation (EdU staining)	21.23	44.6	2.1008
	https://doi.org/10.3390/jcm9051423																						review
	https://doi.org/10.3390/cells10051177																						membrane stiffness, no mention of forces
	https://doi.org/10.1038/jid.2011.212																						No data
	https://doi.org/10.1089/ten.TEB.2016.0500																						Review
	https://doi.org/10.1186/s40634-015-0029-x																						Wrong cell type
	https://doi.org/10.1006/EXCR.1999.4618																						Gene/protein expression
	https://doi.org/10.3727/096368912X663541																						Diabetic
	https://doi.org/10.1063/1.4959884																						cell line
	https://doi.org/10.2340/00015555-0080																						in vivo
	https://doi.org/10.1046/j.1524-475X.2003.11504.x																						No relevant parameters
In vitro study of the effect of cyclic strains on the dermal fibroblast (GM3384) morphology—Mapping of cell responses to strain field	https://doi.org/10.1016/j.medengphy.2011.09.024	Dermal fibroblasts	GM3384	Human	Biaxial cyclic strain					7				0.0166667		48							No control
					Uniaxial cyclic strain									0.0166667		48
	https://doi.org/10.1155/2016/3943481																						Mechanism
	https://doi.org/10.3390/ijms242216518																						Incorrect cell type
	https://doi.org/10.1016/j.mtbio.2024.101010																						No control
Response of Human Skin Fibroblasts to Mechanical Stretch in Wound Healing Process Analyzed Using a Three-Dimensional Culture Model	https://www.jstage.jst.go.jp/article/abe/4/0/4_4_170/_article	Dermal fibroblasts	Human neonatal skin fibroblasts	Human	Uniaxial cyclic stretch	Not specified				2-2.5				1		12	96	Contraction/area	0.5	0.33	0.66		3hr/day for 4 days
	https://www.jstage.jst.go.jp/article/abe/4/0/4_4_170/_article	Dermal fibroblasts	Human neonatal skin fibroblasts	Human	Uniaxial cyclic stretch	Not specified				2-2.5				1		12	96	Infiltration (%)	0.29	0.16	0.551724		3hr/day for 4 days
Influence of mechanical stimulation on human dermal fibroblasts derived from different body sites	Influence of mechanical stimulation on human dermal fibroblasts derived from different body sites - PMC	Dermal fibroblasts	scapular biopsy	human	uniaxial cyclic strain	not specified	N/A	N/A	N/A		N/A	N/A	N/A	0.1	N/A	24	24	Proliferation index	0.45365
Influence of mechanical stimulation on human dermal fibroblasts derived from different body sites	Influence of mechanical stimulation on human dermal fibroblasts derived from different body sites - PMC	Dermal fibroblasts	scapular biopsy	human	uniaxial cyclic strain	not specified	N/A	N/A	N/A	10	N/A	N/A	N/A	0.1	N/A	36	36	Proliferation index	0.550367
		Dermal fibroblasts	scapular biopsy	human	uniaxial cyclic strain	not specified	N/A	N/A	N/A	10	N/A	N/A	N/A	0.1	N/A	48	48	Proliferation index	0.638277
Hydrostatic fluid pressure promotes cellularity and proliferation of human dermal fibroblasts in a three-dimensional collagen gel/sponge - ScienceDirect
Variations in fluid chemical potential induce fibroblast mechano-response in 3D hydrogels - ScienceDirect
Mechanoresponsive regulation of fibroblast-to-myofibroblast transition in three-dimensional tissue analogues: mechanical strain amplitude dependency of fibrosis | Scientific Reports
Low‐Frequency Ultrasound Sensitive Piezo1 Channels Regulate Keloid‐Related Characteristics of Fibroblasts - Jiang - 2024 - Advanced Science - Wiley Online Library
Dynamic Mechanical Stimulation of Thermoresponsive Nanofibers for Activation of Fibroblasts in Skin Repair - Guo - Advanced Healthcare Materials - Wiley Online Library	https://doi.org/10.1111/srt.12753
Controlled mechanical vibration and impacts on skin biology	https://doi.org/10.3389/fmech.2023.1049659																						good ex vivo data not in vitro
n vitro responses of human dermal fibroblasts to mechanical strain: A systematic review and meta-analysis	https://doi.org/10.1186/s13104-020-05249-1																						systematic review and meta analysis
Mechanical stimulation of human dermal fibroblasts regulates pro-inflammatory cytokines: potential insight into soft tissue manual therapies	https://doi.org/10.1016/j.burns.2008.01.010																						just gene expression
Mechanical tension stimulates the transdifferentiation of fibroblasts into myofibroblasts in human burn scars	https://doi.org/10.1111/j.0906-6705.2006.00425.x																						clinical study
Activation of Akt by mechanical stretching in human epidermal keratinocytes	https://doi.org/10.1002/adma.202304638	Dermal fibroblasts	Primary human cells from abdominal skin (Asian Skin Biobank)	Human	Wireless magneto-induced dynamic mechanical stimulation (MDMS)	Sine Cyclic (via rotating magnet)			15					0.1									just gene expression
Mechano‐Activated Cell Therapy for Accelerated Diabetic Wound Healing - Shou - 2023 - Advanced Materials - Wiley Online Library																							great paper but doesn’t give actual strains or mechanical forces applied on cells aside from the magnetic field
Customized bioreactor enables the production of 3D diaphragmatic constructs influencing matrix remodeling and fibroblast overgrowth | npj Regenerative Medicine
Design and evaluation of an auxetic biaxial substrate straining device for tissue engineering applications - ScienceDirect																							Strain not quantifiable
Influence of Cyclic Mechanical Stretch and Tissue Constraints on Cellular and Collagen Alignment in Fibroblast-Derived Cell Sheets	https://doi.org/10.1089/ten.tec.2012.0423	Dermal fibroblasts	Neonatal human dermal fibroblasts	Human	Cycic circumferential strain	Not specified	N/A	N/A	N/A	5	N/A	N/A	6700	0.5		42	336
	10.1007/BF03218801
	https://doi.org/10.1371/journal.pone.0074563
	https://pdf.sciencedirectassets.com/273258/1-s2.0-S1742706111X00089/1-s2.0-S1742706111002352/main.pdf?X-Amz-Security-Token=IQoJb3JpZ2luX2VjEOL%2F%2F%2F%2F%2F%2F%2F%2F%2F%2FwEaCXVzLWVhc3QtMSJHMEUCIQCgJhXrXvHuC5rUy8htY%2FKF4W2j5GEqkRemG5ueFOe97wIgZCAxN4n4Qhd3RZ78%2Bs6aZ4UCFyaRyrDp0Z%2FHGwID6w4qvAUIiv%2F%2F%2F%2F%2F%2F%2F%2F%2F%2FARAFGgwwNTkwMDM1NDY4NjUiDFU2HC9E9IxF33n%2FDiqQBQH38uv%2FUOTLHv8Mf61KB%…
Dynamic Mechanical Stimulation of Thermoresponsive Nanofibers for Activation of Fibroblasts in Skin Repair - Guo - Advanced Healthcare Materials - Wiley Online Library
Low‐Frequency Ultrasound Sensitive Piezo1 Channels Regulate Keloid‐Related Characteristics of Fibroblasts - Jiang - 2024 - Advanced Science - Wiley Online Library	No control/ compares 7 days to 14 days stimulation
https://www.nature.com/articles/srep33889.pdf
