# Supplementary material for: A Data Driven Review of In Vitro Electrical and Mechanical Stimulation for Post‐Acute Phase Wound Healing
Source: Adv Healthc Mater. 2026 May 2;15(22):e71138. doi: 10.1002/adhm.71138 (PMC13279864; doi:10.1002/adhm.71138)
Supplement: Supplementary file 1 — Supporting File: adhm71138‐sup‐0001‐Data.zip. [file ADHM-15-0-s001.zip › adhm71138-sup-0001-Data/Supplementary_Data_EnergyAnalysis_Electrical.xlsx]

## Sheet: Power_Fib_Prolif
Paper_Title	DOI	Original_Row	Power	Outcome_FoldChange
Enhancing proliferation and migration of fibroblast cells by electric stimulation based on triboelectric nanogenerator - ScienceDirect	https://doi.org/10.1016/j.nanoen.2018.12.077	68	0.00032	1.0025
Enhancing proliferation and migration of fibroblast cells by electric stimulation based on triboelectric nanogenerator - ScienceDirect	https://doi.org/10.1016/j.nanoen.2018.12.077	69	0.0016	1.0025
Enhancing proliferation and migration of fibroblast cells by electric stimulation based on triboelectric nanogenerator - ScienceDirect	https://doi.org/10.1016/j.nanoen.2018.12.077	70	0.0032	1.1958
Enhancing proliferation and migration of fibroblast cells by electric stimulation based on triboelectric nanogenerator - ScienceDirect	https://doi.org/10.1016/j.nanoen.2018.12.077	71	0.0056	1.3841
Enhancing proliferation and migration of fibroblast cells by electric stimulation based on triboelectric nanogenerator - ScienceDirect	https://doi.org/10.1016/j.nanoen.2018.12.077	72	0.008	1.5397
Enhancing proliferation and migration of fibroblast cells by electric stimulation based on triboelectric nanogenerator - ScienceDirect	https://doi.org/10.1016/j.nanoen.2018.12.077	73	0.012	1.0477
Enhancing proliferation and migration of fibroblast cells by electric stimulation based on triboelectric nanogenerator - ScienceDirect	https://doi.org/10.1016/j.nanoen.2018.12.077	74	0.016	0.9523
Photothermally tunable biodegradation of implantable triboelectric nanogenerators for tissue repairing - ScienceDirect	https://doi.org/10.1016/j.nanoen.2018.10.020	145	0.001	1.02609
Photothermally tunable biodegradation of implantable triboelectric nanogenerators for tissue repairing - ScienceDirect	https://doi.org/10.1016/j.nanoen.2018.10.020	146	0.001	1.10435
Photothermally tunable biodegradation of implantable triboelectric nanogenerators for tissue repairing - ScienceDirect	https://doi.org/10.1016/j.nanoen.2018.10.020	147	0.001	1.21739
Photothermally tunable biodegradation of implantable triboelectric nanogenerators for tissue repairing - ScienceDirect	https://doi.org/10.1016/j.nanoen.2018.10.020	148	0.001	1.30435
Photothermally tunable biodegradation of implantable triboelectric nanogenerators for tissue repairing - ScienceDirect	https://doi.org/10.1016/j.nanoen.2018.10.020	149	0.001	1.04348
Photothermally tunable biodegradation of implantable triboelectric nanogenerators for tissue repairing - ScienceDirect	https://doi.org/10.1016/j.nanoen.2018.10.020	150	0.001	1.07877
Photothermally tunable biodegradation of implantable triboelectric nanogenerators for tissue repairing - ScienceDirect	https://doi.org/10.1016/j.nanoen.2018.10.020	151	0.001	1.2442
Photothermally tunable biodegradation of implantable triboelectric nanogenerators for tissue repairing - ScienceDirect	https://doi.org/10.1016/j.nanoen.2018.10.020	152	0.001	1.29146
Photothermally tunable biodegradation of implantable triboelectric nanogenerators for tissue repairing - ScienceDirect	https://doi.org/10.1016/j.nanoen.2018.10.020	153	0.001	1.51991
Photothermally tunable biodegradation of implantable triboelectric nanogenerators for tissue repairing - ScienceDirect	https://doi.org/10.1016/j.nanoen.2018.10.020	154	0.001	1.35448
Photothermally tunable biodegradation of implantable triboelectric nanogenerators for tissue repairing - ScienceDirect	https://doi.org/10.1016/j.nanoen.2018.10.020	155	0.001	1.1191
Photothermally tunable biodegradation of implantable triboelectric nanogenerators for tissue repairing - ScienceDirect	https://doi.org/10.1016/j.nanoen.2018.10.020	156	0.001	1.50021
Photothermally tunable biodegradation of implantable triboelectric nanogenerators for tissue repairing - ScienceDirect	https://doi.org/10.1016/j.nanoen.2018.10.020	157	0.001	1.36524
Photothermally tunable biodegradation of implantable triboelectric nanogenerators for tissue repairing - ScienceDirect	https://doi.org/10.1016/j.nanoen.2018.10.020	158	0.001	1.61137
Photothermally tunable biodegradation of implantable triboelectric nanogenerators for tissue repairing - ScienceDirect	https://doi.org/10.1016/j.nanoen.2018.10.020	159	0.001	1.48433
Accelerated wound healing with an ionic patch assisted by a triboelectric nanogenerator - ScienceDirect	https://doi.org/10.1016/j.nanoen.2020.105463	161	3.6e-05	2.38462
Electrical Stimulation of Human Dermal Fibroblasts on Conducting Matrix | Technical Physics	https://doi.org/10.1134/S1063784224020166	186	1.5e-06	1.12465
Electrical Stimulation of Human Dermal Fibroblasts on Conducting Matrix | Technical Physics	https://doi.org/10.1134/S1063784224020166	187	1.5e-06	1.23939
A Disposable Photovoltaic Patch Controlling Cellular Microenvironment for Wound Healing	https://doi.org/10.3390/ijms19103025	256	1.8e-06	3.24
Synergistic integration of electrical stimulation, reactive oxygen species regulation, and pro-angiogenic for accelerated wound healing - ScienceDirect	https://doi.org/10.1016/j.nanoen.2024.110200	280	1.5e-06	1.13
In Situ Monitoring and Electrical Modulation of Cellular Behaviors Directly at the Cell–Electrode Interface - Rahaman - Advanced Materials Interfaces - Wiley Online Library	https://doi.org/10.1002/admi.202500417	281	4.8e-05	1.0242
In Situ Monitoring and Electrical Modulation of Cellular Behaviors Directly at the Cell–Electrode Interface - Rahaman - Advanced Materials Interfaces - Wiley Online Library	https://doi.org/10.1002/admi.202500417	282	0.000225	1.0161
In Situ Monitoring and Electrical Modulation of Cellular Behaviors Directly at the Cell–Electrode Interface - Rahaman - Advanced Materials Interfaces - Wiley Online Library	https://doi.org/10.1002/admi.202500417	283	0.000481	1.0645
In Situ Monitoring and Electrical Modulation of Cellular Behaviors Directly at the Cell–Electrode Interface - Rahaman - Advanced Materials Interfaces - Wiley Online Library	https://doi.org/10.1002/admi.202500417	284	0.00085	1.0565
In Situ Monitoring and Electrical Modulation of Cellular Behaviors Directly at the Cell–Electrode Interface - Rahaman - Advanced Materials Interfaces - Wiley Online Library	https://doi.org/10.1002/admi.202500417	285	0.001364	1.0484
In Situ Monitoring and Electrical Modulation of Cellular Behaviors Directly at the Cell–Electrode Interface - Rahaman - Advanced Materials Interfaces - Wiley Online Library	https://doi.org/10.1002/admi.202500417	286	0.002025	1.2177
In Situ Monitoring and Electrical Modulation of Cellular Behaviors Directly at the Cell–Electrode Interface - Rahaman - Advanced Materials Interfaces - Wiley Online Library	https://doi.org/10.1002/admi.202500417	287	0.002697	0.9355
In Situ Monitoring and Electrical Modulation of Cellular Behaviors Directly at the Cell–Electrode Interface - Rahaman - Advanced Materials Interfaces - Wiley Online Library	https://doi.org/10.1002/admi.202500417	288	0.0036	0.8629
In Situ Monitoring and Electrical Modulation of Cellular Behaviors Directly at the Cell–Electrode Interface - Rahaman - Advanced Materials Interfaces - Wiley Online Library	https://doi.org/10.1002/admi.202500417	289	0.005625	0.7661
In Situ Monitoring and Electrical Modulation of Cellular Behaviors Directly at the Cell–Electrode Interface - Rahaman - Advanced Materials Interfaces - Wiley Online Library	https://doi.org/10.1002/admi.202500417	290	0.00825	0.6452

## Sheet: Power_Fib_Migra
Paper_Title	DOI	Original_Row	Power	Outcome_FoldChange
Enhancing proliferation and migration of fibroblast cells by electric stimulation based on triboelectric nanogenerator - ScienceDirect	https://doi.org/10.1016/j.nanoen.2018.12.077	75	0.016	2.46606
Enhancing proliferation and migration of fibroblast cells by electric stimulation based on triboelectric nanogenerator - ScienceDirect	https://doi.org/10.1016/j.nanoen.2018.12.077	76	0.016	1.6708
Accelerated wound healing with an ionic patch assisted by a triboelectric nanogenerator - ScienceDirect	https://doi.org/10.1016/j.nanoen.2020.105463	160	3.6e-05	2.87662
A Disposable Photovoltaic Patch Controlling Cellular Microenvironment for Wound Healing	https://doi.org/10.3390/ijms19103025	255	1.8e-06	1.84852
Synergistic integration of electrical stimulation, reactive oxygen species regulation, and pro-angiogenic for accelerated wound healing - ScienceDirect	https://doi.org/10.1016/j.nanoen.2024.110200	277	1.5e-06	5.33213
Synergistic integration of electrical stimulation, reactive oxygen species regulation, and pro-angiogenic for accelerated wound healing - ScienceDirect	https://doi.org/10.1016/j.nanoen.2024.110200	278	1.5e-06	3.79444
Synergistic integration of electrical stimulation, reactive oxygen species regulation, and pro-angiogenic for accelerated wound healing - ScienceDirect	https://doi.org/10.1016/j.nanoen.2024.110200	279	1.5e-06	2.74291
In Situ Monitoring and Electrical Modulation of Cellular Behaviors Directly at the Cell–Electrode Interface - Rahaman - Advanced Materials Interfaces - Wiley Online Library	https://doi.org/10.1002/admi.202500417	291	0.000225	1
In Situ Monitoring and Electrical Modulation of Cellular Behaviors Directly at the Cell–Electrode Interface - Rahaman - Advanced Materials Interfaces - Wiley Online Library	https://doi.org/10.1002/admi.202500417	292	0.00085	1
In Situ Monitoring and Electrical Modulation of Cellular Behaviors Directly at the Cell–Electrode Interface - Rahaman - Advanced Materials Interfaces - Wiley Online Library	https://doi.org/10.1002/admi.202500417	293	0.002025	1.3871
In Situ Monitoring and Electrical Modulation of Cellular Behaviors Directly at the Cell–Electrode Interface - Rahaman - Advanced Materials Interfaces - Wiley Online Library	https://doi.org/10.1002/admi.202500417	294	0.000225	1
In Situ Monitoring and Electrical Modulation of Cellular Behaviors Directly at the Cell–Electrode Interface - Rahaman - Advanced Materials Interfaces - Wiley Online Library	https://doi.org/10.1002/admi.202500417	295	0.00085	1.09677
In Situ Monitoring and Electrical Modulation of Cellular Behaviors Directly at the Cell–Electrode Interface - Rahaman - Advanced Materials Interfaces - Wiley Online Library	https://doi.org/10.1002/admi.202500417	296	0.002025	1.45161

## Sheet: Energy_Fib_Prolif
Paper_Title	DOI	Original_Row	Energy	Outcome_FoldChange
Photothermally tunable biodegradation of implantable triboelectric nanogenerators for tissue repairing - ScienceDirect	https://doi.org/10.1016/j.nanoen.2018.10.020	145	21.6	1.02609
Photothermally tunable biodegradation of implantable triboelectric nanogenerators for tissue repairing - ScienceDirect	https://doi.org/10.1016/j.nanoen.2018.10.020	146	21.6	1.10435
Photothermally tunable biodegradation of implantable triboelectric nanogenerators for tissue repairing - ScienceDirect	https://doi.org/10.1016/j.nanoen.2018.10.020	147	21.6	1.21739
Photothermally tunable biodegradation of implantable triboelectric nanogenerators for tissue repairing - ScienceDirect	https://doi.org/10.1016/j.nanoen.2018.10.020	148	21.6	1.30435
Photothermally tunable biodegradation of implantable triboelectric nanogenerators for tissue repairing - ScienceDirect	https://doi.org/10.1016/j.nanoen.2018.10.020	149	21.6	1.04348
Photothermally tunable biodegradation of implantable triboelectric nanogenerators for tissue repairing - ScienceDirect	https://doi.org/10.1016/j.nanoen.2018.10.020	150	43.2	1.07877
Photothermally tunable biodegradation of implantable triboelectric nanogenerators for tissue repairing - ScienceDirect	https://doi.org/10.1016/j.nanoen.2018.10.020	151	43.2	1.2442
Photothermally tunable biodegradation of implantable triboelectric nanogenerators for tissue repairing - ScienceDirect	https://doi.org/10.1016/j.nanoen.2018.10.020	152	43.2	1.29146
Photothermally tunable biodegradation of implantable triboelectric nanogenerators for tissue repairing - ScienceDirect	https://doi.org/10.1016/j.nanoen.2018.10.020	153	43.2	1.51991
Photothermally tunable biodegradation of implantable triboelectric nanogenerators for tissue repairing - ScienceDirect	https://doi.org/10.1016/j.nanoen.2018.10.020	154	43.2	1.35448
Photothermally tunable biodegradation of implantable triboelectric nanogenerators for tissue repairing - ScienceDirect	https://doi.org/10.1016/j.nanoen.2018.10.020	155	86.4	1.1191
Photothermally tunable biodegradation of implantable triboelectric nanogenerators for tissue repairing - ScienceDirect	https://doi.org/10.1016/j.nanoen.2018.10.020	156	86.4	1.50021
Photothermally tunable biodegradation of implantable triboelectric nanogenerators for tissue repairing - ScienceDirect	https://doi.org/10.1016/j.nanoen.2018.10.020	157	86.4	1.36524
Photothermally tunable biodegradation of implantable triboelectric nanogenerators for tissue repairing - ScienceDirect	https://doi.org/10.1016/j.nanoen.2018.10.020	158	86.4	1.61137
Photothermally tunable biodegradation of implantable triboelectric nanogenerators for tissue repairing - ScienceDirect	https://doi.org/10.1016/j.nanoen.2018.10.020	159	86.4	1.48433
Electrical Stimulation of Human Dermal Fibroblasts on Conducting Matrix | Technical Physics	https://doi.org/10.1134/S1063784224020166	186	0.021384	1.12465
Electrical Stimulation of Human Dermal Fibroblasts on Conducting Matrix | Technical Physics	https://doi.org/10.1134/S1063784224020166	187	0.021384	1.23939
A Disposable Photovoltaic Patch Controlling Cellular Microenvironment for Wound Healing	https://doi.org/10.3390/ijms19103025	256	0.03888	3.24
In Situ Monitoring and Electrical Modulation of Cellular Behaviors Directly at the Cell–Electrode Interface - Rahaman - Advanced Materials Interfaces - Wiley Online Library	https://doi.org/10.1002/admi.202500417	281	4.1472	1.0242
In Situ Monitoring and Electrical Modulation of Cellular Behaviors Directly at the Cell–Electrode Interface - Rahaman - Advanced Materials Interfaces - Wiley Online Library	https://doi.org/10.1002/admi.202500417	282	19.44	1.0161
In Situ Monitoring and Electrical Modulation of Cellular Behaviors Directly at the Cell–Electrode Interface - Rahaman - Advanced Materials Interfaces - Wiley Online Library	https://doi.org/10.1002/admi.202500417	283	41.5584	1.0645
In Situ Monitoring and Electrical Modulation of Cellular Behaviors Directly at the Cell–Electrode Interface - Rahaman - Advanced Materials Interfaces - Wiley Online Library	https://doi.org/10.1002/admi.202500417	284	73.44	1.0565
In Situ Monitoring and Electrical Modulation of Cellular Behaviors Directly at the Cell–Electrode Interface - Rahaman - Advanced Materials Interfaces - Wiley Online Library	https://doi.org/10.1002/admi.202500417	285	117.85	1.0484
In Situ Monitoring and Electrical Modulation of Cellular Behaviors Directly at the Cell–Electrode Interface - Rahaman - Advanced Materials Interfaces - Wiley Online Library	https://doi.org/10.1002/admi.202500417	286	174.96	1.2177
In Situ Monitoring and Electrical Modulation of Cellular Behaviors Directly at the Cell–Electrode Interface - Rahaman - Advanced Materials Interfaces - Wiley Online Library	https://doi.org/10.1002/admi.202500417	287	233.021	0.9355
In Situ Monitoring and Electrical Modulation of Cellular Behaviors Directly at the Cell–Electrode Interface - Rahaman - Advanced Materials Interfaces - Wiley Online Library	https://doi.org/10.1002/admi.202500417	288	311.04	0.8629
In Situ Monitoring and Electrical Modulation of Cellular Behaviors Directly at the Cell–Electrode Interface - Rahaman - Advanced Materials Interfaces - Wiley Online Library	https://doi.org/10.1002/admi.202500417	289	486	0.7661
In Situ Monitoring and Electrical Modulation of Cellular Behaviors Directly at the Cell–Electrode Interface - Rahaman - Advanced Materials Interfaces - Wiley Online Library	https://doi.org/10.1002/admi.202500417	290	712.8	0.6452

## Sheet: Energy_Fib_Migra
Paper_Title	DOI	Original_Row	Energy	Outcome_FoldChange
A Disposable Photovoltaic Patch Controlling Cellular Microenvironment for Wound Healing	https://doi.org/10.3390/ijms19103025	255	0.03888	1.84852
In Situ Monitoring and Electrical Modulation of Cellular Behaviors Directly at the Cell–Electrode Interface - Rahaman - Advanced Materials Interfaces - Wiley Online Library	https://doi.org/10.1002/admi.202500417	291	9.72	1
In Situ Monitoring and Electrical Modulation of Cellular Behaviors Directly at the Cell–Electrode Interface - Rahaman - Advanced Materials Interfaces - Wiley Online Library	https://doi.org/10.1002/admi.202500417	292	36.72	1
In Situ Monitoring and Electrical Modulation of Cellular Behaviors Directly at the Cell–Electrode Interface - Rahaman - Advanced Materials Interfaces - Wiley Online Library	https://doi.org/10.1002/admi.202500417	293	87.48	1.3871
In Situ Monitoring and Electrical Modulation of Cellular Behaviors Directly at the Cell–Electrode Interface - Rahaman - Advanced Materials Interfaces - Wiley Online Library	https://doi.org/10.1002/admi.202500417	294	17.01	1
In Situ Monitoring and Electrical Modulation of Cellular Behaviors Directly at the Cell–Electrode Interface - Rahaman - Advanced Materials Interfaces - Wiley Online Library	https://doi.org/10.1002/admi.202500417	295	64.26	1.09677
In Situ Monitoring and Electrical Modulation of Cellular Behaviors Directly at the Cell–Electrode Interface - Rahaman - Advanced Materials Interfaces - Wiley Online Library	https://doi.org/10.1002/admi.202500417	296	153.09	1.45161

## Sheet: Charge_Fib_Prolif
Paper_Title	DOI	Original_Row	Charge	Outcome_FoldChange
Electrical Stimulation Increases Random Migration of Human Dermal Fibroblasts | Annals of Biomedical Engineering	https://doi.org/10.1007/s10439-017-1849-x	5	1.668	1.0041
Electrical Stimulation Increases Random Migration of Human Dermal Fibroblasts | Annals of Biomedical Engineering	https://doi.org/10.1007/s10439-017-1849-x	6	4.236	1.00307
Electrical Stimulation Increases Random Migration of Human Dermal Fibroblasts | Annals of Biomedical Engineering	https://doi.org/10.1007/s10439-017-1849-x	7	10.944	1.00102
A novel electrically conductive and biodegradable composite made of polypyrrole nanoparticles and polylactide - ScienceDirect	https://doi.org/10.1016/j.biomaterials.2003.09.032	20	1.728	1.2518
A novel electrically conductive and biodegradable composite made of polypyrrole nanoparticles and polylactide - ScienceDirect	https://doi.org/10.1016/j.biomaterials.2003.09.032	21	3.456	1.88849
A novel electrically conductive and biodegradable composite made of polypyrrole nanoparticles and polylactide - ScienceDirect	https://doi.org/10.1016/j.biomaterials.2003.09.032	22	17.28	1.7554
A novel electrically conductive and biodegradable composite made of polypyrrole nanoparticles and polylactide - ScienceDirect	https://doi.org/10.1016/j.biomaterials.2003.09.032	23	34.56	1.45324
A novel electrically conductive and biodegradable composite made of polypyrrole nanoparticles and polylactide - ScienceDirect	https://doi.org/10.1016/j.biomaterials.2003.09.032	24	69.12	1.39209
A novel electrically conductive and biodegradable composite made of polypyrrole nanoparticles and polylactide - ScienceDirect	https://doi.org/10.1016/j.biomaterials.2003.09.032	25	138.24	1.10791
A novel electrically conductive and biodegradable composite made of polypyrrole nanoparticles and polylactide - ScienceDirect	https://doi.org/10.1016/j.biomaterials.2003.09.032	26	276.48	1.06115
Electrical stimulation enhances viability of human cutaneous fibroblasts on conductive biodegradable substrates - Shi - 2008 - Journal of Biomedical Materials Research Part A - Wiley Online Library	https://doi.org/10.1002/jbm.a.31337	63	0.36	0.9375
Electrical stimulation enhances viability of human cutaneous fibroblasts on conductive biodegradable substrates - Shi - 2008 - Journal of Biomedical Materials Research Part A - Wiley Online Library	https://doi.org/10.1002/jbm.a.31337	64	4.32	1.05
Electrical stimulation enhances viability of human cutaneous fibroblasts on conductive biodegradable substrates - Shi - 2008 - Journal of Biomedical Materials Research Part A - Wiley Online Library	https://doi.org/10.1002/jbm.a.31337	65	17.28	1
Electrical stimulation enhances viability of human cutaneous fibroblasts on conductive biodegradable substrates - Shi - 2008 - Journal of Biomedical Materials Research Part A - Wiley Online Library	https://doi.org/10.1002/jbm.a.31337	66	172.8	1
Electrical stimulation enhances viability of human cutaneous fibroblasts on conductive biodegradable substrates - Shi - 2008 - Journal of Biomedical Materials Research Part A - Wiley Online Library	https://doi.org/10.1002/jbm.a.31337	67	1728	1
Photothermally tunable biodegradation of implantable triboelectric nanogenerators for tissue repairing - ScienceDirect	https://doi.org/10.1016/j.nanoen.2018.10.020	145	21.6	1.02609
Photothermally tunable biodegradation of implantable triboelectric nanogenerators for tissue repairing - ScienceDirect	https://doi.org/10.1016/j.nanoen.2018.10.020	146	21.6	1.10435
Photothermally tunable biodegradation of implantable triboelectric nanogenerators for tissue repairing - ScienceDirect	https://doi.org/10.1016/j.nanoen.2018.10.020	147	21.6	1.21739
Photothermally tunable biodegradation of implantable triboelectric nanogenerators for tissue repairing - ScienceDirect	https://doi.org/10.1016/j.nanoen.2018.10.020	148	21.6	1.30435
Photothermally tunable biodegradation of implantable triboelectric nanogenerators for tissue repairing - ScienceDirect	https://doi.org/10.1016/j.nanoen.2018.10.020	149	21.6	1.04348
Photothermally tunable biodegradation of implantable triboelectric nanogenerators for tissue repairing - ScienceDirect	https://doi.org/10.1016/j.nanoen.2018.10.020	150	43.2	1.07877
Photothermally tunable biodegradation of implantable triboelectric nanogenerators for tissue repairing - ScienceDirect	https://doi.org/10.1016/j.nanoen.2018.10.020	151	43.2	1.2442
Photothermally tunable biodegradation of implantable triboelectric nanogenerators for tissue repairing - ScienceDirect	https://doi.org/10.1016/j.nanoen.2018.10.020	152	43.2	1.29146
Photothermally tunable biodegradation of implantable triboelectric nanogenerators for tissue repairing - ScienceDirect	https://doi.org/10.1016/j.nanoen.2018.10.020	153	43.2	1.51991
Photothermally tunable biodegradation of implantable triboelectric nanogenerators for tissue repairing - ScienceDirect	https://doi.org/10.1016/j.nanoen.2018.10.020	154	43.2	1.35448
Photothermally tunable biodegradation of implantable triboelectric nanogenerators for tissue repairing - ScienceDirect	https://doi.org/10.1016/j.nanoen.2018.10.020	155	86.4	1.1191
Photothermally tunable biodegradation of implantable triboelectric nanogenerators for tissue repairing - ScienceDirect	https://doi.org/10.1016/j.nanoen.2018.10.020	156	86.4	1.50021
Photothermally tunable biodegradation of implantable triboelectric nanogenerators for tissue repairing - ScienceDirect	https://doi.org/10.1016/j.nanoen.2018.10.020	157	86.4	1.36524
Photothermally tunable biodegradation of implantable triboelectric nanogenerators for tissue repairing - ScienceDirect	https://doi.org/10.1016/j.nanoen.2018.10.020	158	86.4	1.61137
Photothermally tunable biodegradation of implantable triboelectric nanogenerators for tissue repairing - ScienceDirect	https://doi.org/10.1016/j.nanoen.2018.10.020	159	86.4	1.48433
Electrical Stimulation of Human Dermal Fibroblasts on Conducting Matrix | Technical Physics	https://doi.org/10.1134/S1063784224020166	186	0.21384	1.12465
Electrical Stimulation of Human Dermal Fibroblasts on Conducting Matrix | Technical Physics	https://doi.org/10.1134/S1063784224020166	187	0.21384	1.23939
The Synergistic Effect of Electrical Stimulation and Dermal Fibroblast Cells-Laden 3D Conductive Hydrogel for Full-Thickness Wound Healing	https://doi.org/10.3390/ijms241411698	188	0.005976	1.35714
The Synergistic Effect of Electrical Stimulation and Dermal Fibroblast Cells-Laden 3D Conductive Hydrogel for Full-Thickness Wound Healing	https://doi.org/10.3390/ijms241411698	189	0.012024	1.27273
The Synergistic Effect of Electrical Stimulation and Dermal Fibroblast Cells-Laden 3D Conductive Hydrogel for Full-Thickness Wound Healing	https://doi.org/10.3390/ijms241411698	190	0.018	1.22
A Disposable Photovoltaic Patch Controlling Cellular Microenvironment for Wound Healing	https://doi.org/10.3390/ijms19103025	256	0.0864	3.24
Development of Electroactive and Elastic Nanofibers that contain Polyaniline and Poly(L‐lactide‐co‐ε‐caprolactone) for the Control of Cell Adhesion - Jeong - 2008 - Macromolecular Bioscience - Wiley Online Library	https://doi.org/10.1002/mabi.200800005	258	345.6	1.18824
Development of Electroactive and Elastic Nanofibers that contain Polyaniline and Poly(L‐lactide‐co‐ε‐caprolactone) for the Control of Cell Adhesion - Jeong - 2008 - Macromolecular Bioscience - Wiley Online Library	https://doi.org/10.1002/mabi.200800005	259	3456	1.38824
Development of Electroactive and Elastic Nanofibers that contain Polyaniline and Poly(L‐lactide‐co‐ε‐caprolactone) for the Control of Cell Adhesion - Jeong - 2008 - Macromolecular Bioscience - Wiley Online Library	https://doi.org/10.1002/mabi.200800005	260	34560	0.247059
Monophasic Pulsed 200-μA Current Promotes Galvanotaxis With Polarization of Actin Filament and Integrin α2β1 in Human Dermal Fibroblasts - PMC	PMID: 26819649	266	0.432	0.948052
Monophasic Pulsed 200-μA Current Promotes Galvanotaxis With Polarization of Actin Filament and Integrin α2β1 in Human Dermal Fibroblasts - PMC	PMID: 26819649	267	0.648	1.03571
In Situ Monitoring and Electrical Modulation of Cellular Behaviors Directly at the Cell–Electrode Interface - Rahaman - Advanced Materials Interfaces - Wiley Online Library	https://doi.org/10.1002/admi.202500417	281	34.56	1.0242
In Situ Monitoring and Electrical Modulation of Cellular Behaviors Directly at the Cell–Electrode Interface - Rahaman - Advanced Materials Interfaces - Wiley Online Library	https://doi.org/10.1002/admi.202500417	282	77.76	1.0161
In Situ Monitoring and Electrical Modulation of Cellular Behaviors Directly at the Cell–Electrode Interface - Rahaman - Advanced Materials Interfaces - Wiley Online Library	https://doi.org/10.1002/admi.202500417	283	112.32	1.0645
In Situ Monitoring and Electrical Modulation of Cellular Behaviors Directly at the Cell–Electrode Interface - Rahaman - Advanced Materials Interfaces - Wiley Online Library	https://doi.org/10.1002/admi.202500417	284	146.88	1.0565
In Situ Monitoring and Electrical Modulation of Cellular Behaviors Directly at the Cell–Electrode Interface - Rahaman - Advanced Materials Interfaces - Wiley Online Library	https://doi.org/10.1002/admi.202500417	285	190.08	1.0484
In Situ Monitoring and Electrical Modulation of Cellular Behaviors Directly at the Cell–Electrode Interface - Rahaman - Advanced Materials Interfaces - Wiley Online Library	https://doi.org/10.1002/admi.202500417	286	233.28	1.2177
In Situ Monitoring and Electrical Modulation of Cellular Behaviors Directly at the Cell–Electrode Interface - Rahaman - Advanced Materials Interfaces - Wiley Online Library	https://doi.org/10.1002/admi.202500417	287	267.84	0.9355
In Situ Monitoring and Electrical Modulation of Cellular Behaviors Directly at the Cell–Electrode Interface - Rahaman - Advanced Materials Interfaces - Wiley Online Library	https://doi.org/10.1002/admi.202500417	288	311.04	0.8629
In Situ Monitoring and Electrical Modulation of Cellular Behaviors Directly at the Cell–Electrode Interface - Rahaman - Advanced Materials Interfaces - Wiley Online Library	https://doi.org/10.1002/admi.202500417	289	388.8	0.7661
In Situ Monitoring and Electrical Modulation of Cellular Behaviors Directly at the Cell–Electrode Interface - Rahaman - Advanced Materials Interfaces - Wiley Online Library	https://doi.org/10.1002/admi.202500417	290	475.2	0.6452
Monophasic Pulsed Microcurrent of 1–8 Hz Increases the Number of Human Dermal Fibroblasts	https://doi.org/10.2490/prm.20160005	322	1.08	1.23095
Monophasic Pulsed Microcurrent of 1–8 Hz Increases the Number of Human Dermal Fibroblasts	https://doi.org/10.2490/prm.20160005	323	1.08	1.30023
Monophasic Pulsed Microcurrent of 1–8 Hz Increases the Number of Human Dermal Fibroblasts	https://doi.org/10.2490/prm.20160005	324	1.10592	1.2194
Monophasic Pulsed Microcurrent of 1–8 Hz Increases the Number of Human Dermal Fibroblasts	https://doi.org/10.2490/prm.20160005	325	1.10592	1.09007
Monophasic Pulsed Microcurrent of 1–8 Hz Increases the Number of Human Dermal Fibroblasts	https://doi.org/10.2490/prm.20160005	326	1.10592	0.993072
Monophasic Pulsed Microcurrent of 1–8 Hz Increases the Number of Human Dermal Fibroblasts	https://doi.org/10.2490/prm.20160005	327	1.10592	1.01848
Monophasic Pulsed Microcurrent of 1–8 Hz Increases the Number of Human Dermal Fibroblasts	https://doi.org/10.2490/prm.20160005	328	1.10592	0.944573

## Sheet: Charge_Fib_Migra
Paper_Title	DOI	Original_Row	Charge	Outcome_FoldChange
Electrical Stimulation Increases Random Migration of Human Dermal Fibroblasts | Annals of Biomedical Engineering	https://doi.org/10.1007/s10439-017-1849-x	2	1.668	0.74062
Electrical Stimulation Increases Random Migration of Human Dermal Fibroblasts | Annals of Biomedical Engineering	https://doi.org/10.1007/s10439-017-1849-x	3	4.236	1.06444
Electrical Stimulation Increases Random Migration of Human Dermal Fibroblasts | Annals of Biomedical Engineering	https://doi.org/10.1007/s10439-017-1849-x	4	10.944	0.694943
Electrotaxis evokes directional separation of co-cultured keratinocytes and fibroblasts | Scientific Reports	https://doi.org/10.1038/s41598-023-38664-y	125	0.1026	0.981833
Electrotaxis evokes directional separation of co-cultured keratinocytes and fibroblasts | Scientific Reports	https://doi.org/10.1038/s41598-023-38664-y	129	0.1026	1.09352
A Disposable Photovoltaic Patch Controlling Cellular Microenvironment for Wound Healing	https://doi.org/10.3390/ijms19103025	255	0.0864	1.84852
Monophasic Pulsed 200-μA Current Promotes Galvanotaxis With Polarization of Actin Filament and Integrin α2β1 in Human Dermal Fibroblasts - PMC	PMID: 26819649	263	0.216	1.34043
Monophasic Pulsed 200-μA Current Promotes Galvanotaxis With Polarization of Actin Filament and Integrin α2β1 in Human Dermal Fibroblasts - PMC	PMID: 26819649	264	0.432	2.81915
Monophasic Pulsed 200-μA Current Promotes Galvanotaxis With Polarization of Actin Filament and Integrin α2β1 in Human Dermal Fibroblasts - PMC	PMID: 26819649	265	0.648	1.26596
In Situ Monitoring and Electrical Modulation of Cellular Behaviors Directly at the Cell–Electrode Interface - Rahaman - Advanced Materials Interfaces - Wiley Online Library	https://doi.org/10.1002/admi.202500417	291	38.88	1
In Situ Monitoring and Electrical Modulation of Cellular Behaviors Directly at the Cell–Electrode Interface - Rahaman - Advanced Materials Interfaces - Wiley Online Library	https://doi.org/10.1002/admi.202500417	292	73.44	1
In Situ Monitoring and Electrical Modulation of Cellular Behaviors Directly at the Cell–Electrode Interface - Rahaman - Advanced Materials Interfaces - Wiley Online Library	https://doi.org/10.1002/admi.202500417	293	116.64	1.3871
In Situ Monitoring and Electrical Modulation of Cellular Behaviors Directly at the Cell–Electrode Interface - Rahaman - Advanced Materials Interfaces - Wiley Online Library	https://doi.org/10.1002/admi.202500417	294	68.04	1
In Situ Monitoring and Electrical Modulation of Cellular Behaviors Directly at the Cell–Electrode Interface - Rahaman - Advanced Materials Interfaces - Wiley Online Library	https://doi.org/10.1002/admi.202500417	295	128.52	1.09677
In Situ Monitoring and Electrical Modulation of Cellular Behaviors Directly at the Cell–Electrode Interface - Rahaman - Advanced Materials Interfaces - Wiley Online Library	https://doi.org/10.1002/admi.202500417	296	204.12	1.45161

## Sheet: Charge_Ker_Migra
Paper_Title	DOI	Original_Row	Charge	Outcome_FoldChange
Electrotaxis evokes directional separation of co-cultured keratinocytes and fibroblasts | Scientific Reports	https://doi.org/10.1038/s41598-023-38664-y	116	0.0684	0.783205
Electrotaxis evokes directional separation of co-cultured keratinocytes and fibroblasts | Scientific Reports	https://doi.org/10.1038/s41598-023-38664-y	121	0.0684	0.828099
Improved pharmacodynamics of epidermal growth factor via microneedles-based self-powered traNaNcutaneous electrical stimulation | Nature CommunicatioNaN	https://doi.org/10.1038/s41467-022-34716-5	132	0.0864	1.55257
Bioelectronic microfluidic wound healing: a platform for investigating direct current stimulation of injured cell collectives - Lab on a Chip (RSC Publishing)	https://doi.org/10.1039/D2LC01045C	261	1.08	2.32216
Bioelectronic microfluidic wound healing: a platform for investigating direct current stimulation of injured cell collectives - Lab on a Chip (RSC Publishing)	https://doi.org/10.1039/D2LC01045C	262	1.08864	1.69317
Come together: On-chip bioelectric wound closure - ScienceDirect	https://doi.org/10.1016/j.bios.2021.113479	349	108.216	2.12279
