# Supplementary material for: A Data Driven Review of In Vitro Electrical and Mechanical Stimulation for Post‐Acute Phase Wound Healing
Source: Adv Healthc Mater. 2026 May 2;15(22):e71138. doi: 10.1002/adhm.71138 (PMC13279864; doi:10.1002/adhm.71138)
Supplement: Supplementary file 1 — Supporting File: adhm71138‐sup‐0001‐Data.zip. [file ADHM-15-0-s001.zip › adhm71138-sup-0001-Data/Supplementary_Data_Global_Master_Mechanical.xlsx]

## Sheet: Fib_Prol_Disp
Paper_Title	DOI	Parameter_Value	Outcome_FoldChange	Original_Excel_Row

## Sheet: Fib_Prol_Accel
Paper_Title	DOI	Parameter_Value	Outcome_FoldChange	Original_Excel_Row

## Sheet: Fib_Prol_Press
Paper_Title	DOI	Parameter_Value	Outcome_FoldChange	Original_Excel_Row
Mechanical stimulation induces rapid fibroblast proliferation and accelerates the early maturation of human skin substitutes	https://doi.org/10.1016/j.biomaterials.2021.120779	0.0015	7.07973	8
Mechanical stimulation induces rapid fibroblast proliferation and accelerates the early maturation of human skin substitutes	https://doi.org/10.1016/j.biomaterials.2021.120779	0.0015	1.75	9

## Sheet: Fib_Prol_Strain
Paper_Title	DOI	Parameter_Value	Outcome_FoldChange	Original_Excel_Row
Mechanical stimulation induces rapid fibroblast proliferation and accelerates the early maturation of human skin substitutes	https://doi.org/10.1016/j.biomaterials.2021.120779	2.5	7.07973	8
Mechanical stimulation induces rapid fibroblast proliferation and accelerates the early maturation of human skin substitutes	https://doi.org/10.1016/j.biomaterials.2021.120779	2.5	1.75	9
Effect of different frequencies of tensile strain on human dermal fibroblast proliferation and survival (Nishimura 2007)	https://doi.org/10.1111/j.1524-475x.2007.00295.x	10	0.613	34
Effect of different frequencies of tensile strain on human dermal fibroblast proliferation and survival (Nishimura 2007)	https://doi.org/10.1111/j.1524-475x.2007.00295.x	10	0.548	35
Effect of different frequencies of tensile strain on human dermal fibroblast proliferation and survival (Nishimura 2007)	https://doi.org/10.1111/j.1524-475x.2007.00295.x	10	0.586	36
Analysis of Mechanical Behaviour of Dermal Fibroblasts Obtained From Various Anatomical Sites in Humans (Quan-Chen 2017)	10.1097/SAP.0000000000001121	0	1	41
Analysis of Mechanical Behaviour of Dermal Fibroblasts Obtained From Various Anatomical Sites in Humans (Quan-Chen 2017)	10.1097/SAP.0000000000001121	5	2.09052	42
Analysis of Mechanical Behaviour of Dermal Fibroblasts Obtained From Various Anatomical Sites in Humans (Quan-Chen 2017)	10.1097/SAP.0000000000001121	10	2.54663	43
Analysis of Mechanical Behaviour of Dermal Fibroblasts Obtained From Various Anatomical Sites in Humans (Quan-Chen 2017)	10.1097/SAP.0000000000001121	15	2.4198	44
Analysis of Mechanical Behaviour of Dermal Fibroblasts Obtained From Various Anatomical Sites in Humans (Quan-Chen 2017)	10.1097/SAP.0000000000001121	20	2.21338	45
Analysis of Mechanical Behaviour of Dermal Fibroblasts Obtained From Various Anatomical Sites in Humans (Quan-Chen 2017)	10.1097/SAP.0000000000001121	0	1	46
Analysis of Mechanical Behaviour of Dermal Fibroblasts Obtained From Various Anatomical Sites in Humans (Quan-Chen 2017)	10.1097/SAP.0000000000001121	5	1.71653	47
Analysis of Mechanical Behaviour of Dermal Fibroblasts Obtained From Various Anatomical Sites in Humans (Quan-Chen 2017)	10.1097/SAP.0000000000001121	10	2.78147	48
Analysis of Mechanical Behaviour of Dermal Fibroblasts Obtained From Various Anatomical Sites in Humans (Quan-Chen 2017)	10.1097/SAP.0000000000001121	15	2.57092	49
Analysis of Mechanical Behaviour of Dermal Fibroblasts Obtained From Various Anatomical Sites in Humans (Quan-Chen 2017)	10.1097/SAP.0000000000001121	20	2.11458	50
Analysis of Mechanical Behaviour of Dermal Fibroblasts Obtained From Various Anatomical Sites in Humans (Quan-Chen 2017)	10.1097/SAP.0000000000001121	0	1	51
Analysis of Mechanical Behaviour of Dermal Fibroblasts Obtained From Various Anatomical Sites in Humans (Quan-Chen 2017)	10.1097/SAP.0000000000001121	5	1.80369	52
Analysis of Mechanical Behaviour of Dermal Fibroblasts Obtained From Various Anatomical Sites in Humans (Quan-Chen 2017)	10.1097/SAP.0000000000001121	10	2.81772	53
Analysis of Mechanical Behaviour of Dermal Fibroblasts Obtained From Various Anatomical Sites in Humans (Quan-Chen 2017)	10.1097/SAP.0000000000001121	15	2.66637	54
Analysis of Mechanical Behaviour of Dermal Fibroblasts Obtained From Various Anatomical Sites in Humans (Quan-Chen 2017)	10.1097/SAP.0000000000001121	20	1.98041	55
Analysis of Mechanical Behaviour of Dermal Fibroblasts Obtained From Various Anatomical Sites in Humans (Quan-Chen 2017)	10.1097/SAP.0000000000001121	0	1	56
Analysis of Mechanical Behaviour of Dermal Fibroblasts Obtained From Various Anatomical Sites in Humans (Quan-Chen 2017)	10.1097/SAP.0000000000001121	5	1.84418	57
Analysis of Mechanical Behaviour of Dermal Fibroblasts Obtained From Various Anatomical Sites in Humans (Quan-Chen 2017)	10.1097/SAP.0000000000001121	10	2.85986	58
Analysis of Mechanical Behaviour of Dermal Fibroblasts Obtained From Various Anatomical Sites in Humans (Quan-Chen 2017)	10.1097/SAP.0000000000001121	15	2.82755	59
Analysis of Mechanical Behaviour of Dermal Fibroblasts Obtained From Various Anatomical Sites in Humans (Quan-Chen 2017)	10.1097/SAP.0000000000001121	20	2.21235	60
Analysis of Mechanical Behaviour of Dermal Fibroblasts Obtained From Various Anatomical Sites in Humans (Quan-Chen 2017)	10.1097/SAP.0000000000001121	0	1	61
Analysis of Mechanical Behaviour of Dermal Fibroblasts Obtained From Various Anatomical Sites in Humans (Quan-Chen 2017)	10.1097/SAP.0000000000001121	5	1.93528	62
Analysis of Mechanical Behaviour of Dermal Fibroblasts Obtained From Various Anatomical Sites in Humans (Quan-Chen 2017)	10.1097/SAP.0000000000001121	10	2.85607	63
Analysis of Mechanical Behaviour of Dermal Fibroblasts Obtained From Various Anatomical Sites in Humans (Quan-Chen 2017)	10.1097/SAP.0000000000001121	15	2.30835	64
Analysis of Mechanical Behaviour of Dermal Fibroblasts Obtained From Various Anatomical Sites in Humans (Quan-Chen 2017)	10.1097/SAP.0000000000001121	20	2.06272	65
Biological effects of cellular stretch on human dermal fibroblasts	https://doi.org/10.1016/j.bjps.2013.08.002	20	0.812682	68
Influence of mechanical stimulation on human dermal fibroblasts derived from different body sites	PMID: 26221311	10	1.74222	92
Influence of mechanical stimulation on human dermal fibroblasts derived from different body sites	PMID: 26221311	10	1.80383	93
Influence of mechanical stimulation on human dermal fibroblasts derived from different body sites	PMID: 26221311	10	2.16665	94
Influence of mechanical stimulation on human dermal fibroblasts derived from different body sites	PMID: 26221311	10	1.58082	95
Influence of mechanical stimulation on human dermal fibroblasts derived from different body sites	PMID: 26221311	10	1.54217	96
Influence of mechanical stimulation on human dermal fibroblasts derived from different body sites	PMID: 26221311	10	1.65458	97
Equibiaxial cyclic stretch stimulates fibroblasts to rapidly remodel fibrin	https://doi.org/10.1016/j.jbiomech.2005.10.025	16	0.104651	112
Transplantation of Cyclic Stretched Fibroblasts Accelerates the Wound-Healing Process in Streptozotocin-Induced Diabetic Mice	https://doi.org/10.3727/096368912X663541	20	4	113
Mechanoresponsive regulation of fibroblast-to-myofibroblast transition in three-dimensional tissue analogues: mechanical strain amplitude dependency of fibrosis | Scientific Reports	https://doi.org/10.1038/s41598-022-20383-5	4	0.923913	127
Mechanoresponsive regulation of fibroblast-to-myofibroblast transition in three-dimensional tissue analogues: mechanical strain amplitude dependency of fibrosis | Scientific Reports	https://doi.org/10.1038/s41598-022-20383-5	8	0.923913	128
Mechanoresponsive regulation of fibroblast-to-myofibroblast transition in three-dimensional tissue analogues: mechanical strain amplitude dependency of fibrosis | Scientific Reports	https://doi.org/10.1038/s41598-022-20383-5	12	1	129
Mechanoresponsive regulation of fibroblast-to-myofibroblast transition in three-dimensional tissue analogues: mechanical strain amplitude dependency of fibrosis | Scientific Reports	https://doi.org/10.1038/s41598-022-20383-5	4	1.04182	130
Mechanoresponsive regulation of fibroblast-to-myofibroblast transition in three-dimensional tissue analogues: mechanical strain amplitude dependency of fibrosis | Scientific Reports	https://doi.org/10.1038/s41598-022-20383-5	8	1.11201	131
Mechanoresponsive regulation of fibroblast-to-myofibroblast transition in three-dimensional tissue analogues: mechanical strain amplitude dependency of fibrosis | Scientific Reports	https://doi.org/10.1038/s41598-022-20383-5	12	1.88234	132
Changes in tension regulates proliferation and migration of fibroblasts by remodeling expression of ECM proteins	https://doi.org/10.3892/etm.2016.3497	20	0.818803	136
Changes in tension regulates proliferation and migration of fibroblasts by remodeling expression of ECM proteins	https://doi.org/10.3892/etm.2016.3497	20	0.598787	137
Changes in tension regulates proliferation and migration of fibroblasts by remodeling expression of ECM proteins	https://doi.org/10.3892/etm.2016.3497	20	0.577927	138
Changes in tension regulates proliferation and migration of fibroblasts by remodeling expression of ECM proteins	https://doi.org/10.3892/etm.2016.3497	20	0.574265	139
Changes in tension regulates proliferation and migration of fibroblasts by remodeling expression of ECM proteins	https://doi.org/10.3892/etm.2016.3497	20	0.638344	140
Changes in tension regulates proliferation and migration of fibroblasts by remodeling expression of ECM proteins	https://doi.org/10.3892/etm.2016.3497	20	0.886451	142
Changes in tension regulates proliferation and migration of fibroblasts by remodeling expression of ECM proteins	https://doi.org/10.3892/etm.2016.3497	20	0.946873	143
Changes in tension regulates proliferation and migration of fibroblasts by remodeling expression of ECM proteins	https://doi.org/10.3892/etm.2016.3497	20	0.866958	144
Changes in tension regulates proliferation and migration of fibroblasts by remodeling expression of ECM proteins	https://doi.org/10.3892/etm.2016.3497	20	0.947712	145
Exposure to Varying Strain Magnitudes Influences the Conversion of Normal Skin Fibroblasts Into Hypertrophic Scar Cells	10.1097/SAP.0000000000000654	10	1.46699	156
Exposure to Varying Strain Magnitudes Influences the Conversion of Normal Skin Fibroblasts Into Hypertrophic Scar Cells	10.1097/SAP.0000000000000654	15	1.48032	157
Exposure to Varying Strain Magnitudes Influences the Conversion of Normal Skin Fibroblasts Into Hypertrophic Scar Cells	10.1097/SAP.0000000000000654	20	1.2898	158
Dermal fibroblasts respond to mechanical conditioning in a strain profile dependent manner	https://doi.org/10.1177/0006355X2003040001003047	5	1.6347	161
Dermal fibroblasts respond to mechanical conditioning in a strain profile dependent manner	https://doi.org/10.1177/0006355X2003040001003047	5	1.8311	162
Dermal fibroblasts respond to mechanical conditioning in a strain profile dependent manner	https://doi.org/10.1177/0006355X2003040001003047	5	0.8813	163
Dermal fibroblasts respond to mechanical conditioning in a strain profile dependent manner	https://doi.org/10.1177/0006355X2003040001003047	5	0.7945	164
Dermal fibroblasts respond to mechanical conditioning in a strain profile dependent manner	https://doi.org/10.1177/0006355X2003040001003047	5	1.1187	165
Dermal fibroblasts respond to mechanical conditioning in a strain profile dependent manner	https://doi.org/10.1177/0006355X2003040001003047	5	0.6256	166

## Sheet: Fib_Prol_Shear
Paper_Title	DOI	Parameter_Value	Outcome_FoldChange	Original_Excel_Row

## Sheet: Fib_Prol_Stiff
Paper_Title	DOI	Parameter_Value	Outcome_FoldChange	Original_Excel_Row
Mechanical stimulation induces rapid fibroblast proliferation and accelerates the early maturation of human skin substitutes	https://doi.org/10.1016/j.biomaterials.2021.120779	12.5	7.07973	8
Mechanical stimulation induces rapid fibroblast proliferation and accelerates the early maturation of human skin substitutes	https://doi.org/10.1016/j.biomaterials.2021.120779	12.5	1.75	9
Mechanical stimulation induces rapid fibroblast proliferation and accelerates the early maturation of human skin substitutes	https://doi.org/10.1016/j.biomaterials.2021.120779	0.371486	1	11
Mechanical stimulation induces rapid fibroblast proliferation and accelerates the early maturation of human skin substitutes	https://doi.org/10.1016/j.biomaterials.2021.120779	0.451807	0.953917	12
Mechanical stimulation induces rapid fibroblast proliferation and accelerates the early maturation of human skin substitutes	https://doi.org/10.1016/j.biomaterials.2021.120779	0.401606	0.907834	13
Mechanical stimulation induces rapid fibroblast proliferation and accelerates the early maturation of human skin substitutes	https://doi.org/10.1016/j.biomaterials.2021.120779	0.62249	0.97235	14
Mechanical stimulation induces rapid fibroblast proliferation and accelerates the early maturation of human skin substitutes	https://doi.org/10.1016/j.biomaterials.2021.120779	0.753012	1.10138	15
Mechanical stimulation induces rapid fibroblast proliferation and accelerates the early maturation of human skin substitutes	https://doi.org/10.1016/j.biomaterials.2021.120779	0.783133	1.12442	16
Mechanical stimulation induces rapid fibroblast proliferation and accelerates the early maturation of human skin substitutes	https://doi.org/10.1016/j.biomaterials.2021.120779	0.923695	0.995392	17
Mechanical stimulation induces rapid fibroblast proliferation and accelerates the early maturation of human skin substitutes	https://doi.org/10.1016/j.biomaterials.2021.120779	1.13454	1.07834	18
Mechanical stimulation induces rapid fibroblast proliferation and accelerates the early maturation of human skin substitutes	https://doi.org/10.1016/j.biomaterials.2021.120779	1.30522	1.00922	19

## Sheet: Fib_Prol_Freq
Paper_Title	DOI	Parameter_Value	Outcome_FoldChange	Original_Excel_Row
Mechanical stimulation induces rapid fibroblast proliferation and accelerates the early maturation of human skin substitutes	https://doi.org/10.1016/j.biomaterials.2021.120779	0.1	7.07973	8
Mechanical stimulation induces rapid fibroblast proliferation and accelerates the early maturation of human skin substitutes	https://doi.org/10.1016/j.biomaterials.2021.120779	0.1	1.75	9
Effect of different frequencies of tensile strain on human dermal fibroblast proliferation and survival (Nishimura 2007)	https://doi.org/10.1111/j.1524-475x.2007.00295.x	0.166667	0.613	34
Effect of different frequencies of tensile strain on human dermal fibroblast proliferation and survival (Nishimura 2007)	https://doi.org/10.1111/j.1524-475x.2007.00295.x	0.1	0.548	35
Effect of different frequencies of tensile strain on human dermal fibroblast proliferation and survival (Nishimura 2007)	https://doi.org/10.1111/j.1524-475x.2007.00295.x	0.00238	0.586	36
Analysis of Mechanical Behaviour of Dermal Fibroblasts Obtained From Various Anatomical Sites in Humans (Quan-Chen 2017)	10.1097/SAP.0000000000001121	0.1	1	41
Analysis of Mechanical Behaviour of Dermal Fibroblasts Obtained From Various Anatomical Sites in Humans (Quan-Chen 2017)	10.1097/SAP.0000000000001121	0.1	2.09052	42
Analysis of Mechanical Behaviour of Dermal Fibroblasts Obtained From Various Anatomical Sites in Humans (Quan-Chen 2017)	10.1097/SAP.0000000000001121	0.1	2.54663	43
Analysis of Mechanical Behaviour of Dermal Fibroblasts Obtained From Various Anatomical Sites in Humans (Quan-Chen 2017)	10.1097/SAP.0000000000001121	0.1	2.4198	44
Analysis of Mechanical Behaviour of Dermal Fibroblasts Obtained From Various Anatomical Sites in Humans (Quan-Chen 2017)	10.1097/SAP.0000000000001121	0.1	2.21338	45
Analysis of Mechanical Behaviour of Dermal Fibroblasts Obtained From Various Anatomical Sites in Humans (Quan-Chen 2017)	10.1097/SAP.0000000000001121	0.1	1	46
Analysis of Mechanical Behaviour of Dermal Fibroblasts Obtained From Various Anatomical Sites in Humans (Quan-Chen 2017)	10.1097/SAP.0000000000001121	0.1	1.71653	47
Analysis of Mechanical Behaviour of Dermal Fibroblasts Obtained From Various Anatomical Sites in Humans (Quan-Chen 2017)	10.1097/SAP.0000000000001121	0.1	2.78147	48
Analysis of Mechanical Behaviour of Dermal Fibroblasts Obtained From Various Anatomical Sites in Humans (Quan-Chen 2017)	10.1097/SAP.0000000000001121	0.1	2.57092	49
Analysis of Mechanical Behaviour of Dermal Fibroblasts Obtained From Various Anatomical Sites in Humans (Quan-Chen 2017)	10.1097/SAP.0000000000001121	0.1	2.11458	50
Analysis of Mechanical Behaviour of Dermal Fibroblasts Obtained From Various Anatomical Sites in Humans (Quan-Chen 2017)	10.1097/SAP.0000000000001121	0.1	1	51
Analysis of Mechanical Behaviour of Dermal Fibroblasts Obtained From Various Anatomical Sites in Humans (Quan-Chen 2017)	10.1097/SAP.0000000000001121	0.1	1.80369	52
Analysis of Mechanical Behaviour of Dermal Fibroblasts Obtained From Various Anatomical Sites in Humans (Quan-Chen 2017)	10.1097/SAP.0000000000001121	0.1	2.81772	53
Analysis of Mechanical Behaviour of Dermal Fibroblasts Obtained From Various Anatomical Sites in Humans (Quan-Chen 2017)	10.1097/SAP.0000000000001121	0.1	2.66637	54
Analysis of Mechanical Behaviour of Dermal Fibroblasts Obtained From Various Anatomical Sites in Humans (Quan-Chen 2017)	10.1097/SAP.0000000000001121	0.1	1.98041	55
Analysis of Mechanical Behaviour of Dermal Fibroblasts Obtained From Various Anatomical Sites in Humans (Quan-Chen 2017)	10.1097/SAP.0000000000001121	0.1	1	56
Analysis of Mechanical Behaviour of Dermal Fibroblasts Obtained From Various Anatomical Sites in Humans (Quan-Chen 2017)	10.1097/SAP.0000000000001121	0.1	1.84418	57
Analysis of Mechanical Behaviour of Dermal Fibroblasts Obtained From Various Anatomical Sites in Humans (Quan-Chen 2017)	10.1097/SAP.0000000000001121	0.1	2.85986	58
Analysis of Mechanical Behaviour of Dermal Fibroblasts Obtained From Various Anatomical Sites in Humans (Quan-Chen 2017)	10.1097/SAP.0000000000001121	0.1	2.82755	59
Analysis of Mechanical Behaviour of Dermal Fibroblasts Obtained From Various Anatomical Sites in Humans (Quan-Chen 2017)	10.1097/SAP.0000000000001121	0.1	2.21235	60
Analysis of Mechanical Behaviour of Dermal Fibroblasts Obtained From Various Anatomical Sites in Humans (Quan-Chen 2017)	10.1097/SAP.0000000000001121	0.1	1	61
Analysis of Mechanical Behaviour of Dermal Fibroblasts Obtained From Various Anatomical Sites in Humans (Quan-Chen 2017)	10.1097/SAP.0000000000001121	0.1	1.93528	62
Analysis of Mechanical Behaviour of Dermal Fibroblasts Obtained From Various Anatomical Sites in Humans (Quan-Chen 2017)	10.1097/SAP.0000000000001121	0.1	2.85607	63
Analysis of Mechanical Behaviour of Dermal Fibroblasts Obtained From Various Anatomical Sites in Humans (Quan-Chen 2017)	10.1097/SAP.0000000000001121	0.1	2.30835	64
Analysis of Mechanical Behaviour of Dermal Fibroblasts Obtained From Various Anatomical Sites in Humans (Quan-Chen 2017)	10.1097/SAP.0000000000001121	0.1	2.06272	65
Biological effects of cellular stretch on human dermal fibroblasts	https://doi.org/10.1016/j.bjps.2013.08.002	0.166667	0.812682	68
Influence of mechanical stimulation on human dermal fibroblasts derived from different body sites	PMID: 26221311	0.1	1.74222	92
Influence of mechanical stimulation on human dermal fibroblasts derived from different body sites	PMID: 26221311	0.1	1.80383	93
Influence of mechanical stimulation on human dermal fibroblasts derived from different body sites	PMID: 26221311	0.1	2.16665	94
Influence of mechanical stimulation on human dermal fibroblasts derived from different body sites	PMID: 26221311	0.1	1.58082	95
Influence of mechanical stimulation on human dermal fibroblasts derived from different body sites	PMID: 26221311	0.1	1.54217	96
Influence of mechanical stimulation on human dermal fibroblasts derived from different body sites	PMID: 26221311	0.1	1.65458	97
Equibiaxial cyclic stretch stimulates fibroblasts to rapidly remodel fibrin	https://doi.org/10.1016/j.jbiomech.2005.10.025	0.2	0.104651	112
Transplantation of Cyclic Stretched Fibroblasts Accelerates the Wound-Healing Process in Streptozotocin-Induced Diabetic Mice	https://doi.org/10.3727/096368912X663541	0.5	4	113
Mechanoresponsive regulation of fibroblast-to-myofibroblast transition in three-dimensional tissue analogues: mechanical strain amplitude dependency of fibrosis | Scientific Reports	https://doi.org/10.1038/s41598-022-20383-5	0.1	0.923913	127
Mechanoresponsive regulation of fibroblast-to-myofibroblast transition in three-dimensional tissue analogues: mechanical strain amplitude dependency of fibrosis | Scientific Reports	https://doi.org/10.1038/s41598-022-20383-5	0.1	0.923913	128
Mechanoresponsive regulation of fibroblast-to-myofibroblast transition in three-dimensional tissue analogues: mechanical strain amplitude dependency of fibrosis | Scientific Reports	https://doi.org/10.1038/s41598-022-20383-5	0.1	1	129
Mechanoresponsive regulation of fibroblast-to-myofibroblast transition in three-dimensional tissue analogues: mechanical strain amplitude dependency of fibrosis | Scientific Reports	https://doi.org/10.1038/s41598-022-20383-5	0.1	1.04182	130
Mechanoresponsive regulation of fibroblast-to-myofibroblast transition in three-dimensional tissue analogues: mechanical strain amplitude dependency of fibrosis | Scientific Reports	https://doi.org/10.1038/s41598-022-20383-5	0.1	1.11201	131
Mechanoresponsive regulation of fibroblast-to-myofibroblast transition in three-dimensional tissue analogues: mechanical strain amplitude dependency of fibrosis | Scientific Reports	https://doi.org/10.1038/s41598-022-20383-5	0.1	1.88234	132
Changes in tension regulates proliferation and migration of fibroblasts by remodeling expression of ECM proteins	https://doi.org/10.3892/etm.2016.3497	1	0.818803	136
Changes in tension regulates proliferation and migration of fibroblasts by remodeling expression of ECM proteins	https://doi.org/10.3892/etm.2016.3497	1	0.598787	137
Changes in tension regulates proliferation and migration of fibroblasts by remodeling expression of ECM proteins	https://doi.org/10.3892/etm.2016.3497	1	0.577927	138
Changes in tension regulates proliferation and migration of fibroblasts by remodeling expression of ECM proteins	https://doi.org/10.3892/etm.2016.3497	1	0.574265	139
Changes in tension regulates proliferation and migration of fibroblasts by remodeling expression of ECM proteins	https://doi.org/10.3892/etm.2016.3497	1	0.638344	140
Changes in tension regulates proliferation and migration of fibroblasts by remodeling expression of ECM proteins	https://doi.org/10.3892/etm.2016.3497	1	0.886451	142
Changes in tension regulates proliferation and migration of fibroblasts by remodeling expression of ECM proteins	https://doi.org/10.3892/etm.2016.3497	1	0.946873	143
Changes in tension regulates proliferation and migration of fibroblasts by remodeling expression of ECM proteins	https://doi.org/10.3892/etm.2016.3497	1	0.866958	144
Changes in tension regulates proliferation and migration of fibroblasts by remodeling expression of ECM proteins	https://doi.org/10.3892/etm.2016.3497	1	0.947712	145
Exposure to Varying Strain Magnitudes Influences the Conversion of Normal Skin Fibroblasts Into Hypertrophic Scar Cells	10.1097/SAP.0000000000000654	0.1	1.46699	156
Exposure to Varying Strain Magnitudes Influences the Conversion of Normal Skin Fibroblasts Into Hypertrophic Scar Cells	10.1097/SAP.0000000000000654	0.1	1.48032	157
Exposure to Varying Strain Magnitudes Influences the Conversion of Normal Skin Fibroblasts Into Hypertrophic Scar Cells	10.1097/SAP.0000000000000654	0.1	1.2898	158
Dermal fibroblasts respond to mechanical conditioning in a strain profile dependent manner	https://doi.org/10.1177/0006355X2003040001003047	1	1.6347	161
Dermal fibroblasts respond to mechanical conditioning in a strain profile dependent manner	https://doi.org/10.1177/0006355X2003040001003047	1	1.8311	162
Dermal fibroblasts respond to mechanical conditioning in a strain profile dependent manner	https://doi.org/10.1177/0006355X2003040001003047	1	0.8813	163
Dermal fibroblasts respond to mechanical conditioning in a strain profile dependent manner	https://doi.org/10.1177/0006355X2003040001003047	1	0.7945	164
Dermal fibroblasts respond to mechanical conditioning in a strain profile dependent manner	https://doi.org/10.1177/0006355X2003040001003047	1	1.1187	165
Dermal fibroblasts respond to mechanical conditioning in a strain profile dependent manner	https://doi.org/10.1177/0006355X2003040001003047	1	0.6256	166
Chondrogenic differentiation of neonatal human dermal fibroblasts encapsulated in alginate beads with hydrostatic compression under hypoxic conditions in the presence of bone morphogenetic protein-2	https://doi.org/10.1002/jbm.a.33129	1	0.931924	167
Chondrogenic differentiation of neonatal human dermal fibroblasts encapsulated in alginate beads with hydrostatic compression under hypoxic conditions in the presence of bone morphogenetic protein-2	https://doi.org/10.1002/jbm.a.33129	1	1.03396	168
Chondrogenic differentiation of neonatal human dermal fibroblasts encapsulated in alginate beads with hydrostatic compression under hypoxic conditions in the presence of bone morphogenetic protein-2	https://doi.org/10.1002/jbm.a.33129	1	1.01599	169
Chondrogenic differentiation of neonatal human dermal fibroblasts encapsulated in alginate beads with hydrostatic compression under hypoxic conditions in the presence of bone morphogenetic protein-2	https://doi.org/10.1002/jbm.a.33129	1	0.874524	170
Chondrogenic differentiation of neonatal human dermal fibroblasts encapsulated in alginate beads with hydrostatic compression under hypoxic conditions in the presence of bone morphogenetic protein-2	https://doi.org/10.1002/jbm.a.33129	1	0.650188	171
Chondrogenic differentiation of neonatal human dermal fibroblasts encapsulated in alginate beads with hydrostatic compression under hypoxic conditions in the presence of bone morphogenetic protein-2	https://doi.org/10.1002/jbm.a.33129	1	1.03	172
Chondrogenic differentiation of neonatal human dermal fibroblasts encapsulated in alginate beads with hydrostatic compression under hypoxic conditions in the presence of bone morphogenetic protein-2	https://doi.org/10.1002/jbm.a.33129	1	1.4026	173
Chondrogenic differentiation of neonatal human dermal fibroblasts encapsulated in alginate beads with hydrostatic compression under hypoxic conditions in the presence of bone morphogenetic protein-2	https://doi.org/10.1002/jbm.a.33129	1	1.04966	174
Chondrogenic differentiation of neonatal human dermal fibroblasts encapsulated in alginate beads with hydrostatic compression under hypoxic conditions in the presence of bone morphogenetic protein-2	https://doi.org/10.1002/jbm.a.33129	1	1.22955	175
Chondrogenic differentiation of neonatal human dermal fibroblasts encapsulated in alginate beads with hydrostatic compression under hypoxic conditions in the presence of bone morphogenetic protein-2	https://doi.org/10.1002/jbm.a.33129	1	0.706449	176

## Sheet: Fib_Prol_Pulse
Paper_Title	DOI	Parameter_Value	Outcome_FoldChange	Original_Excel_Row
Effect of different frequencies of tensile strain on human dermal fibroblast proliferation and survival (Nishimura 2007)	https://doi.org/10.1111/j.1524-475x.2007.00295.x	3000	0.613	34
Effect of different frequencies of tensile strain on human dermal fibroblast proliferation and survival (Nishimura 2007)	https://doi.org/10.1111/j.1524-475x.2007.00295.x	5000	0.548	35
Effect of different frequencies of tensile strain on human dermal fibroblast proliferation and survival (Nishimura 2007)	https://doi.org/10.1111/j.1524-475x.2007.00295.x	300000	0.586	36
Analysis of Mechanical Behaviour of Dermal Fibroblasts Obtained From Various Anatomical Sites in Humans (Quan-Chen 2017)	10.1097/SAP.0000000000001121	5000	1	41
Analysis of Mechanical Behaviour of Dermal Fibroblasts Obtained From Various Anatomical Sites in Humans (Quan-Chen 2017)	10.1097/SAP.0000000000001121	5000	2.09052	42
Analysis of Mechanical Behaviour of Dermal Fibroblasts Obtained From Various Anatomical Sites in Humans (Quan-Chen 2017)	10.1097/SAP.0000000000001121	5000	2.54663	43
Analysis of Mechanical Behaviour of Dermal Fibroblasts Obtained From Various Anatomical Sites in Humans (Quan-Chen 2017)	10.1097/SAP.0000000000001121	5000	2.4198	44
Analysis of Mechanical Behaviour of Dermal Fibroblasts Obtained From Various Anatomical Sites in Humans (Quan-Chen 2017)	10.1097/SAP.0000000000001121	5000	2.21338	45
Analysis of Mechanical Behaviour of Dermal Fibroblasts Obtained From Various Anatomical Sites in Humans (Quan-Chen 2017)	10.1097/SAP.0000000000001121	5000	1	46
Analysis of Mechanical Behaviour of Dermal Fibroblasts Obtained From Various Anatomical Sites in Humans (Quan-Chen 2017)	10.1097/SAP.0000000000001121	5000	1.71653	47
Analysis of Mechanical Behaviour of Dermal Fibroblasts Obtained From Various Anatomical Sites in Humans (Quan-Chen 2017)	10.1097/SAP.0000000000001121	5000	2.78147	48
Analysis of Mechanical Behaviour of Dermal Fibroblasts Obtained From Various Anatomical Sites in Humans (Quan-Chen 2017)	10.1097/SAP.0000000000001121	5000	2.57092	49
Analysis of Mechanical Behaviour of Dermal Fibroblasts Obtained From Various Anatomical Sites in Humans (Quan-Chen 2017)	10.1097/SAP.0000000000001121	5000	2.11458	50
Analysis of Mechanical Behaviour of Dermal Fibroblasts Obtained From Various Anatomical Sites in Humans (Quan-Chen 2017)	10.1097/SAP.0000000000001121	5000	1	51
Analysis of Mechanical Behaviour of Dermal Fibroblasts Obtained From Various Anatomical Sites in Humans (Quan-Chen 2017)	10.1097/SAP.0000000000001121	5000	1.80369	52
Analysis of Mechanical Behaviour of Dermal Fibroblasts Obtained From Various Anatomical Sites in Humans (Quan-Chen 2017)	10.1097/SAP.0000000000001121	5000	2.81772	53
Analysis of Mechanical Behaviour of Dermal Fibroblasts Obtained From Various Anatomical Sites in Humans (Quan-Chen 2017)	10.1097/SAP.0000000000001121	5000	2.66637	54
Analysis of Mechanical Behaviour of Dermal Fibroblasts Obtained From Various Anatomical Sites in Humans (Quan-Chen 2017)	10.1097/SAP.0000000000001121	5000	1.98041	55
Analysis of Mechanical Behaviour of Dermal Fibroblasts Obtained From Various Anatomical Sites in Humans (Quan-Chen 2017)	10.1097/SAP.0000000000001121	5000	1	56
Analysis of Mechanical Behaviour of Dermal Fibroblasts Obtained From Various Anatomical Sites in Humans (Quan-Chen 2017)	10.1097/SAP.0000000000001121	5000	1.84418	57
Analysis of Mechanical Behaviour of Dermal Fibroblasts Obtained From Various Anatomical Sites in Humans (Quan-Chen 2017)	10.1097/SAP.0000000000001121	5000	2.85986	58
Analysis of Mechanical Behaviour of Dermal Fibroblasts Obtained From Various Anatomical Sites in Humans (Quan-Chen 2017)	10.1097/SAP.0000000000001121	5000	2.82755	59
Analysis of Mechanical Behaviour of Dermal Fibroblasts Obtained From Various Anatomical Sites in Humans (Quan-Chen 2017)	10.1097/SAP.0000000000001121	5000	2.21235	60
Analysis of Mechanical Behaviour of Dermal Fibroblasts Obtained From Various Anatomical Sites in Humans (Quan-Chen 2017)	10.1097/SAP.0000000000001121	5000	1	61
Analysis of Mechanical Behaviour of Dermal Fibroblasts Obtained From Various Anatomical Sites in Humans (Quan-Chen 2017)	10.1097/SAP.0000000000001121	5000	1.93528	62
Analysis of Mechanical Behaviour of Dermal Fibroblasts Obtained From Various Anatomical Sites in Humans (Quan-Chen 2017)	10.1097/SAP.0000000000001121	5000	2.85607	63
Analysis of Mechanical Behaviour of Dermal Fibroblasts Obtained From Various Anatomical Sites in Humans (Quan-Chen 2017)	10.1097/SAP.0000000000001121	5000	2.30835	64
Analysis of Mechanical Behaviour of Dermal Fibroblasts Obtained From Various Anatomical Sites in Humans (Quan-Chen 2017)	10.1097/SAP.0000000000001121	5000	2.06272	65
Influence of mechanical stimulation on human dermal fibroblasts derived from different body sites	PMID: 26221311	5000	1.74222	92
Influence of mechanical stimulation on human dermal fibroblasts derived from different body sites	PMID: 26221311	5000	1.80383	93
Influence of mechanical stimulation on human dermal fibroblasts derived from different body sites	PMID: 26221311	5000	2.16665	94
Influence of mechanical stimulation on human dermal fibroblasts derived from different body sites	PMID: 26221311	5000	1.58082	95
Influence of mechanical stimulation on human dermal fibroblasts derived from different body sites	PMID: 26221311	5000	1.54217	96
Influence of mechanical stimulation on human dermal fibroblasts derived from different body sites	PMID: 26221311	5000	1.65458	97
Equibiaxial cyclic stretch stimulates fibroblasts to rapidly remodel fibrin	https://doi.org/10.1016/j.jbiomech.2005.10.025	2500	0.104651	112
Transplantation of Cyclic Stretched Fibroblasts Accelerates the Wound-Healing Process in Streptozotocin-Induced Diabetic Mice	https://doi.org/10.3727/096368912X663541	1000	4	113
Mechanoresponsive regulation of fibroblast-to-myofibroblast transition in three-dimensional tissue analogues: mechanical strain amplitude dependency of fibrosis | Scientific Reports	https://doi.org/10.1038/s41598-022-20383-5	5000	0.923913	127
Mechanoresponsive regulation of fibroblast-to-myofibroblast transition in three-dimensional tissue analogues: mechanical strain amplitude dependency of fibrosis | Scientific Reports	https://doi.org/10.1038/s41598-022-20383-5	5000	0.923913	128
Mechanoresponsive regulation of fibroblast-to-myofibroblast transition in three-dimensional tissue analogues: mechanical strain amplitude dependency of fibrosis | Scientific Reports	https://doi.org/10.1038/s41598-022-20383-5	5000	1	129
Mechanoresponsive regulation of fibroblast-to-myofibroblast transition in three-dimensional tissue analogues: mechanical strain amplitude dependency of fibrosis | Scientific Reports	https://doi.org/10.1038/s41598-022-20383-5	5000	1.04182	130
Mechanoresponsive regulation of fibroblast-to-myofibroblast transition in three-dimensional tissue analogues: mechanical strain amplitude dependency of fibrosis | Scientific Reports	https://doi.org/10.1038/s41598-022-20383-5	5000	1.11201	131
Mechanoresponsive regulation of fibroblast-to-myofibroblast transition in three-dimensional tissue analogues: mechanical strain amplitude dependency of fibrosis | Scientific Reports	https://doi.org/10.1038/s41598-022-20383-5	5000	1.88234	132
Changes in tension regulates proliferation and migration of fibroblasts by remodeling expression of ECM proteins	https://doi.org/10.3892/etm.2016.3497	500	0.818803	136
Changes in tension regulates proliferation and migration of fibroblasts by remodeling expression of ECM proteins	https://doi.org/10.3892/etm.2016.3497	500	0.598787	137
Changes in tension regulates proliferation and migration of fibroblasts by remodeling expression of ECM proteins	https://doi.org/10.3892/etm.2016.3497	500	0.577927	138
Changes in tension regulates proliferation and migration of fibroblasts by remodeling expression of ECM proteins	https://doi.org/10.3892/etm.2016.3497	500	0.574265	139
Changes in tension regulates proliferation and migration of fibroblasts by remodeling expression of ECM proteins	https://doi.org/10.3892/etm.2016.3497	500	0.638344	140
Changes in tension regulates proliferation and migration of fibroblasts by remodeling expression of ECM proteins	https://doi.org/10.3892/etm.2016.3497	500	0.886451	142
Changes in tension regulates proliferation and migration of fibroblasts by remodeling expression of ECM proteins	https://doi.org/10.3892/etm.2016.3497	500	0.946873	143
Changes in tension regulates proliferation and migration of fibroblasts by remodeling expression of ECM proteins	https://doi.org/10.3892/etm.2016.3497	500	0.866958	144
Changes in tension regulates proliferation and migration of fibroblasts by remodeling expression of ECM proteins	https://doi.org/10.3892/etm.2016.3497	500	0.947712	145
Exposure to Varying Strain Magnitudes Influences the Conversion of Normal Skin Fibroblasts Into Hypertrophic Scar Cells	10.1097/SAP.0000000000000654	5000	1.46699	156
Exposure to Varying Strain Magnitudes Influences the Conversion of Normal Skin Fibroblasts Into Hypertrophic Scar Cells	10.1097/SAP.0000000000000654	5000	1.48032	157
Exposure to Varying Strain Magnitudes Influences the Conversion of Normal Skin Fibroblasts Into Hypertrophic Scar Cells	10.1097/SAP.0000000000000654	5000	1.2898	158
Dermal fibroblasts respond to mechanical conditioning in a strain profile dependent manner	https://doi.org/10.1177/0006355X2003040001003047	500	1.6347	161
Dermal fibroblasts respond to mechanical conditioning in a strain profile dependent manner	https://doi.org/10.1177/0006355X2003040001003047	500	1.8311	162
Dermal fibroblasts respond to mechanical conditioning in a strain profile dependent manner	https://doi.org/10.1177/0006355X2003040001003047	500	0.8813	163
Dermal fibroblasts respond to mechanical conditioning in a strain profile dependent manner	https://doi.org/10.1177/0006355X2003040001003047	500	0.7945	164
Dermal fibroblasts respond to mechanical conditioning in a strain profile dependent manner	https://doi.org/10.1177/0006355X2003040001003047	500	1.1187	165
Dermal fibroblasts respond to mechanical conditioning in a strain profile dependent manner	https://doi.org/10.1177/0006355X2003040001003047	500	0.6256	166
Chondrogenic differentiation of neonatal human dermal fibroblasts encapsulated in alginate beads with hydrostatic compression under hypoxic conditions in the presence of bone morphogenetic protein-2	https://doi.org/10.1002/jbm.a.33129	500	0.931924	167
Chondrogenic differentiation of neonatal human dermal fibroblasts encapsulated in alginate beads with hydrostatic compression under hypoxic conditions in the presence of bone morphogenetic protein-2	https://doi.org/10.1002/jbm.a.33129	500	1.03396	168
Chondrogenic differentiation of neonatal human dermal fibroblasts encapsulated in alginate beads with hydrostatic compression under hypoxic conditions in the presence of bone morphogenetic protein-2	https://doi.org/10.1002/jbm.a.33129	500	1.01599	169
Chondrogenic differentiation of neonatal human dermal fibroblasts encapsulated in alginate beads with hydrostatic compression under hypoxic conditions in the presence of bone morphogenetic protein-2	https://doi.org/10.1002/jbm.a.33129	500	0.874524	170
Chondrogenic differentiation of neonatal human dermal fibroblasts encapsulated in alginate beads with hydrostatic compression under hypoxic conditions in the presence of bone morphogenetic protein-2	https://doi.org/10.1002/jbm.a.33129	500	0.650188	171
Chondrogenic differentiation of neonatal human dermal fibroblasts encapsulated in alginate beads with hydrostatic compression under hypoxic conditions in the presence of bone morphogenetic protein-2	https://doi.org/10.1002/jbm.a.33129	500	1.03	172
Chondrogenic differentiation of neonatal human dermal fibroblasts encapsulated in alginate beads with hydrostatic compression under hypoxic conditions in the presence of bone morphogenetic protein-2	https://doi.org/10.1002/jbm.a.33129	500	1.4026	173
Chondrogenic differentiation of neonatal human dermal fibroblasts encapsulated in alginate beads with hydrostatic compression under hypoxic conditions in the presence of bone morphogenetic protein-2	https://doi.org/10.1002/jbm.a.33129	500	1.04966	174
Chondrogenic differentiation of neonatal human dermal fibroblasts encapsulated in alginate beads with hydrostatic compression under hypoxic conditions in the presence of bone morphogenetic protein-2	https://doi.org/10.1002/jbm.a.33129	500	1.22955	175
Chondrogenic differentiation of neonatal human dermal fibroblasts encapsulated in alginate beads with hydrostatic compression under hypoxic conditions in the presence of bone morphogenetic protein-2	https://doi.org/10.1002/jbm.a.33129	500	0.706449	176

## Sheet: Fib_Prol_Dur
Paper_Title	DOI	Parameter_Value	Outcome_FoldChange	Original_Excel_Row
Mechanical stimulation induces rapid fibroblast proliferation and accelerates the early maturation of human skin substitutes	https://doi.org/10.1016/j.biomaterials.2021.120779	72	7.07973	8
Mechanical stimulation induces rapid fibroblast proliferation and accelerates the early maturation of human skin substitutes	https://doi.org/10.1016/j.biomaterials.2021.120779	72	1.75	9
Effect of different frequencies of tensile strain on human dermal fibroblast proliferation and survival (Nishimura 2007)	https://doi.org/10.1111/j.1524-475x.2007.00295.x	24	0.613	34
Effect of different frequencies of tensile strain on human dermal fibroblast proliferation and survival (Nishimura 2007)	https://doi.org/10.1111/j.1524-475x.2007.00295.x	24	0.548	35
Effect of different frequencies of tensile strain on human dermal fibroblast proliferation and survival (Nishimura 2007)	https://doi.org/10.1111/j.1524-475x.2007.00295.x	24	0.586	36
Analysis of Mechanical Behaviour of Dermal Fibroblasts Obtained From Various Anatomical Sites in Humans (Quan-Chen 2017)	10.1097/SAP.0000000000001121	48	1	41
Analysis of Mechanical Behaviour of Dermal Fibroblasts Obtained From Various Anatomical Sites in Humans (Quan-Chen 2017)	10.1097/SAP.0000000000001121	48	2.09052	42
Analysis of Mechanical Behaviour of Dermal Fibroblasts Obtained From Various Anatomical Sites in Humans (Quan-Chen 2017)	10.1097/SAP.0000000000001121	48	2.54663	43
Analysis of Mechanical Behaviour of Dermal Fibroblasts Obtained From Various Anatomical Sites in Humans (Quan-Chen 2017)	10.1097/SAP.0000000000001121	48	2.4198	44
Analysis of Mechanical Behaviour of Dermal Fibroblasts Obtained From Various Anatomical Sites in Humans (Quan-Chen 2017)	10.1097/SAP.0000000000001121	48	2.21338	45
Analysis of Mechanical Behaviour of Dermal Fibroblasts Obtained From Various Anatomical Sites in Humans (Quan-Chen 2017)	10.1097/SAP.0000000000001121	48	1	46
Analysis of Mechanical Behaviour of Dermal Fibroblasts Obtained From Various Anatomical Sites in Humans (Quan-Chen 2017)	10.1097/SAP.0000000000001121	48	1.71653	47
Analysis of Mechanical Behaviour of Dermal Fibroblasts Obtained From Various Anatomical Sites in Humans (Quan-Chen 2017)	10.1097/SAP.0000000000001121	48	2.78147	48
Analysis of Mechanical Behaviour of Dermal Fibroblasts Obtained From Various Anatomical Sites in Humans (Quan-Chen 2017)	10.1097/SAP.0000000000001121	48	2.57092	49
Analysis of Mechanical Behaviour of Dermal Fibroblasts Obtained From Various Anatomical Sites in Humans (Quan-Chen 2017)	10.1097/SAP.0000000000001121	48	2.11458	50
Analysis of Mechanical Behaviour of Dermal Fibroblasts Obtained From Various Anatomical Sites in Humans (Quan-Chen 2017)	10.1097/SAP.0000000000001121	48	1	51
Analysis of Mechanical Behaviour of Dermal Fibroblasts Obtained From Various Anatomical Sites in Humans (Quan-Chen 2017)	10.1097/SAP.0000000000001121	48	1.80369	52
Analysis of Mechanical Behaviour of Dermal Fibroblasts Obtained From Various Anatomical Sites in Humans (Quan-Chen 2017)	10.1097/SAP.0000000000001121	48	2.81772	53
Analysis of Mechanical Behaviour of Dermal Fibroblasts Obtained From Various Anatomical Sites in Humans (Quan-Chen 2017)	10.1097/SAP.0000000000001121	48	2.66637	54
Analysis of Mechanical Behaviour of Dermal Fibroblasts Obtained From Various Anatomical Sites in Humans (Quan-Chen 2017)	10.1097/SAP.0000000000001121	48	1.98041	55
Analysis of Mechanical Behaviour of Dermal Fibroblasts Obtained From Various Anatomical Sites in Humans (Quan-Chen 2017)	10.1097/SAP.0000000000001121	48	1	56
Analysis of Mechanical Behaviour of Dermal Fibroblasts Obtained From Various Anatomical Sites in Humans (Quan-Chen 2017)	10.1097/SAP.0000000000001121	48	1.84418	57
Analysis of Mechanical Behaviour of Dermal Fibroblasts Obtained From Various Anatomical Sites in Humans (Quan-Chen 2017)	10.1097/SAP.0000000000001121	48	2.85986	58
Analysis of Mechanical Behaviour of Dermal Fibroblasts Obtained From Various Anatomical Sites in Humans (Quan-Chen 2017)	10.1097/SAP.0000000000001121	48	2.82755	59
Analysis of Mechanical Behaviour of Dermal Fibroblasts Obtained From Various Anatomical Sites in Humans (Quan-Chen 2017)	10.1097/SAP.0000000000001121	48	2.21235	60
Analysis of Mechanical Behaviour of Dermal Fibroblasts Obtained From Various Anatomical Sites in Humans (Quan-Chen 2017)	10.1097/SAP.0000000000001121	48	1	61
Analysis of Mechanical Behaviour of Dermal Fibroblasts Obtained From Various Anatomical Sites in Humans (Quan-Chen 2017)	10.1097/SAP.0000000000001121	48	1.93528	62
Analysis of Mechanical Behaviour of Dermal Fibroblasts Obtained From Various Anatomical Sites in Humans (Quan-Chen 2017)	10.1097/SAP.0000000000001121	48	2.85607	63
Analysis of Mechanical Behaviour of Dermal Fibroblasts Obtained From Various Anatomical Sites in Humans (Quan-Chen 2017)	10.1097/SAP.0000000000001121	48	2.30835	64
Analysis of Mechanical Behaviour of Dermal Fibroblasts Obtained From Various Anatomical Sites in Humans (Quan-Chen 2017)	10.1097/SAP.0000000000001121	48	2.06272	65
Biological effects of cellular stretch on human dermal fibroblasts	https://doi.org/10.1016/j.bjps.2013.08.002	24	0.812682	68
Influence of mechanical stimulation on human dermal fibroblasts derived from different body sites	PMID: 26221311	24	1.74222	92
Influence of mechanical stimulation on human dermal fibroblasts derived from different body sites	PMID: 26221311	36	1.80383	93
Influence of mechanical stimulation on human dermal fibroblasts derived from different body sites	PMID: 26221311	48	2.16665	94
Influence of mechanical stimulation on human dermal fibroblasts derived from different body sites	PMID: 26221311	24	1.58082	95
Influence of mechanical stimulation on human dermal fibroblasts derived from different body sites	PMID: 26221311	36	1.54217	96
Influence of mechanical stimulation on human dermal fibroblasts derived from different body sites	PMID: 26221311	48	1.65458	97
Equibiaxial cyclic stretch stimulates fibroblasts to rapidly remodel fibrin	https://doi.org/10.1016/j.jbiomech.2005.10.025	192	0.104651	112
Transplantation of Cyclic Stretched Fibroblasts Accelerates the Wound-Healing Process in Streptozotocin-Induced Diabetic Mice	https://doi.org/10.3727/096368912X663541	24	4	113
Mechanoresponsive regulation of fibroblast-to-myofibroblast transition in three-dimensional tissue analogues: mechanical strain amplitude dependency of fibrosis | Scientific Reports	https://doi.org/10.1038/s41598-022-20383-5	14	0.923913	127
Mechanoresponsive regulation of fibroblast-to-myofibroblast transition in three-dimensional tissue analogues: mechanical strain amplitude dependency of fibrosis | Scientific Reports	https://doi.org/10.1038/s41598-022-20383-5	14	0.923913	128
Mechanoresponsive regulation of fibroblast-to-myofibroblast transition in three-dimensional tissue analogues: mechanical strain amplitude dependency of fibrosis | Scientific Reports	https://doi.org/10.1038/s41598-022-20383-5	14	1	129
Mechanoresponsive regulation of fibroblast-to-myofibroblast transition in three-dimensional tissue analogues: mechanical strain amplitude dependency of fibrosis | Scientific Reports	https://doi.org/10.1038/s41598-022-20383-5	14	1.04182	130
Mechanoresponsive regulation of fibroblast-to-myofibroblast transition in three-dimensional tissue analogues: mechanical strain amplitude dependency of fibrosis | Scientific Reports	https://doi.org/10.1038/s41598-022-20383-5	14	1.11201	131
Mechanoresponsive regulation of fibroblast-to-myofibroblast transition in three-dimensional tissue analogues: mechanical strain amplitude dependency of fibrosis | Scientific Reports	https://doi.org/10.1038/s41598-022-20383-5	14	1.88234	132
Changes in tension regulates proliferation and migration of fibroblasts by remodeling expression of ECM proteins	https://doi.org/10.3892/etm.2016.3497	24	0.818803	136
Changes in tension regulates proliferation and migration of fibroblasts by remodeling expression of ECM proteins	https://doi.org/10.3892/etm.2016.3497	48	0.598787	137
Changes in tension regulates proliferation and migration of fibroblasts by remodeling expression of ECM proteins	https://doi.org/10.3892/etm.2016.3497	72	0.577927	138
Changes in tension regulates proliferation and migration of fibroblasts by remodeling expression of ECM proteins	https://doi.org/10.3892/etm.2016.3497	96	0.574265	139
Changes in tension regulates proliferation and migration of fibroblasts by remodeling expression of ECM proteins	https://doi.org/10.3892/etm.2016.3497	120	0.638344	140
Changes in tension regulates proliferation and migration of fibroblasts by remodeling expression of ECM proteins	https://doi.org/10.3892/etm.2016.3497	48	0.886451	142
Changes in tension regulates proliferation and migration of fibroblasts by remodeling expression of ECM proteins	https://doi.org/10.3892/etm.2016.3497	72	0.946873	143
Changes in tension regulates proliferation and migration of fibroblasts by remodeling expression of ECM proteins	https://doi.org/10.3892/etm.2016.3497	96	0.866958	144
Changes in tension regulates proliferation and migration of fibroblasts by remodeling expression of ECM proteins	https://doi.org/10.3892/etm.2016.3497	120	0.947712	145
Exposure to Varying Strain Magnitudes Influences the Conversion of Normal Skin Fibroblasts Into Hypertrophic Scar Cells	10.1097/SAP.0000000000000654	24	1.46699	156
Exposure to Varying Strain Magnitudes Influences the Conversion of Normal Skin Fibroblasts Into Hypertrophic Scar Cells	10.1097/SAP.0000000000000654	24	1.48032	157
Exposure to Varying Strain Magnitudes Influences the Conversion of Normal Skin Fibroblasts Into Hypertrophic Scar Cells	10.1097/SAP.0000000000000654	24	1.2898	158
Dermal fibroblasts respond to mechanical conditioning in a strain profile dependent manner	https://doi.org/10.1177/0006355X2003040001003047	24	1.6347	161
Dermal fibroblasts respond to mechanical conditioning in a strain profile dependent manner	https://doi.org/10.1177/0006355X2003040001003047	24	1.8311	162
Dermal fibroblasts respond to mechanical conditioning in a strain profile dependent manner	https://doi.org/10.1177/0006355X2003040001003047	24	0.8813	163
Dermal fibroblasts respond to mechanical conditioning in a strain profile dependent manner	https://doi.org/10.1177/0006355X2003040001003047	24	0.7945	164
Dermal fibroblasts respond to mechanical conditioning in a strain profile dependent manner	https://doi.org/10.1177/0006355X2003040001003047	24	1.1187	165
Dermal fibroblasts respond to mechanical conditioning in a strain profile dependent manner	https://doi.org/10.1177/0006355X2003040001003047	24	0.6256	166
Chondrogenic differentiation of neonatal human dermal fibroblasts encapsulated in alginate beads with hydrostatic compression under hypoxic conditions in the presence of bone morphogenetic protein-2	https://doi.org/10.1002/jbm.a.33129	8	0.931924	167
Chondrogenic differentiation of neonatal human dermal fibroblasts encapsulated in alginate beads with hydrostatic compression under hypoxic conditions in the presence of bone morphogenetic protein-2	https://doi.org/10.1002/jbm.a.33129	16	1.03396	168
Chondrogenic differentiation of neonatal human dermal fibroblasts encapsulated in alginate beads with hydrostatic compression under hypoxic conditions in the presence of bone morphogenetic protein-2	https://doi.org/10.1002/jbm.a.33129	28	1.01599	169
Chondrogenic differentiation of neonatal human dermal fibroblasts encapsulated in alginate beads with hydrostatic compression under hypoxic conditions in the presence of bone morphogenetic protein-2	https://doi.org/10.1002/jbm.a.33129	28	0.874524	170
Chondrogenic differentiation of neonatal human dermal fibroblasts encapsulated in alginate beads with hydrostatic compression under hypoxic conditions in the presence of bone morphogenetic protein-2	https://doi.org/10.1002/jbm.a.33129	84	0.650188	171
Chondrogenic differentiation of neonatal human dermal fibroblasts encapsulated in alginate beads with hydrostatic compression under hypoxic conditions in the presence of bone morphogenetic protein-2	https://doi.org/10.1002/jbm.a.33129	28	1.03	172
Chondrogenic differentiation of neonatal human dermal fibroblasts encapsulated in alginate beads with hydrostatic compression under hypoxic conditions in the presence of bone morphogenetic protein-2	https://doi.org/10.1002/jbm.a.33129	28	1.4026	173
Chondrogenic differentiation of neonatal human dermal fibroblasts encapsulated in alginate beads with hydrostatic compression under hypoxic conditions in the presence of bone morphogenetic protein-2	https://doi.org/10.1002/jbm.a.33129	56	1.04966	174
Chondrogenic differentiation of neonatal human dermal fibroblasts encapsulated in alginate beads with hydrostatic compression under hypoxic conditions in the presence of bone morphogenetic protein-2	https://doi.org/10.1002/jbm.a.33129	28	1.22955	175
Chondrogenic differentiation of neonatal human dermal fibroblasts encapsulated in alginate beads with hydrostatic compression under hypoxic conditions in the presence of bone morphogenetic protein-2	https://doi.org/10.1002/jbm.a.33129	84	0.706449	176

## Sheet: Fib_Migr_Disp
Paper_Title	DOI	Parameter_Value	Outcome_FoldChange	Original_Excel_Row

[truncated: 26 more sheets: Fib_Migr_Accel, Fib_Migr_Press, Fib_Migr_Strain, Fib_Migr_Shear, Fib_Migr_Stiff, Fib_Migr_Freq, Fib_Migr_Pulse, Fib_Migr_Dur, Ker_Prol_Disp, Ker_Prol_Accel, Ker_Prol_Press, Ker_Prol_Strain, Ker_Prol_Shear, Ker_Prol_Stiff, Ker_Prol_Freq, Ker_Prol_Pulse, Ker_Prol_Dur, Ker_Migr_Disp, Ker_Migr_Accel, Ker_Migr_Press …]
