# Supplementary material for: A Data Driven Review of In Vitro Electrical and Mechanical Stimulation for Post‐Acute Phase Wound Healing
Source: Adv Healthc Mater. 2026 May 2;15(22):e71138. doi: 10.1002/adhm.71138 (PMC13279864; doi:10.1002/adhm.71138)
Supplement: Supplementary file 1 — Supporting File: adhm71138‐sup‐0001‐Data.zip. [file ADHM-15-0-s001.zip › adhm71138-sup-0001-Data/Supplementary_Data_Heatmaps_Electrical.xlsx]

## Sheet: Fib_Matrix_Data
Paper_Title	DOI	Original_Row	Outcome_Type	Outcome_FoldChange	ReportedVoltage_V_	ReportedCurrent_A_	FieldStrength_mV_mm_	Frequency_Hz_	PulseDuration_ms_	StimulationDuration_hrs_
Electrical Stimulation Increases Random Migration of Human Dermal Fibroblasts | Annals of Biomedical Engineering	https://doi.org/10.1007/s10439-017-1849-x	5	Proliferation	1.0041		0.00278	25			0.166667
Electrical Stimulation Increases Random Migration of Human Dermal Fibroblasts | Annals of Biomedical Engineering	https://doi.org/10.1007/s10439-017-1849-x	6	Proliferation	1.00307		0.00706	50			0.166667
Electrical Stimulation Increases Random Migration of Human Dermal Fibroblasts | Annals of Biomedical Engineering	https://doi.org/10.1007/s10439-017-1849-x	7	Proliferation	1.00102		0.01824	100			0.166667
Electrical Stimulation Promotes Wound Healing by Enhancing Dermal Fibroblast Activity and Promoting Myofibroblast TraNaNdifferentiation | PLOS ONE	https://doi.org/10.1371/journal.pone.0071660	8	Proliferation	1.01367			50			2
Electrical Stimulation Promotes Wound Healing by Enhancing Dermal Fibroblast Activity and Promoting Myofibroblast TraNaNdifferentiation | PLOS ONE	https://doi.org/10.1371/journal.pone.0071660	9	Proliferation	1.09567			50			4
Electrical Stimulation Promotes Wound Healing by Enhancing Dermal Fibroblast Activity and Promoting Myofibroblast TraNaNdifferentiation | PLOS ONE	https://doi.org/10.1371/journal.pone.0071660	10	Proliferation	1.30068			50			6
Electrical Stimulation Promotes Wound Healing by Enhancing Dermal Fibroblast Activity and Promoting Myofibroblast TraNaNdifferentiation | PLOS ONE	https://doi.org/10.1371/journal.pone.0071660	11	Proliferation	0.918803			200			2
Electrical Stimulation Promotes Wound Healing by Enhancing Dermal Fibroblast Activity and Promoting Myofibroblast TraNaNdifferentiation | PLOS ONE	https://doi.org/10.1371/journal.pone.0071660	12	Proliferation	1.05769			200			4
Electrical Stimulation Promotes Wound Healing by Enhancing Dermal Fibroblast Activity and Promoting Myofibroblast TraNaNdifferentiation | PLOS ONE	https://doi.org/10.1371/journal.pone.0071660	13	Proliferation	1.05769			200			6
Electrical Stimulation Promotes Wound Healing by Enhancing Dermal Fibroblast Activity and Promoting Myofibroblast TraNaNdifferentiation | PLOS ONE	https://doi.org/10.1371/journal.pone.0071660	14	Proliferation	1.13514			50			2
Electrical Stimulation Promotes Wound Healing by Enhancing Dermal Fibroblast Activity and Promoting Myofibroblast TraNaNdifferentiation | PLOS ONE	https://doi.org/10.1371/journal.pone.0071660	15	Proliferation	1.69369			50			4
Electrical Stimulation Promotes Wound Healing by Enhancing Dermal Fibroblast Activity and Promoting Myofibroblast TraNaNdifferentiation | PLOS ONE	https://doi.org/10.1371/journal.pone.0071660	16	Proliferation	2.7027			50			6
Electrical Stimulation Promotes Wound Healing by Enhancing Dermal Fibroblast Activity and Promoting Myofibroblast TraNaNdifferentiation | PLOS ONE	https://doi.org/10.1371/journal.pone.0071660	17	Proliferation	1.11811			200			2
Electrical Stimulation Promotes Wound Healing by Enhancing Dermal Fibroblast Activity and Promoting Myofibroblast TraNaNdifferentiation | PLOS ONE	https://doi.org/10.1371/journal.pone.0071660	18	Proliferation	1.44882			200			4
Electrical Stimulation Promotes Wound Healing by Enhancing Dermal Fibroblast Activity and Promoting Myofibroblast TraNaNdifferentiation | PLOS ONE	https://doi.org/10.1371/journal.pone.0071660	19	Proliferation	2.00787			200			6
A novel electrically conductive and biodegradable composite made of polypyrrole nanoparticles and polylactide - ScienceDirect	https://doi.org/10.1016/j.biomaterials.2003.09.032	20	Proliferation	1.2518		5e-06				96
A novel electrically conductive and biodegradable composite made of polypyrrole nanoparticles and polylactide - ScienceDirect	https://doi.org/10.1016/j.biomaterials.2003.09.032	21	Proliferation	1.88849		1e-05				96
A novel electrically conductive and biodegradable composite made of polypyrrole nanoparticles and polylactide - ScienceDirect	https://doi.org/10.1016/j.biomaterials.2003.09.032	22	Proliferation	1.7554		5e-05				96
A novel electrically conductive and biodegradable composite made of polypyrrole nanoparticles and polylactide - ScienceDirect	https://doi.org/10.1016/j.biomaterials.2003.09.032	23	Proliferation	1.45324		0.0001				96
A novel electrically conductive and biodegradable composite made of polypyrrole nanoparticles and polylactide - ScienceDirect	https://doi.org/10.1016/j.biomaterials.2003.09.032	24	Proliferation	1.39209		0.0002				96
A novel electrically conductive and biodegradable composite made of polypyrrole nanoparticles and polylactide - ScienceDirect	https://doi.org/10.1016/j.biomaterials.2003.09.032	25	Proliferation	1.10791		0.0004				96
A novel electrically conductive and biodegradable composite made of polypyrrole nanoparticles and polylactide - ScienceDirect	https://doi.org/10.1016/j.biomaterials.2003.09.032	26	Proliferation	1.06115		0.0008				96
Effects of pulsed electrical stimulation on growth factor gene expression and proliferation in human dermal fibroblasts | Molecular and Cellular Biochemistry	https://doi.org/10.1007/s11010-020-03912-6	27	Proliferation	0.98	1			4800		0.25
Effects of pulsed electrical stimulation on growth factor gene expression and proliferation in human dermal fibroblasts | Molecular and Cellular Biochemistry	https://doi.org/10.1007/s11010-020-03912-6	28	Proliferation	0.96	1			4800		0.5
Effects of pulsed electrical stimulation on growth factor gene expression and proliferation in human dermal fibroblasts | Molecular and Cellular Biochemistry	https://doi.org/10.1007/s11010-020-03912-6	29	Proliferation	1.002	1			4800		1
Effects of pulsed electrical stimulation on growth factor gene expression and proliferation in human dermal fibroblasts | Molecular and Cellular Biochemistry	https://doi.org/10.1007/s11010-020-03912-6	30	Proliferation	0.98	3			4800		0.25
Effects of pulsed electrical stimulation on growth factor gene expression and proliferation in human dermal fibroblasts | Molecular and Cellular Biochemistry	https://doi.org/10.1007/s11010-020-03912-6	31	Proliferation	0.97	3			4800		0.5
Effects of pulsed electrical stimulation on growth factor gene expression and proliferation in human dermal fibroblasts | Molecular and Cellular Biochemistry	https://doi.org/10.1007/s11010-020-03912-6	32	Proliferation	1.06	3			4800		1
Effects of pulsed electrical stimulation on growth factor gene expression and proliferation in human dermal fibroblasts | Molecular and Cellular Biochemistry	https://doi.org/10.1007/s11010-020-03912-6	33	Proliferation	0.99	5			4800		0.25
Effects of pulsed electrical stimulation on growth factor gene expression and proliferation in human dermal fibroblasts | Molecular and Cellular Biochemistry	https://doi.org/10.1007/s11010-020-03912-6	34	Proliferation	1.03	5			4800		0.5
Effects of pulsed electrical stimulation on growth factor gene expression and proliferation in human dermal fibroblasts | Molecular and Cellular Biochemistry	https://doi.org/10.1007/s11010-020-03912-6	35	Proliferation	1.16	5			4800		1
Effects of pulsed electrical stimulation on growth factor gene expression and proliferation in human dermal fibroblasts | Molecular and Cellular Biochemistry	https://doi.org/10.1007/s11010-020-03912-6	36	Proliferation	0.67	1			4800		0.25
Effects of pulsed electrical stimulation on growth factor gene expression and proliferation in human dermal fibroblasts | Molecular and Cellular Biochemistry	https://doi.org/10.1007/s11010-020-03912-6	37	Proliferation	0.99	1			4800		0.5
Effects of pulsed electrical stimulation on growth factor gene expression and proliferation in human dermal fibroblasts | Molecular and Cellular Biochemistry	https://doi.org/10.1007/s11010-020-03912-6	38	Proliferation	1.01	1			4800		1
Effects of pulsed electrical stimulation on growth factor gene expression and proliferation in human dermal fibroblasts | Molecular and Cellular Biochemistry	https://doi.org/10.1007/s11010-020-03912-6	39	Proliferation	0.98	3			4800		0.25
Effects of pulsed electrical stimulation on growth factor gene expression and proliferation in human dermal fibroblasts | Molecular and Cellular Biochemistry	https://doi.org/10.1007/s11010-020-03912-6	40	Proliferation	1.02	3			4800		0.5
Effects of pulsed electrical stimulation on growth factor gene expression and proliferation in human dermal fibroblasts | Molecular and Cellular Biochemistry	https://doi.org/10.1007/s11010-020-03912-6	41	Proliferation	1.04	3			4800		1
Effects of pulsed electrical stimulation on growth factor gene expression and proliferation in human dermal fibroblasts | Molecular and Cellular Biochemistry	https://doi.org/10.1007/s11010-020-03912-6	42	Proliferation	1.02	5			4800		0.25
Effects of pulsed electrical stimulation on growth factor gene expression and proliferation in human dermal fibroblasts | Molecular and Cellular Biochemistry	https://doi.org/10.1007/s11010-020-03912-6	43	Proliferation	1.06	5			4800		0.5
Effects of pulsed electrical stimulation on growth factor gene expression and proliferation in human dermal fibroblasts | Molecular and Cellular Biochemistry	https://doi.org/10.1007/s11010-020-03912-6	44	Proliferation	1.22	5			4800		1
Electrical Stimulation Activates Fibroblasts through the Elevation of Intracellular Free Ca2+: Potential Mechanism of Pelvic Electrical Stimulation Therapy - Li - 2019 - BioMed Research International - Wiley Online Library	https://doi.org/10.1155/2019/7387803	57	Proliferation	3.09769	10		100			2
Electrical Stimulation Activates Fibroblasts through the Elevation of Intracellular Free Ca2+: Potential Mechanism of Pelvic Electrical Stimulation Therapy - Li - 2019 - BioMed Research International - Wiley Online Library	https://doi.org/10.1155/2019/7387803	58	Proliferation	1.51386	10		100			2
The regulation of cell functioNaN electrically using biodegradable polypyrrole–polylactide conductors - ScienceDirect	https://doi.org/10.1016/j.biomaterials.2008.06.010	59	Proliferation	1.23333			50			24
The regulation of cell functioNaN electrically using biodegradable polypyrrole–polylactide conductors - ScienceDirect	https://doi.org/10.1016/j.biomaterials.2008.06.010	60	Proliferation	1.06349			50			24
Electrical stimulation enhances viability of human cutaneous fibroblasts on conductive biodegradable substrates - Shi - 2008 - Journal of Biomedical Materials Research Part A - Wiley Online Library	https://doi.org/10.1002/jbm.a.31337	61	Proliferation	2.21739	2		100			2
Electrical stimulation enhances viability of human cutaneous fibroblasts on conductive biodegradable substrates - Shi - 2008 - Journal of Biomedical Materials Research Part A - Wiley Online Library	https://doi.org/10.1002/jbm.a.31337	62	Proliferation	3.96154	2		100			24
Electrical stimulation enhances viability of human cutaneous fibroblasts on conductive biodegradable substrates - Shi - 2008 - Journal of Biomedical Materials Research Part A - Wiley Online Library	https://doi.org/10.1002/jbm.a.31337	63	Proliferation	0.9375		5e-05				2
Electrical stimulation enhances viability of human cutaneous fibroblasts on conductive biodegradable substrates - Shi - 2008 - Journal of Biomedical Materials Research Part A - Wiley Online Library	https://doi.org/10.1002/jbm.a.31337	64	Proliferation	1.05		5e-05				24
Electrical stimulation enhances viability of human cutaneous fibroblasts on conductive biodegradable substrates - Shi - 2008 - Journal of Biomedical Materials Research Part A - Wiley Online Library	https://doi.org/10.1002/jbm.a.31337	65	Proliferation	1		5e-05				96
Electrical stimulation enhances viability of human cutaneous fibroblasts on conductive biodegradable substrates - Shi - 2008 - Journal of Biomedical Materials Research Part A - Wiley Online Library	https://doi.org/10.1002/jbm.a.31337	66	Proliferation	1		0.0005				96
Electrical stimulation enhances viability of human cutaneous fibroblasts on conductive biodegradable substrates - Shi - 2008 - Journal of Biomedical Materials Research Part A - Wiley Online Library	https://doi.org/10.1002/jbm.a.31337	67	Proliferation	1		0.005				96
Enhancing proliferation and migration of fibroblast cells by electric stimulation based on triboelectric nanogenerator - ScienceDirect	https://doi.org/10.1016/j.nanoen.2018.12.077	68	Proliferation	1.0025	160	2e-06	32000	2		1.66
Enhancing proliferation and migration of fibroblast cells by electric stimulation based on triboelectric nanogenerator - ScienceDirect	https://doi.org/10.1016/j.nanoen.2018.12.077	69	Proliferation	1.0025	160	1e-05	32000	2		1.66
Enhancing proliferation and migration of fibroblast cells by electric stimulation based on triboelectric nanogenerator - ScienceDirect	https://doi.org/10.1016/j.nanoen.2018.12.077	70	Proliferation	1.1958	160	2e-05	32000	2		1.66
Enhancing proliferation and migration of fibroblast cells by electric stimulation based on triboelectric nanogenerator - ScienceDirect	https://doi.org/10.1016/j.nanoen.2018.12.077	71	Proliferation	1.3841	160	3.5e-05	32000	2		1.66
Enhancing proliferation and migration of fibroblast cells by electric stimulation based on triboelectric nanogenerator - ScienceDirect	https://doi.org/10.1016/j.nanoen.2018.12.077	72	Proliferation	1.5397	160	5e-05	32000	2		1.66
Enhancing proliferation and migration of fibroblast cells by electric stimulation based on triboelectric nanogenerator - ScienceDirect	https://doi.org/10.1016/j.nanoen.2018.12.077	73	Proliferation	1.0477	160	7.5e-05	32000	2		1.66
Enhancing proliferation and migration of fibroblast cells by electric stimulation based on triboelectric nanogenerator - ScienceDirect	https://doi.org/10.1016/j.nanoen.2018.12.077	74	Proliferation	0.9523	160	0.0001	32000	2		1.66
Investigating the Effect of Polypyrrole–Gelatin/Silk Fibroin Hydrogel Mediated Pulsed Electrical Stimulation for Skin Regeneration | ACS Applied Materials & Interfaces	https://doi.org/10.1021/acsami.4c12322	77	Proliferation	1.3313			25	2	100	1
Investigating the Effect of Polypyrrole–Gelatin/Silk Fibroin Hydrogel Mediated Pulsed Electrical Stimulation for Skin Regeneration | ACS Applied Materials & Interfaces	https://doi.org/10.1021/acsami.4c12322	78	Proliferation	1.2559			70	2	100	1
Investigating the Effect of Polypyrrole–Gelatin/Silk Fibroin Hydrogel Mediated Pulsed Electrical Stimulation for Skin Regeneration | ACS Applied Materials & Interfaces	https://doi.org/10.1021/acsami.4c12322	79	Proliferation	1.1639			100	2	100	1
Investigating the Effect of Polypyrrole–Gelatin/Silk Fibroin Hydrogel Mediated Pulsed Electrical Stimulation for Skin Regeneration | ACS Applied Materials & Interfaces	https://doi.org/10.1021/acsami.4c12322	80	Proliferation	1.1806			300	2	100	1
Investigating the Effect of Polypyrrole–Gelatin/Silk Fibroin Hydrogel Mediated Pulsed Electrical Stimulation for Skin Regeneration | ACS Applied Materials & Interfaces	https://doi.org/10.1021/acsami.4c12322	81	Proliferation	1.1974			500	2	100	1
Investigating the Effect of Polypyrrole–Gelatin/Silk Fibroin Hydrogel Mediated Pulsed Electrical Stimulation for Skin Regeneration | ACS Applied Materials & Interfaces	https://doi.org/10.1021/acsami.4c12322	82	Proliferation	1.0467			1000	2	100	1
A bioabsorbable mechanoelectric fiber as electrical stimulation suture | Nature CommunicatioNaN	https://doi.org/10.1038/s41467-024-52354-x	87	Proliferation	1.38	2.5		100	2		3
A bioabsorbable mechanoelectric fiber as electrical stimulation suture | Nature CommunicatioNaN	https://doi.org/10.1038/s41467-024-52354-x	88	Proliferation	1.42708	2.5		100	2		3
Conductive, adaptive, multifunctional hydrogel combined with electrical stimulation for deep wound repair - ScienceDirect	https://doi.org/10.1016/j.cej.2021.129578	90	Proliferation	1.07018		5e-05		1		0.5
Conductive, adaptive, multifunctional hydrogel combined with electrical stimulation for deep wound repair - ScienceDirect	https://doi.org/10.1016/j.cej.2021.129578	91	Proliferation	1.35		5e-05		1		0.5
Conductive, adaptive, multifunctional hydrogel combined with electrical stimulation for deep wound repair - ScienceDirect	https://doi.org/10.1016/j.cej.2021.129578	92	Proliferation	1.32593		5e-05		1		0.5
The synergistic effect of biomimetic electrical stimulation and extracellular-matrix-mimetic nanopattern for upregulating cell activities - ScienceDirect	https://doi.org/10.1016/j.bios.2020.112470	94	Proliferation	1.90067	0.18		10			2
The synergistic effect of biomimetic electrical stimulation and extracellular-matrix-mimetic nanopattern for upregulating cell activities - ScienceDirect	https://doi.org/10.1016/j.bios.2020.112470	95	Proliferation	2.08589	0.18		10	1.688		2
The synergistic effect of biomimetic electrical stimulation and extracellular-matrix-mimetic nanopattern for upregulating cell activities - ScienceDirect	https://doi.org/10.1016/j.bios.2020.112470	96	Proliferation	2.48081	0.18		10	1.688		2
The synergistic effect of biomimetic electrical stimulation and extracellular-matrix-mimetic nanopattern for upregulating cell activities - ScienceDirect	https://doi.org/10.1016/j.bios.2020.112470	97	Proliferation	1.265	0.18		10	1.688		1
The synergistic effect of biomimetic electrical stimulation and extracellular-matrix-mimetic nanopattern for upregulating cell activities - ScienceDirect	https://doi.org/10.1016/j.bios.2020.112470	98	Proliferation	1.17343	0.18		10	1.688		2
The synergistic effect of biomimetic electrical stimulation and extracellular-matrix-mimetic nanopattern for upregulating cell activities - ScienceDirect	https://doi.org/10.1016/j.bios.2020.112470	99	Proliferation	1.32033	0.18		10	1.688		3
The synergistic effect of biomimetic electrical stimulation and extracellular-matrix-mimetic nanopattern for upregulating cell activities - ScienceDirect	https://doi.org/10.1016/j.bios.2020.112470	100	Proliferation	1.5871	0.18		10	1.688		4
Photothermally tunable biodegradation of implantable triboelectric nanogenerators for tissue repairing - ScienceDirect	https://doi.org/10.1016/j.nanoen.2018.10.020	145	Proliferation	1.02609	1	0.001	100			6
Photothermally tunable biodegradation of implantable triboelectric nanogenerators for tissue repairing - ScienceDirect	https://doi.org/10.1016/j.nanoen.2018.10.020	146	Proliferation	1.10435	1	0.001	100	1	1000	6
Photothermally tunable biodegradation of implantable triboelectric nanogenerators for tissue repairing - ScienceDirect	https://doi.org/10.1016/j.nanoen.2018.10.020	147	Proliferation	1.21739	1	0.001	100	1	1000	6
Photothermally tunable biodegradation of implantable triboelectric nanogenerators for tissue repairing - ScienceDirect	https://doi.org/10.1016/j.nanoen.2018.10.020	148	Proliferation	1.30435	1	0.001	100	1	1000	6
Photothermally tunable biodegradation of implantable triboelectric nanogenerators for tissue repairing - ScienceDirect	https://doi.org/10.1016/j.nanoen.2018.10.020	149	Proliferation	1.04348	1	0.001	100	1	1000	6
Photothermally tunable biodegradation of implantable triboelectric nanogenerators for tissue repairing - ScienceDirect	https://doi.org/10.1016/j.nanoen.2018.10.020	150	Proliferation	1.07877	1	0.001	100			12
Photothermally tunable biodegradation of implantable triboelectric nanogenerators for tissue repairing - ScienceDirect	https://doi.org/10.1016/j.nanoen.2018.10.020	151	Proliferation	1.2442	1	0.001	100	1	1000	12
Photothermally tunable biodegradation of implantable triboelectric nanogenerators for tissue repairing - ScienceDirect	https://doi.org/10.1016/j.nanoen.2018.10.020	152	Proliferation	1.29146	1	0.001	100	1	1000	12
Photothermally tunable biodegradation of implantable triboelectric nanogenerators for tissue repairing - ScienceDirect	https://doi.org/10.1016/j.nanoen.2018.10.020	153	Proliferation	1.51991	1	0.001	100	1	1000	12
Photothermally tunable biodegradation of implantable triboelectric nanogenerators for tissue repairing - ScienceDirect	https://doi.org/10.1016/j.nanoen.2018.10.020	154	Proliferation	1.35448	1	0.001	100	1	1000	12
Photothermally tunable biodegradation of implantable triboelectric nanogenerators for tissue repairing - ScienceDirect	https://doi.org/10.1016/j.nanoen.2018.10.020	155	Proliferation	1.1191	1	0.001	100			24
Photothermally tunable biodegradation of implantable triboelectric nanogenerators for tissue repairing - ScienceDirect	https://doi.org/10.1016/j.nanoen.2018.10.020	156	Proliferation	1.50021	1	0.001	100	1	1000	24
Photothermally tunable biodegradation of implantable triboelectric nanogenerators for tissue repairing - ScienceDirect	https://doi.org/10.1016/j.nanoen.2018.10.020	157	Proliferation	1.36524	1	0.001	100	1	1000	24
Photothermally tunable biodegradation of implantable triboelectric nanogenerators for tissue repairing - ScienceDirect	https://doi.org/10.1016/j.nanoen.2018.10.020	158	Proliferation	1.61137	1	0.001	100	1	1000	24
Photothermally tunable biodegradation of implantable triboelectric nanogenerators for tissue repairing - ScienceDirect	https://doi.org/10.1016/j.nanoen.2018.10.020	159	Proliferation	1.48433	1	0.001	100	1	1000	24
Accelerated wound healing with an ionic patch assisted by a triboelectric nanogenerator - ScienceDirect	https://doi.org/10.1016/j.nanoen.2020.105463	161	Proliferation	2.38462	10	3.6e-06	500	4		20
Effect of Electrical Stimulation on Diabetic Human Skin Fibroblast Growth and the Secretion of Cytokines and Growth Factors Involved in Wound Healing	https://doi.org/10.3390/biology10070641	162	Proliferation	1.18519			20			6
Effect of Electrical Stimulation on Diabetic Human Skin Fibroblast Growth and the Secretion of Cytokines and Growth Factors Involved in Wound Healing	https://doi.org/10.3390/biology10070641	163	Proliferation	1.18519			40			6
Effect of Electrical Stimulation on Diabetic Human Skin Fibroblast Growth and the Secretion of Cytokines and Growth Factors Involved in Wound Healing	https://doi.org/10.3390/biology10070641	164	Proliferation	0.555556			80			6
Effect of Electrical Stimulation on Diabetic Human Skin Fibroblast Growth and the Secretion of Cytokines and Growth Factors Involved in Wound Healing	https://doi.org/10.3390/biology10070641	165	Proliferation	0.777778			100			6
Effect of Electrical Stimulation on Diabetic Human Skin Fibroblast Growth and the Secretion of Cytokines and Growth Factors Involved in Wound Healing	https://doi.org/10.3390/biology10070641	166	Proliferation	0.941176			20			24
Effect of Electrical Stimulation on Diabetic Human Skin Fibroblast Growth and the Secretion of Cytokines and Growth Factors Involved in Wound Healing	https://doi.org/10.3390/biology10070641	167	Proliferation	0.764706			40			24
Effect of Electrical Stimulation on Diabetic Human Skin Fibroblast Growth and the Secretion of Cytokines and Growth Factors Involved in Wound Healing	https://doi.org/10.3390/biology10070641	168	Proliferation	0.617647			80			24
Effect of Electrical Stimulation on Diabetic Human Skin Fibroblast Growth and the Secretion of Cytokines and Growth Factors Involved in Wound Healing	https://doi.org/10.3390/biology10070641	169	Proliferation	0.235294			100			24
Effect of Electrical Stimulation on Diabetic Human Skin Fibroblast Growth and the Secretion of Cytokines and Growth Factors Involved in Wound Healing	https://doi.org/10.3390/biology10070641	170	Proliferation	1.28659			20			6
Effect of Electrical Stimulation on Diabetic Human Skin Fibroblast Growth and the Secretion of Cytokines and Growth Factors Involved in Wound Healing	https://doi.org/10.3390/biology10070641	171	Proliferation	1.06707			40			6
Effect of Electrical Stimulation on Diabetic Human Skin Fibroblast Growth and the Secretion of Cytokines and Growth Factors Involved in Wound Healing	https://doi.org/10.3390/biology10070641	172	Proliferation	1.13636			20			24
Effect of Electrical Stimulation on Diabetic Human Skin Fibroblast Growth and the Secretion of Cytokines and Growth Factors Involved in Wound Healing	https://doi.org/10.3390/biology10070641	173	Proliferation	1.08182			40			24
Effect of Electrical Stimulation on Diabetic Human Skin Fibroblast Growth and the Secretion of Cytokines and Growth Factors Involved in Wound Healing	https://doi.org/10.3390/biology10070641	174	Proliferation	1.28022			20			6
Effect of Electrical Stimulation on Diabetic Human Skin Fibroblast Growth and the Secretion of Cytokines and Growth Factors Involved in Wound Healing	https://doi.org/10.3390/biology10070641	175	Proliferation	1.37912			40			6
Effect of Electrical Stimulation on Diabetic Human Skin Fibroblast Growth and the Secretion of Cytokines and Growth Factors Involved in Wound Healing	https://doi.org/10.3390/biology10070641	176	Proliferation	1.36			20			24
Effect of Electrical Stimulation on Diabetic Human Skin Fibroblast Growth and the Secretion of Cytokines and Growth Factors Involved in Wound Healing	https://doi.org/10.3390/biology10070641	177	Proliferation	1.45333			40			24
Large Scale Ultrafast Manufacturing of Wireless Soft Bioelectronics Enabled by Autonomous Robot Arm Printing Assisted by a Computer Vision‐Enabled Guidance System for Personalized Wound Healing - Kim - 2025 - Advanced Healthcare Materials - Wiley Online Library	https://doi.org/10.1002/adhm.202401735	183	Proliferation	1.14288	2.8		280	20	49.5	24
Large Scale Ultrafast Manufacturing of Wireless Soft Bioelectronics Enabled by Autonomous Robot Arm Printing Assisted by a Computer Vision‐Enabled Guidance System for Personalized Wound Healing - Kim - 2025 - Advanced Healthcare Materials - Wiley Online Library	https://doi.org/10.1002/adhm.202401735	184	Proliferation	1.16857	2.8		280	20	49.5	72
Electrical Stimulation of Human Dermal Fibroblasts on Conducting Matrix | Technical Physics	https://doi.org/10.1134/S1063784224020166	186	Proliferation	1.12465	0.1	1.5e-05	11	0.033	30000	4
Electrical Stimulation of Human Dermal Fibroblasts on Conducting Matrix | Technical Physics	https://doi.org/10.1134/S1063784224020166	187	Proliferation	1.23939	0.1	1.5e-05	11	0.033	30000	4
The Synergistic Effect of Electrical Stimulation and Dermal Fibroblast Cells-Laden 3D Conductive Hydrogel for Full-Thickness Wound Healing	https://doi.org/10.3390/ijms241411698	188	Proliferation	1.35714		0.01		20	0.1	0.083
The Synergistic Effect of Electrical Stimulation and Dermal Fibroblast Cells-Laden 3D Conductive Hydrogel for Full-Thickness Wound Healing	https://doi.org/10.3390/ijms241411698	189	Proliferation	1.27273		0.01		20	0.1	0.167
The Synergistic Effect of Electrical Stimulation and Dermal Fibroblast Cells-Laden 3D Conductive Hydrogel for Full-Thickness Wound Healing	https://doi.org/10.3390/ijms241411698	190	Proliferation	1.22		0.01		20	0.1	0.25
Pulse Capacitive Coupling Electric Field Regulates Cell Migration, Proliferation, Polarization, and Vascularization to Accelerate Wound Healing | Advances in Wound Care	https://doi.org/10.1089/wound.2021.0194	199	Proliferation	1.04	5.4		54	60	0.001	6
Pulse Capacitive Coupling Electric Field Regulates Cell Migration, Proliferation, Polarization, and Vascularization to Accelerate Wound Healing | Advances in Wound Care	https://doi.org/10.1089/wound.2021.0194	200	Proliferation	1.05	5.4		54	60	0.01	6
Pulse Capacitive Coupling Electric Field Regulates Cell Migration, Proliferation, Polarization, and Vascularization to Accelerate Wound Healing | Advances in Wound Care	https://doi.org/10.1089/wound.2021.0194	201	Proliferation	1.09	5.4		54	60	0.1	6
Pulse Capacitive Coupling Electric Field Regulates Cell Migration, Proliferation, Polarization, and Vascularization to Accelerate Wound Healing | Advances in Wound Care	https://doi.org/10.1089/wound.2021.0194	202	Proliferation	1.06	5.4		54	60	1	6
Non-contact electrical stimulation as an effective means to promote wound healing - ScienceDirect	https://doi.org/10.1016/j.bioelechem.2022.108108	207	Proliferation	1.0018	5		25			2
Non-contact electrical stimulation as an effective means to promote wound healing - ScienceDirect	https://doi.org/10.1016/j.bioelechem.2022.108108	208	Proliferation	1.0399	10		53			2
Non-contact electrical stimulation as an effective means to promote wound healing - ScienceDirect	https://doi.org/10.1016/j.bioelechem.2022.108108	209	Proliferation	1.0317	15		76			2
Non-contact electrical stimulation as an effective means to promote wound healing - ScienceDirect	https://doi.org/10.1016/j.bioelechem.2022.108108	210	Proliferation	1.0317	20		104			2
Non-contact electrical stimulation as an effective means to promote wound healing - ScienceDirect	https://doi.org/10.1016/j.bioelechem.2022.108108	211	Proliferation	1.0142	5		25			6
Non-contact electrical stimulation as an effective means to promote wound healing - ScienceDirect	https://doi.org/10.1016/j.bioelechem.2022.108108	212	Proliferation	1.0729	10		53			6
Non-contact electrical stimulation as an effective means to promote wound healing - ScienceDirect	https://doi.org/10.1016/j.bioelechem.2022.108108	213	Proliferation	1.0523	15		76			6
Non-contact electrical stimulation as an effective means to promote wound healing - ScienceDirect	https://doi.org/10.1016/j.bioelechem.2022.108108	214	Proliferation	1.0523	20		104			6
Non-contact electrical stimulation as an effective means to promote wound healing - ScienceDirect	https://doi.org/10.1016/j.bioelechem.2022.108108	215	Proliferation	1.043	5		25			10
Non-contact electrical stimulation as an effective means to promote wound healing - ScienceDirect	https://doi.org/10.1016/j.bioelechem.2022.108108	216	Proliferation	1.1306	10		53			10
Non-contact electrical stimulation as an effective means to promote wound healing - ScienceDirect	https://doi.org/10.1016/j.bioelechem.2022.108108	217	Proliferation	1.1326	15		76			10
Non-contact electrical stimulation as an effective means to promote wound healing - ScienceDirect	https://doi.org/10.1016/j.bioelechem.2022.108108	218	Proliferation	1.1264	20		104			10
A Disposable Photovoltaic Patch Controlling Cellular Microenvironment for Wound Healing	https://doi.org/10.3390/ijms19103025	256	Proliferation	3.24	0.45	4e-06	70			6
An electrically conductive 3D scaffold based on a nonwoven web of poly(l‐lactic acid) and conductive poly(3,4‐ethylenedioxythiophene) - Niu - 2015 - Journal of Biomedical Materials Research Part A - Wiley Online Library	https://doi.org/10.1002/jbm.a.35408	257	Proliferation	1.06			50			6
Development of Electroactive and Elastic Nanofibers that contain Polyaniline and Poly(L‐lactide‐co‐ε‐caprolactone) for the Control of Cell Adhesion - Jeong - 2008 - Macromolecular Bioscience - Wiley Online Library	https://doi.org/10.1002/mabi.200800005	258	Proliferation	1.18824		0.002				48
Development of Electroactive and Elastic Nanofibers that contain Polyaniline and Poly(L‐lactide‐co‐ε‐caprolactone) for the Control of Cell Adhesion - Jeong - 2008 - Macromolecular Bioscience - Wiley Online Library	https://doi.org/10.1002/mabi.200800005	259	Proliferation	1.38824		0.02				48
Development of Electroactive and Elastic Nanofibers that contain Polyaniline and Poly(L‐lactide‐co‐ε‐caprolactone) for the Control of Cell Adhesion - Jeong - 2008 - Macromolecular Bioscience - Wiley Online Library	https://doi.org/10.1002/mabi.200800005	260	Proliferation	0.247059		0.2				48
Monophasic Pulsed 200-μA Current Promotes Galvanotaxis With Polarization of Actin Filament and Integrin α2β1 in Human Dermal Fibroblasts - PMC	PMID: 26819649	266	Proliferation	0.948052		0.0002		0.3	250	8
Monophasic Pulsed 200-μA Current Promotes Galvanotaxis With Polarization of Actin Filament and Integrin α2β1 in Human Dermal Fibroblasts - PMC	PMID: 26819649	267	Proliferation	1.03571		0.0003		0.3	250	8
Regeneration and control of human fibroblast cell density by intermittently delivered pulsed electric fields - Golberg - 2013 - Biotechnology and Bioengineering - Wiley Online Library	https://doi.org/10.1002/bit.24831	268	Proliferation	0.701192			150000	1	0.07	9.72222e-08
Regeneration and control of human fibroblast cell density by intermittently delivered pulsed electric fields - Golberg - 2013 - Biotechnology and Bioengineering - Wiley Online Library	https://doi.org/10.1002/bit.24831	269	Proliferation	0.416358			150000	1	0.07	1.9444e-07
Regeneration and control of human fibroblast cell density by intermittently delivered pulsed electric fields - Golberg - 2013 - Biotechnology and Bioengineering - Wiley Online Library	https://doi.org/10.1002/bit.24831	270	Proliferation	0.265516			150000	1	0.07	4.86111e-07
Regeneration and control of human fibroblast cell density by intermittently delivered pulsed electric fields - Golberg - 2013 - Biotechnology and Bioengineering - Wiley Online Library	https://doi.org/10.1002/bit.24831	271	Proliferation	0.112207			150000	1	0.07	9.7222e-07
Regeneration and control of human fibroblast cell density by intermittently delivered pulsed electric fields - Golberg - 2013 - Biotechnology and Bioengineering - Wiley Online Library	https://doi.org/10.1002/bit.24831	272	Proliferation	0.0300041			150000	1	0.07	1.9444e-06
Synergistic integration of electrical stimulation, reactive oxygen species regulation, and pro-angiogenic for accelerated wound healing - ScienceDirect	https://doi.org/10.1016/j.nanoen.2024.110200	280	Proliferation	1.13	1.5	1e-06	75	4		48
In Situ Monitoring and Electrical Modulation of Cellular Behaviors Directly at the Cell–Electrode Interface - Rahaman - Advanced Materials Interfaces - Wiley Online Library	https://doi.org/10.1002/admi.202500417	281	Proliferation	1.0242	0.12	0.0004	2.4			24
In Situ Monitoring and Electrical Modulation of Cellular Behaviors Directly at the Cell–Electrode Interface - Rahaman - Advanced Materials Interfaces - Wiley Online Library	https://doi.org/10.1002/admi.202500417	282	Proliferation	1.0161	0.25	0.0009	5			24
In Situ Monitoring and Electrical Modulation of Cellular Behaviors Directly at the Cell–Electrode Interface - Rahaman - Advanced Materials Interfaces - Wiley Online Library	https://doi.org/10.1002/admi.202500417	283	Proliferation	1.0645	0.37	0.0013	7.4			24
In Situ Monitoring and Electrical Modulation of Cellular Behaviors Directly at the Cell–Electrode Interface - Rahaman - Advanced Materials Interfaces - Wiley Online Library	https://doi.org/10.1002/admi.202500417	284	Proliferation	1.0565	0.5	0.0017	10			24
In Situ Monitoring and Electrical Modulation of Cellular Behaviors Directly at the Cell–Electrode Interface - Rahaman - Advanced Materials Interfaces - Wiley Online Library	https://doi.org/10.1002/admi.202500417	285	Proliferation	1.0484	0.62	0.0022	12.4			24
In Situ Monitoring and Electrical Modulation of Cellular Behaviors Directly at the Cell–Electrode Interface - Rahaman - Advanced Materials Interfaces - Wiley Online Library	https://doi.org/10.1002/admi.202500417	286	Proliferation	1.2177	0.75	0.0027	15			24
In Situ Monitoring and Electrical Modulation of Cellular Behaviors Directly at the Cell–Electrode Interface - Rahaman - Advanced Materials Interfaces - Wiley Online Library	https://doi.org/10.1002/admi.202500417	287	Proliferation	0.9355	0.87	0.0031	17.4			24
In Situ Monitoring and Electrical Modulation of Cellular Behaviors Directly at the Cell–Electrode Interface - Rahaman - Advanced Materials Interfaces - Wiley Online Library	https://doi.org/10.1002/admi.202500417	288	Proliferation	0.8629	1	0.0036	20			24
In Situ Monitoring and Electrical Modulation of Cellular Behaviors Directly at the Cell–Electrode Interface - Rahaman - Advanced Materials Interfaces - Wiley Online Library	https://doi.org/10.1002/admi.202500417	289	Proliferation	0.7661	1.25	0.0045	25			24
In Situ Monitoring and Electrical Modulation of Cellular Behaviors Directly at the Cell–Electrode Interface - Rahaman - Advanced Materials Interfaces - Wiley Online Library	https://doi.org/10.1002/admi.202500417	290	Proliferation	0.6452	1.5	0.0055	30			24
Self‐Powered Electrical Bandage Based on Body‐Coupled Energy Harvesting - Kang - 2024 - Advanced Materials - Wiley Online Library	https://doi.org/10.1002/adma.202402491	306	Proliferation	0.96	0.5		50	60	8.333	24
Self‐Powered Electrical Bandage Based on Body‐Coupled Energy Harvesting - Kang - 2024 - Advanced Materials - Wiley Online Library	https://doi.org/10.1002/adma.202402491	307	Proliferation	1.12	2.5		250	60	8.333	24
Self‐Powered Electrical Bandage Based on Body‐Coupled Energy Harvesting - Kang - 2024 - Advanced Materials - Wiley Online Library	https://doi.org/10.1002/adma.202402491	308	Proliferation	1.296	5		500	60	8.333	24
Self‐Powered Electrical Bandage Based on Body‐Coupled Energy Harvesting - Kang - 2024 - Advanced Materials - Wiley Online Library	https://doi.org/10.1002/adma.202402491	309	Proliferation	1.02094	0.5		50	60	8.333	48
Self‐Powered Electrical Bandage Based on Body‐Coupled Energy Harvesting - Kang - 2024 - Advanced Materials - Wiley Online Library	https://doi.org/10.1002/adma.202402491	310	Proliferation	1.15707	2.5		250	60	8.333	48
Self‐Powered Electrical Bandage Based on Body‐Coupled Energy Harvesting - Kang - 2024 - Advanced Materials - Wiley Online Library	https://doi.org/10.1002/adma.202402491	311	Proliferation	1.41885	5		500	60	8.333	48
Self‐Powered Electrical Bandage Based on Body‐Coupled Energy Harvesting - Kang - 2024 - Advanced Materials - Wiley Online Library	https://doi.org/10.1002/adma.202402491	312	Proliferation	1.02961	0.5		50	60	8.333	72
Self‐Powered Electrical Bandage Based on Body‐Coupled Energy Harvesting - Kang - 2024 - Advanced Materials - Wiley Online Library	https://doi.org/10.1002/adma.202402491	313	Proliferation	1.16447	2.5		250	60	8.333	72
Self‐Powered Electrical Bandage Based on Body‐Coupled Energy Harvesting - Kang - 2024 - Advanced Materials - Wiley Online Library	https://doi.org/10.1002/adma.202402491	314	Proliferation	1.48355	5		500	60	8.333	72
Monophasic Pulsed Microcurrent of 1–8 Hz Increases the Number of Human Dermal Fibroblasts	https://doi.org/10.2490/prm.20160005	322	Proliferation	1.23095		0.0002		1	500	3
Monophasic Pulsed Microcurrent of 1–8 Hz Increases the Number of Human Dermal Fibroblasts	https://doi.org/10.2490/prm.20160005	323	Proliferation	1.30023		0.0002		2	250	3
Monophasic Pulsed Microcurrent of 1–8 Hz Increases the Number of Human Dermal Fibroblasts	https://doi.org/10.2490/prm.20160005	324	Proliferation	1.2194		0.0002		4	128	3
Monophasic Pulsed Microcurrent of 1–8 Hz Increases the Number of Human Dermal Fibroblasts	https://doi.org/10.2490/prm.20160005	325	Proliferation	1.09007		0.0002		8	64	3
Monophasic Pulsed Microcurrent of 1–8 Hz Increases the Number of Human Dermal Fibroblasts	https://doi.org/10.2490/prm.20160005	326	Proliferation	0.993072		0.0002		16	32	3
Monophasic Pulsed Microcurrent of 1–8 Hz Increases the Number of Human Dermal Fibroblasts	https://doi.org/10.2490/prm.20160005	327	Proliferation	1.01848		0.0002		32	16	3
Monophasic Pulsed Microcurrent of 1–8 Hz Increases the Number of Human Dermal Fibroblasts	https://doi.org/10.2490/prm.20160005	328	Proliferation	0.944573		0.0002		64	8	3
Electrical stimulation promotes the wound‐healing properties of diabetic human skin fibroblasts - Abedin‐Do - 2022 - Journal of Tissue Engineering and Regenerative Medicine - Wiley Online Library	https://doi.org/10.1002/term.3305	329	Proliferation	1.0042			20			6
Electrical stimulation promotes the wound‐healing properties of diabetic human skin fibroblasts - Abedin‐Do - 2022 - Journal of Tissue Engineering and Regenerative Medicine - Wiley Online Library	https://doi.org/10.1002/term.3305	330	Proliferation	1.02101			40			6
Electrical stimulation promotes the wound‐healing properties of diabetic human skin fibroblasts - Abedin‐Do - 2022 - Journal of Tissue Engineering and Regenerative Medicine - Wiley Online Library	https://doi.org/10.1002/term.3305	331	Proliferation	0.955645			20			24
Electrical stimulation promotes the wound‐healing properties of diabetic human skin fibroblasts - Abedin‐Do - 2022 - Journal of Tissue Engineering and Regenerative Medicine - Wiley Online Library	https://doi.org/10.1002/term.3305	332	Proliferation	0.995968			40			24
Electrical stimulation promotes the wound‐healing properties of diabetic human skin fibroblasts - Abedin‐Do - 2022 - Journal of Tissue Engineering and Regenerative Medicine - Wiley Online Library	https://doi.org/10.1002/term.3305	333	Proliferation	1.02273			20			6
Electrical stimulation promotes the wound‐healing properties of diabetic human skin fibroblasts - Abedin‐Do - 2022 - Journal of Tissue Engineering and Regenerative Medicine - Wiley Online Library	https://doi.org/10.1002/term.3305	334	Proliferation	1.06818			40			6
Electrical stimulation promotes the wound‐healing properties of diabetic human skin fibroblasts - Abedin‐Do - 2022 - Journal of Tissue Engineering and Regenerative Medicine - Wiley Online Library	https://doi.org/10.1002/term.3305	335	Proliferation	1.08929			20			24
Electrical stimulation promotes the wound‐healing properties of diabetic human skin fibroblasts - Abedin‐Do - 2022 - Journal of Tissue Engineering and Regenerative Medicine - Wiley Online Library	https://doi.org/10.1002/term.3305	336	Proliferation	1.10268			40			24
Electrical stimulation promotes the wound‐healing properties of diabetic human skin fibroblasts - Abedin‐Do - 2022 - Journal of Tissue Engineering and Regenerative Medicine - Wiley Online Library	https://doi.org/10.1002/term.3305	337	Proliferation	2.60008			20			6
Electrical stimulation promotes the wound‐healing properties of diabetic human skin fibroblasts - Abedin‐Do - 2022 - Journal of Tissue Engineering and Regenerative Medicine - Wiley Online Library	https://doi.org/10.1002/term.3305	338	Proliferation	3			40			6
Electrical stimulation promotes the wound‐healing properties of diabetic human skin fibroblasts - Abedin‐Do - 2022 - Journal of Tissue Engineering and Regenerative Medicine - Wiley Online Library	https://doi.org/10.1002/term.3305	339	Proliferation	2.33056			20			24
Electrical stimulation promotes the wound‐healing properties of diabetic human skin fibroblasts - Abedin‐Do - 2022 - Journal of Tissue Engineering and Regenerative Medicine - Wiley Online Library	https://doi.org/10.1002/term.3305	340	Proliferation	2.88718			40			24
Electric fields and proliferation in a chronic wound model	No DOI	399	Proliferation					10		12
Electrical Stimulation Increases Random Migration of Human Dermal Fibroblasts | Annals of Biomedical Engineering	https://doi.org/10.1007/s10439-017-1849-x	2	Migration	0.74062		0.00278	25			0.166667
Electrical Stimulation Increases Random Migration of Human Dermal Fibroblasts | Annals of Biomedical Engineering	https://doi.org/10.1007/s10439-017-1849-x	3	Migration	1.06444		0.00706	50			0.166667
Electrical Stimulation Increases Random Migration of Human Dermal Fibroblasts | Annals of Biomedical Engineering	https://doi.org/10.1007/s10439-017-1849-x	4	Migration	0.694943		0.01824	100			0.166667
Effects of Physiological Electric Fields on Migration of Human Dermal Fibroblasts - Journal of Investigative Dermatology	10.1038/jid.2010.96	45	Migration	0.971338			50			5
Effects of Physiological Electric Fields on Migration of Human Dermal Fibroblasts - Journal of Investigative Dermatology	10.1038/jid.2010.96	46	Migration	0.825336			100			5
Effects of Physiological Electric Fields on Migration of Human Dermal Fibroblasts - Journal of Investigative Dermatology	10.1038/jid.2010.96	47	Migration	0.731689			400			5
Effects of Physiological Electric Fields on Migration of Human Dermal Fibroblasts - Journal of Investigative Dermatology	10.1038/jid.2010.96	48	Migration	0.981833			50			5
Effects of Physiological Electric Fields on Migration of Human Dermal Fibroblasts - Journal of Investigative Dermatology	10.1038/jid.2010.96	49	Migration	0.883923			100			5
Effects of Physiological Electric Fields on Migration of Human Dermal Fibroblasts - Journal of Investigative Dermatology	10.1038/jid.2010.96	50	Migration	0.726143			400			5
Effects of Physiological Electric Fields on Migration of Human Dermal Fibroblasts - Journal of Investigative Dermatology	10.1038/jid.2010.96	51	Migration	0.665341			50			5
Effects of Physiological Electric Fields on Migration of Human Dermal Fibroblasts - Journal of Investigative Dermatology	10.1038/jid.2010.96	52	Migration	0.775348			100			5
Effects of Physiological Electric Fields on Migration of Human Dermal Fibroblasts - Journal of Investigative Dermatology	10.1038/jid.2010.96	53	Migration	0.889993			400			5
Effects of Physiological Electric Fields on Migration of Human Dermal Fibroblasts - Journal of Investigative Dermatology	10.1038/jid.2010.96	54	Migration	0.671154			50			5
Effects of Physiological Electric Fields on Migration of Human Dermal Fibroblasts - Journal of Investigative Dermatology	10.1038/jid.2010.96	55	Migration	1.16154			100			5
Effects of Physiological Electric Fields on Migration of Human Dermal Fibroblasts - Journal of Investigative Dermatology	10.1038/jid.2010.96	56	Migration	1.16603			400			5
Enhancing proliferation and migration of fibroblast cells by electric stimulation based on triboelectric nanogenerator - ScienceDirect	https://doi.org/10.1016/j.nanoen.2018.12.077	75	Migration	2.46606	160	0.0001	32000	2		2.49
Enhancing proliferation and migration of fibroblast cells by electric stimulation based on triboelectric nanogenerator - ScienceDirect	https://doi.org/10.1016/j.nanoen.2018.12.077	76	Migration	1.6708	160	0.0001	32000	2		4.15
A bioabsorbable mechanoelectric fiber as electrical stimulation suture | Nature CommunicatioNaN	https://doi.org/10.1038/s41467-024-52354-x	89	Migration	1.31996	2.5		100	2		1
Conductive, adaptive, multifunctional hydrogel combined with electrical stimulation for deep wound repair - ScienceDirect	https://doi.org/10.1016/j.cej.2021.129578	93	Migration	2.02423		5e-05		1		0.5
The synergistic effect of biomimetic electrical stimulation and extracellular-matrix-mimetic nanopattern for upregulating cell activities - ScienceDirect	https://doi.org/10.1016/j.bios.2020.112470	101	Migration	3.62424	0.18		10			1
The synergistic effect of biomimetic electrical stimulation and extracellular-matrix-mimetic nanopattern for upregulating cell activities - ScienceDirect	https://doi.org/10.1016/j.bios.2020.112470	102	Migration	1.68805	0.18		10			2
The synergistic effect of biomimetic electrical stimulation and extracellular-matrix-mimetic nanopattern for upregulating cell activities - ScienceDirect	https://doi.org/10.1016/j.bios.2020.112470	103	Migration	1.27063	0.18		10			3
The synergistic effect of biomimetic electrical stimulation and extracellular-matrix-mimetic nanopattern for upregulating cell activities - ScienceDirect	https://doi.org/10.1016/j.bios.2020.112470	104	Migration	1.12666	0.18		10			4
The synergistic effect of biomimetic electrical stimulation and extracellular-matrix-mimetic nanopattern for upregulating cell activities - ScienceDirect	https://doi.org/10.1016/j.bios.2020.112470	105	Migration	4.62303	0.18		10	1.688		1
The synergistic effect of biomimetic electrical stimulation and extracellular-matrix-mimetic nanopattern for upregulating cell activities - ScienceDirect	https://doi.org/10.1016/j.bios.2020.112470	106	Migration	1.89237	0.18		10	1.688		2
The synergistic effect of biomimetic electrical stimulation and extracellular-matrix-mimetic nanopattern for upregulating cell activities - ScienceDirect	https://doi.org/10.1016/j.bios.2020.112470	107	Migration	1.37059	0.18		10	1.688		3
The synergistic effect of biomimetic electrical stimulation and extracellular-matrix-mimetic nanopattern for upregulating cell activities - ScienceDirect	https://doi.org/10.1016/j.bios.2020.112470	108	Migration	1.14931	0.18		10	1.688		4
The synergistic effect of biomimetic electrical stimulation and extracellular-matrix-mimetic nanopattern for upregulating cell activities - ScienceDirect	https://doi.org/10.1016/j.bios.2020.112470	109	Migration	5.20727	0.18		10	1.688		1
The synergistic effect of biomimetic electrical stimulation and extracellular-matrix-mimetic nanopattern for upregulating cell activities - ScienceDirect	https://doi.org/10.1016/j.bios.2020.112470	110	Migration	2.09668	0.18		10	1.688		2
The synergistic effect of biomimetic electrical stimulation and extracellular-matrix-mimetic nanopattern for upregulating cell activities - ScienceDirect	https://doi.org/10.1016/j.bios.2020.112470	111	Migration	1.38822	0.18		10	1.688		3
The synergistic effect of biomimetic electrical stimulation and extracellular-matrix-mimetic nanopattern for upregulating cell activities - ScienceDirect	https://doi.org/10.1016/j.bios.2020.112470	112	Migration	1.17182	0.18		10	1.688		4
Electrotaxis evokes directional separation of co-cultured keratinocytes and fibroblasts | Scientific Reports	https://doi.org/10.1038/s41598-023-38664-y	123	Migration	0.995748			50			3
Electrotaxis evokes directional separation of co-cultured keratinocytes and fibroblasts | Scientific Reports	https://doi.org/10.1038/s41598-023-38664-y	124	Migration	1.00055			100			3
Electrotaxis evokes directional separation of co-cultured keratinocytes and fibroblasts | Scientific Reports	https://doi.org/10.1038/s41598-023-38664-y	125	Migration	0.981833		9.5e-06	200			3
Electrotaxis evokes directional separation of co-cultured keratinocytes and fibroblasts | Scientific Reports	https://doi.org/10.1038/s41598-023-38664-y	126	Migration	0.897668			400			3
Electrotaxis evokes directional separation of co-cultured keratinocytes and fibroblasts | Scientific Reports	https://doi.org/10.1038/s41598-023-38664-y	127	Migration	0.697631			50			3
Electrotaxis evokes directional separation of co-cultured keratinocytes and fibroblasts | Scientific Reports	https://doi.org/10.1038/s41598-023-38664-y	128	Migration	0.976933			100			3
Electrotaxis evokes directional separation of co-cultured keratinocytes and fibroblasts | Scientific Reports	https://doi.org/10.1038/s41598-023-38664-y	129	Migration	1.09352		9.5e-06	200			3
Electrotaxis evokes directional separation of co-cultured keratinocytes and fibroblasts | Scientific Reports	https://doi.org/10.1038/s41598-023-38664-y	130	Migration	0.953865			400			3
Pulsed electrical stimulation modulates fibroblasts' behaviour through the Smad signalling pathway - Wang - 2017 - Journal of Tissue Engineering and Regenerative Medicine - Wiley Online Library	https://doi.org/10.1002/term.2014	133	Migration	1.41156			50	0.000833	10	0.04998
Pulsed electrical stimulation modulates fibroblasts' behaviour through the Smad signalling pathway - Wang - 2017 - Journal of Tissue Engineering and Regenerative Medicine - Wiley Online Library	https://doi.org/10.1002/term.2014	134	Migration	1.60748			100	0.000833	10	0.04998
Pulsed electrical stimulation modulates fibroblasts' behaviour through the Smad signalling pathway - Wang - 2017 - Journal of Tissue Engineering and Regenerative Medicine - Wiley Online Library	https://doi.org/10.1002/term.2014	135	Migration	1.25371			50	0.000833	10	0.09996
Pulsed electrical stimulation modulates fibroblasts' behaviour through the Smad signalling pathway - Wang - 2017 - Journal of Tissue Engineering and Regenerative Medicine - Wiley Online Library	https://doi.org/10.1002/term.2014	136	Migration	1.58738			100	0.000833	10	0.09996
Pulsed electrical stimulation modulates fibroblasts' behaviour through the Smad signalling pathway - Wang - 2017 - Journal of Tissue Engineering and Regenerative Medicine - Wiley Online Library	https://doi.org/10.1002/term.2014	137	Migration	1.08765			50	0.000833	10	0.19992
Pulsed electrical stimulation modulates fibroblasts' behaviour through the Smad signalling pathway - Wang - 2017 - Journal of Tissue Engineering and Regenerative Medicine - Wiley Online Library	https://doi.org/10.1002/term.2014	138	Migration	1.10714			100	0.000833	10	0.19992
Pulsed electrical stimulation modulates fibroblasts' behaviour through the Smad signalling pathway - Wang - 2017 - Journal of Tissue Engineering and Regenerative Medicine - Wiley Online Library	https://doi.org/10.1002/term.2014	139	Migration	1.39968			50	0.001667	300	3
Pulsed electrical stimulation modulates fibroblasts' behaviour through the Smad signalling pathway - Wang - 2017 - Journal of Tissue Engineering and Regenerative Medicine - Wiley Online Library	https://doi.org/10.1002/term.2014	140	Migration	1.83023			100	0.001667	300	3
Pulsed electrical stimulation modulates fibroblasts' behaviour through the Smad signalling pathway - Wang - 2017 - Journal of Tissue Engineering and Regenerative Medicine - Wiley Online Library	https://doi.org/10.1002/term.2014	141	Migration	1.45926			50	0.001667	300	6
Pulsed electrical stimulation modulates fibroblasts' behaviour through the Smad signalling pathway - Wang - 2017 - Journal of Tissue Engineering and Regenerative Medicine - Wiley Online Library	https://doi.org/10.1002/term.2014	142	Migration	1.69765			100	0.001667	300	6
Pulsed electrical stimulation modulates fibroblasts' behaviour through the Smad signalling pathway - Wang - 2017 - Journal of Tissue Engineering and Regenerative Medicine - Wiley Online Library	https://doi.org/10.1002/term.2014	143	Migration	1.03639			50	0.001667	300	12
Pulsed electrical stimulation modulates fibroblasts' behaviour through the Smad signalling pathway - Wang - 2017 - Journal of Tissue Engineering and Regenerative Medicine - Wiley Online Library	https://doi.org/10.1002/term.2014	144	Migration	1.03944			100	0.001667	300	12
Accelerated wound healing with an ionic patch assisted by a triboelectric nanogenerator - ScienceDirect	https://doi.org/10.1016/j.nanoen.2020.105463	160	Migration	2.87662	10	3.6e-06	500	4		6
Golgi polarization plays a role in the directional migration of neonatal dermal fibroblasts induced by the direct current electric fields - ScienceDirect	https://doi.org/10.1016/j.bbrc.2015.03.021	178	Migration	1.03372			100			2
Control of neonatal human dermal fibroblast migration on poly(lactic‐co‐glycolic acid)‐coated surfaces by electrotaxis - Kim - 2017 - Journal of Tissue Engineering and Regenerative Medicine - Wiley Online Library	https://doi.org/10.1002/term.1986	179	Migration	0.825581			50			2
Control of neonatal human dermal fibroblast migration on poly(lactic‐co‐glycolic acid)‐coated surfaces by electrotaxis - Kim - 2017 - Journal of Tissue Engineering and Regenerative Medicine - Wiley Online Library	https://doi.org/10.1002/term.1986	180	Migration	0.669767			100			2
Control of neonatal human dermal fibroblast migration on poly(lactic‐co‐glycolic acid)‐coated surfaces by electrotaxis - Kim - 2017 - Journal of Tissue Engineering and Regenerative Medicine - Wiley Online Library	https://doi.org/10.1002/term.1986	181	Migration	0.697287			150			2
Control of neonatal human dermal fibroblast migration on poly(lactic‐co‐glycolic acid)‐coated surfaces by electrotaxis - Kim - 2017 - Journal of Tissue Engineering and Regenerative Medicine - Wiley Online Library	https://doi.org/10.1002/term.1986	182	Migration	0.706395			200			2
Large Scale Ultrafast Manufacturing of Wireless Soft Bioelectronics Enabled by Autonomous Robot Arm Printing Assisted by a Computer Vision‐Enabled Guidance System for Personalized Wound Healing - Kim - 2025 - Advanced Healthcare Materials - Wiley Online Library	https://doi.org/10.1002/adhm.202401735	185	Migration	1.85746	10		1000	20	49.5	24
Pulse Capacitive Coupling Electric Field Regulates Cell Migration, Proliferation, Polarization, and Vascularization to Accelerate Wound Healing | Advances in Wound Care	https://doi.org/10.1089/wound.2021.0194	191	Migration	1.02854	5.4		54	60	0.001	2
Pulse Capacitive Coupling Electric Field Regulates Cell Migration, Proliferation, Polarization, and Vascularization to Accelerate Wound Healing | Advances in Wound Care	https://doi.org/10.1089/wound.2021.0194	192	Migration	1.10064	5.4		54	60	0.01	2
Pulse Capacitive Coupling Electric Field Regulates Cell Migration, Proliferation, Polarization, and Vascularization to Accelerate Wound Healing | Advances in Wound Care	https://doi.org/10.1089/wound.2021.0194	193	Migration	1.28051	5.4		54	60	0.1	2
Pulse Capacitive Coupling Electric Field Regulates Cell Migration, Proliferation, Polarization, and Vascularization to Accelerate Wound Healing | Advances in Wound Care	https://doi.org/10.1089/wound.2021.0194	194	Migration	1.22306	5.4		54	60	1	2
Non-contact electrical stimulation as an effective means to promote wound healing - ScienceDirect	https://doi.org/10.1016/j.bioelechem.2022.108108	219	Migration	1.38627	5		25			2
Non-contact electrical stimulation as an effective means to promote wound healing - ScienceDirect	https://doi.org/10.1016/j.bioelechem.2022.108108	220	Migration	1.45572	10		53			2
Non-contact electrical stimulation as an effective means to promote wound healing - ScienceDirect	https://doi.org/10.1016/j.bioelechem.2022.108108	221	Migration	1.49512	15		76			2
Non-contact electrical stimulation as an effective means to promote wound healing - ScienceDirect	https://doi.org/10.1016/j.bioelechem.2022.108108	222	Migration	1.238	20		104			2
A Disposable Photovoltaic Patch Controlling Cellular Microenvironment for Wound Healing	https://doi.org/10.3390/ijms19103025	255	Migration	1.84852	0.45	4e-06	70			6
Monophasic Pulsed 200-μA Current Promotes Galvanotaxis With Polarization of Actin Filament and Integrin α2β1 in Human Dermal Fibroblasts - PMC	PMID: 26819649	263	Migration	1.34043		0.0001		0.3	250	8
Monophasic Pulsed 200-μA Current Promotes Galvanotaxis With Polarization of Actin Filament and Integrin α2β1 in Human Dermal Fibroblasts - PMC	PMID: 26819649	264	Migration	2.81915		0.0002		0.3	250	8
Monophasic Pulsed 200-μA Current Promotes Galvanotaxis With Polarization of Actin Filament and Integrin α2β1 in Human Dermal Fibroblasts - PMC	PMID: 26819649	265	Migration	1.26596		0.0003		0.3	250	8
Human dermal fibroblasts do not exhibit directional migration on collagen I in direct‐current electric fields of physiological strength - Sillman - 2003 - Experimental Dermatology - Wiley Online Library	https://doi.org/10.1034/j.1600-0625.2002.120406.x	273	Migration	0.916667			100			1
Human dermal fibroblasts do not exhibit directional migration on collagen I in direct‐current electric fields of physiological strength - Sillman - 2003 - Experimental Dermatology - Wiley Online Library	https://doi.org/10.1034/j.1600-0625.2002.120406.x	275	Migration	1.08696			100			1
Human dermal fibroblasts do not exhibit directional migration on collagen I in direct‐current electric fields of physiological strength - Sillman - 2003 - Experimental Dermatology - Wiley Online Library	https://doi.org/10.1034/j.1600-0625.2002.120406.x	276	Migration	0.969697			100			1
Synergistic integration of electrical stimulation, reactive oxygen species regulation, and pro-angiogenic for accelerated wound healing - ScienceDirect	https://doi.org/10.1016/j.nanoen.2024.110200	277	Migration	5.33213	1.5	1e-06	75	4		3
Synergistic integration of electrical stimulation, reactive oxygen species regulation, and pro-angiogenic for accelerated wound healing - ScienceDirect	https://doi.org/10.1016/j.nanoen.2024.110200	278	Migration	3.79444	1.5	1e-06	75	4		24
Synergistic integration of electrical stimulation, reactive oxygen species regulation, and pro-angiogenic for accelerated wound healing - ScienceDirect	https://doi.org/10.1016/j.nanoen.2024.110200	279	Migration	2.74291	1.5	1e-06	75	4		48
In Situ Monitoring and Electrical Modulation of Cellular Behaviors Directly at the Cell–Electrode Interface - Rahaman - Advanced Materials Interfaces - Wiley Online Library	https://doi.org/10.1002/admi.202500417	291	Migration	1	0.25	0.0009	5			12
In Situ Monitoring and Electrical Modulation of Cellular Behaviors Directly at the Cell–Electrode Interface - Rahaman - Advanced Materials Interfaces - Wiley Online Library	https://doi.org/10.1002/admi.202500417	292	Migration	1	0.5	0.0017	10			12
In Situ Monitoring and Electrical Modulation of Cellular Behaviors Directly at the Cell–Electrode Interface - Rahaman - Advanced Materials Interfaces - Wiley Online Library	https://doi.org/10.1002/admi.202500417	293	Migration	1.3871	0.75	0.0027	15			12
In Situ Monitoring and Electrical Modulation of Cellular Behaviors Directly at the Cell–Electrode Interface - Rahaman - Advanced Materials Interfaces - Wiley Online Library	https://doi.org/10.1002/admi.202500417	294	Migration	1	0.25	0.0009	5			21
In Situ Monitoring and Electrical Modulation of Cellular Behaviors Directly at the Cell–Electrode Interface - Rahaman - Advanced Materials Interfaces - Wiley Online Library	https://doi.org/10.1002/admi.202500417	295	Migration	1.09677	0.5	0.0017	10			21
In Situ Monitoring and Electrical Modulation of Cellular Behaviors Directly at the Cell–Electrode Interface - Rahaman - Advanced Materials Interfaces - Wiley Online Library	https://doi.org/10.1002/admi.202500417	296	Migration	1.45161	0.75	0.0027	15			21
Self‐Powered Electrical Bandage Based on Body‐Coupled Energy Harvesting - Kang - 2024 - Advanced Materials - Wiley Online Library	https://doi.org/10.1002/adma.202402491	297	Migration	1.04	0.5		50	60	8.333	6
Self‐Powered Electrical Bandage Based on Body‐Coupled Energy Harvesting - Kang - 2024 - Advanced Materials - Wiley Online Library	https://doi.org/10.1002/adma.202402491	298	Migration	0.86	2.5		250	60	8.333	6
Self‐Powered Electrical Bandage Based on Body‐Coupled Energy Harvesting - Kang - 2024 - Advanced Materials - Wiley Online Library	https://doi.org/10.1002/adma.202402491	299	Migration	2.12	5		500	60	8.333	6
Self‐Powered Electrical Bandage Based on Body‐Coupled Energy Harvesting - Kang - 2024 - Advanced Materials - Wiley Online Library	https://doi.org/10.1002/adma.202402491	300	Migration	0.869919	0.5		50	60	8.333	12
Self‐Powered Electrical Bandage Based on Body‐Coupled Energy Harvesting - Kang - 2024 - Advanced Materials - Wiley Online Library	https://doi.org/10.1002/adma.202402491	301	Migration	0.780488	2.5		250	60	8.333	12
Self‐Powered Electrical Bandage Based on Body‐Coupled Energy Harvesting - Kang - 2024 - Advanced Materials - Wiley Online Library	https://doi.org/10.1002/adma.202402491	302	Migration	1.74797	5		500	60	8.333	12
Self‐Powered Electrical Bandage Based on Body‐Coupled Energy Harvesting - Kang - 2024 - Advanced Materials - Wiley Online Library	https://doi.org/10.1002/adma.202402491	303	Migration	1.09428	0.5		50	60	8.333	24
Self‐Powered Electrical Bandage Based on Body‐Coupled Energy Harvesting - Kang - 2024 - Advanced Materials - Wiley Online Library	https://doi.org/10.1002/adma.202402491	304	Migration	1.08418	2.5		250	60	8.333	24
Self‐Powered Electrical Bandage Based on Body‐Coupled Energy Harvesting - Kang - 2024 - Advanced Materials - Wiley Online Library	https://doi.org/10.1002/adma.202402491	305	Migration	1.51178	5		500	60	8.333	24
Electrical stimulation promotes the wound‐healing properties of diabetic human skin fibroblasts - Abedin‐Do - 2022 - Journal of Tissue Engineering and Regenerative Medicine - Wiley Online Library	https://doi.org/10.1002/term.3305	341	Migration	1			20			24
Electrical stimulation promotes the wound‐healing properties of diabetic human skin fibroblasts - Abedin‐Do - 2022 - Journal of Tissue Engineering and Regenerative Medicine - Wiley Online Library	https://doi.org/10.1002/term.3305	342	Migration	2.66667			40			24
Electrical stimulation promotes the wound‐healing properties of diabetic human skin fibroblasts - Abedin‐Do - 2022 - Journal of Tissue Engineering and Regenerative Medicine - Wiley Online Library	https://doi.org/10.1002/term.3305	343	Migration	1.45822			20			24
Electrical stimulation promotes the wound‐healing properties of diabetic human skin fibroblasts - Abedin‐Do - 2022 - Journal of Tissue Engineering and Regenerative Medicine - Wiley Online Library	https://doi.org/10.1002/term.3305	344	Migration	1.66667			40			24
Electrical stimulation promotes the wound‐healing properties of diabetic human skin fibroblasts - Abedin‐Do - 2022 - Journal of Tissue Engineering and Regenerative Medicine - Wiley Online Library	https://doi.org/10.1002/term.3305	345	Migration	1.01562			20			6
Electrical stimulation promotes the wound‐healing properties of diabetic human skin fibroblasts - Abedin‐Do - 2022 - Journal of Tissue Engineering and Regenerative Medicine - Wiley Online Library	https://doi.org/10.1002/term.3305	346	Migration	2.38187			40			6
Electrical stimulation promotes the wound‐healing properties of diabetic human skin fibroblasts - Abedin‐Do - 2022 - Journal of Tissue Engineering and Regenerative Medicine - Wiley Online Library	https://doi.org/10.1002/term.3305	347	Migration	1.31808			20			6
Electrical stimulation promotes the wound‐healing properties of diabetic human skin fibroblasts - Abedin‐Do - 2022 - Journal of Tissue Engineering and Regenerative Medicine - Wiley Online Library	https://doi.org/10.1002/term.3305	348	Migration	1.5394			40			6
Roles of microtubules, cell polarity and adhesion in electric-field-mediated motility of 3T3 fibroblasts | Journal of Cell Science | The Company of Biologists	https://doi.org/10.1242/jcs.00986	381	Migration	1.121	0.6		60			1.5
Roles of microtubules, cell polarity and adhesion in electric-field-mediated motility of 3T3 fibroblasts | Journal of Cell Science | The Company of Biologists	https://doi.org/10.1242/jcs.00986	382	Migration	1.091	2		200			1.5
Roles of microtubules, cell polarity and adhesion in electric-field-mediated motility of 3T3 fibroblasts | Journal of Cell Science | The Company of Biologists	https://doi.org/10.1242/jcs.00986	383	Migration	1.909	4		400			1.5
Roles of microtubules, cell polarity and adhesion in electric-field-mediated motility of 3T3 fibroblasts | Journal of Cell Science | The Company of Biologists	https://doi.org/10.1242/jcs.00986	384	Migration	2.273	6		600			1.5
The dynamics of the electrotactic reaction of mouse 3T3 fibroblasts - ScienceDirect	https://doi.org/10.1016/j.bbamcr.2023.119647	385	Migration	1.10345	0.5		50			4
The dynamics of the electrotactic reaction of mouse 3T3 fibroblasts - ScienceDirect	https://doi.org/10.1016/j.bbamcr.2023.119647	386	Migration	1.13793	1		100			4
The dynamics of the electrotactic reaction of mouse 3T3 fibroblasts - ScienceDirect	https://doi.org/10.1016/j.bbamcr.2023.119647	387	Migration	1.31034	2		200			4
The dynamics of the electrotactic reaction of mouse 3T3 fibroblasts - ScienceDirect	https://doi.org/10.1016/j.bbamcr.2023.119647	388	Migration	1.34483	3		300			4
The dynamics of the electrotactic reaction of mouse 3T3 fibroblasts - ScienceDirect	https://doi.org/10.1016/j.bbamcr.2023.119647	389	Migration	1.27586	4		400			4

## Sheet: Ker_Matrix_Data
Paper_Title	DOI	Original_Row	Outcome_Type	Outcome_FoldChange	ReportedVoltage_V_	FieldStrength_mV_mm_	StimulationDuration_hrs_
Effects of electrical stimulation on human skin keratinocyte growth and the secretion of cytokines and growth factors - IOPscience	10.1088/1748-605X/ac2bba	83	Proliferation	1.22857		100	6
Effects of electrical stimulation on human skin keratinocyte growth and the secretion of cytokines and growth factors - IOPscience	10.1088/1748-605X/ac2bba	84	Proliferation	1.35714		200	6
Effects of electrical stimulation on human skin keratinocyte growth and the secretion of cytokines and growth factors - IOPscience	10.1088/1748-605X/ac2bba	85	Proliferation	1.26582		100	24
Effects of electrical stimulation on human skin keratinocyte growth and the secretion of cytokines and growth factors - IOPscience	10.1088/1748-605X/ac2bba	86	Proliferation	1.53165		200	24
Improved pharmacodynamics of epidermal growth factor via microneedles-based self-powered traNaNcutaneous electrical stimulation | Nature CommunicatioNaN	https://doi.org/10.1038/s41467-022-34716-5	131	Proliferation	1.72009	20	884.96	24
Pulse Capacitive Coupling Electric Field Regulates Cell Migration, Proliferation, Polarization, and Vascularization to Accelerate Wound Healing | Advances in Wound Care	https://doi.org/10.1089/wound.2021.0194	203	Proliferation	1.05	5.4	54	6
Pulse Capacitive Coupling Electric Field Regulates Cell Migration, Proliferation, Polarization, and Vascularization to Accelerate Wound Healing | Advances in Wound Care	https://doi.org/10.1089/wound.2021.0194	204	Proliferation	1.07	5.4	54	6
Pulse Capacitive Coupling Electric Field Regulates Cell Migration, Proliferation, Polarization, and Vascularization to Accelerate Wound Healing | Advances in Wound Care	https://doi.org/10.1089/wound.2021.0194	205	Proliferation	1.12	5.4	54	6
Pulse Capacitive Coupling Electric Field Regulates Cell Migration, Proliferation, Polarization, and Vascularization to Accelerate Wound Healing | Advances in Wound Care	https://doi.org/10.1089/wound.2021.0194	206	Proliferation	1.13	5.4	54	6
Non-contact electrical stimulation as an effective means to promote wound healing - ScienceDirect	https://doi.org/10.1016/j.bioelechem.2022.108108	231	Proliferation	1.0203	10	53	0.5
Non-contact electrical stimulation as an effective means to promote wound healing - ScienceDirect	https://doi.org/10.1016/j.bioelechem.2022.108108	232	Proliferation	1.058	10	53	1
Non-contact electrical stimulation as an effective means to promote wound healing - ScienceDirect	https://doi.org/10.1016/j.bioelechem.2022.108108	233	Proliferation	1.0769	10	53	2
Non-contact electrical stimulation as an effective means to promote wound healing - ScienceDirect	https://doi.org/10.1016/j.bioelechem.2022.108108	234	Proliferation	1.0887	10	53	4
Non-contact electrical stimulation as an effective means to promote wound healing - ScienceDirect	https://doi.org/10.1016/j.bioelechem.2022.108108	235	Proliferation	1.0722	10	53	1.5
Non-contact electrical stimulation as an effective means to promote wound healing - ScienceDirect	https://doi.org/10.1016/j.bioelechem.2022.108108	236	Proliferation	1.1241	10	53	3
Non-contact electrical stimulation as an effective means to promote wound healing - ScienceDirect	https://doi.org/10.1016/j.bioelechem.2022.108108	237	Proliferation	1.1854	10	53	6
Non-contact electrical stimulation as an effective means to promote wound healing - ScienceDirect	https://doi.org/10.1016/j.bioelechem.2022.108108	238	Proliferation	1.2113	10	53	12
Non-contact electrical stimulation as an effective means to promote wound healing - ScienceDirect	https://doi.org/10.1016/j.bioelechem.2022.108108	239	Proliferation	1.1264	10	53	2.5
Non-contact electrical stimulation as an effective means to promote wound healing - ScienceDirect	https://doi.org/10.1016/j.bioelechem.2022.108108	240	Proliferation	1.2278	10	53	5
Non-contact electrical stimulation as an effective means to promote wound healing - ScienceDirect	https://doi.org/10.1016/j.bioelechem.2022.108108	241	Proliferation	1.3104	10	53	10
Non-contact electrical stimulation as an effective means to promote wound healing - ScienceDirect	https://doi.org/10.1016/j.bioelechem.2022.108108	242	Proliferation	1.3198	10	53	20
Non-contact electrical stimulation as an effective means to promote wound healing - ScienceDirect	https://doi.org/10.1016/j.bioelechem.2022.108108	243	Proliferation	0.949	5	25	2
Non-contact electrical stimulation as an effective means to promote wound healing - ScienceDirect	https://doi.org/10.1016/j.bioelechem.2022.108108	244	Proliferation	1.0727	10	53	2
Non-contact electrical stimulation as an effective means to promote wound healing - ScienceDirect	https://doi.org/10.1016/j.bioelechem.2022.108108	245	Proliferation	1.0881	15	76	2
Non-contact electrical stimulation as an effective means to promote wound healing - ScienceDirect	https://doi.org/10.1016/j.bioelechem.2022.108108	246	Proliferation	1.0469	20	104	2
Non-contact electrical stimulation as an effective means to promote wound healing - ScienceDirect	https://doi.org/10.1016/j.bioelechem.2022.108108	247	Proliferation	1.0804	5	25	6
Non-contact electrical stimulation as an effective means to promote wound healing - ScienceDirect	https://doi.org/10.1016/j.bioelechem.2022.108108	248	Proliferation	1.1887	10	53	6
Non-contact electrical stimulation as an effective means to promote wound healing - ScienceDirect	https://doi.org/10.1016/j.bioelechem.2022.108108	249	Proliferation	1.1835	15	76	6
Non-contact electrical stimulation as an effective means to promote wound healing - ScienceDirect	https://doi.org/10.1016/j.bioelechem.2022.108108	250	Proliferation	1.1036	20	104	6
Non-contact electrical stimulation as an effective means to promote wound healing - ScienceDirect	https://doi.org/10.1016/j.bioelechem.2022.108108	251	Proliferation	1.1526	5	25	10
Non-contact electrical stimulation as an effective means to promote wound healing - ScienceDirect	https://doi.org/10.1016/j.bioelechem.2022.108108	252	Proliferation	1.3021	10	53	10
Non-contact electrical stimulation as an effective means to promote wound healing - ScienceDirect	https://doi.org/10.1016/j.bioelechem.2022.108108	253	Proliferation	1.3613	15	76	10
Non-contact electrical stimulation as an effective means to promote wound healing - ScienceDirect	https://doi.org/10.1016/j.bioelechem.2022.108108	254	Proliferation	1.1655	20	104	10
Come together: On-chip bioelectric wound closure - ScienceDirect	https://doi.org/10.1016/j.bios.2021.113479	350	Proliferation	0.408163		200	12
Come together: On-chip bioelectric wound closure - ScienceDirect	https://doi.org/10.1016/j.bios.2021.113479	351	Proliferation	0.44898		200	12
Electrical stimulation promotes the proliferation of human keratinocytes, increases the production of keratin 5 and 14, and increases the phosphorylation of ERK1/2 and p38 MAP kinases - Rouabhia - 2020 - Journal of Tissue Engineering and Regenerative Medicine - Wiley Online Library	https://doi.org/10.1002/term.3040	352	Proliferation	1.08333		50	6
Electrical stimulation promotes the proliferation of human keratinocytes, increases the production of keratin 5 and 14, and increases the phosphorylation of ERK1/2 and p38 MAP kinases - Rouabhia - 2020 - Journal of Tissue Engineering and Regenerative Medicine - Wiley Online Library	https://doi.org/10.1002/term.3040	353	Proliferation	1.41667		100	6
Electrical stimulation promotes the proliferation of human keratinocytes, increases the production of keratin 5 and 14, and increases the phosphorylation of ERK1/2 and p38 MAP kinases - Rouabhia - 2020 - Journal of Tissue Engineering and Regenerative Medicine - Wiley Online Library	https://doi.org/10.1002/term.3040	354	Proliferation	1.6		150	6
Electrical stimulation promotes the proliferation of human keratinocytes, increases the production of keratin 5 and 14, and increases the phosphorylation of ERK1/2 and p38 MAP kinases - Rouabhia - 2020 - Journal of Tissue Engineering and Regenerative Medicine - Wiley Online Library	https://doi.org/10.1002/term.3040	355	Proliferation	1.91667		200	6
Electrical stimulation promotes the proliferation of human keratinocytes, increases the production of keratin 5 and 14, and increases the phosphorylation of ERK1/2 and p38 MAP kinases - Rouabhia - 2020 - Journal of Tissue Engineering and Regenerative Medicine - Wiley Online Library	https://doi.org/10.1002/term.3040	356	Proliferation	1.4		50	24
Electrical stimulation promotes the proliferation of human keratinocytes, increases the production of keratin 5 and 14, and increases the phosphorylation of ERK1/2 and p38 MAP kinases - Rouabhia - 2020 - Journal of Tissue Engineering and Regenerative Medicine - Wiley Online Library	https://doi.org/10.1002/term.3040	357	Proliferation	1.76		100	24
Electrical stimulation promotes the proliferation of human keratinocytes, increases the production of keratin 5 and 14, and increases the phosphorylation of ERK1/2 and p38 MAP kinases - Rouabhia - 2020 - Journal of Tissue Engineering and Regenerative Medicine - Wiley Online Library	https://doi.org/10.1002/term.3040	358	Proliferation	1.48		150	24
Electrical stimulation promotes the proliferation of human keratinocytes, increases the production of keratin 5 and 14, and increases the phosphorylation of ERK1/2 and p38 MAP kinases - Rouabhia - 2020 - Journal of Tissue Engineering and Regenerative Medicine - Wiley Online Library	https://doi.org/10.1002/term.3040	359	Proliferation	1.14667		200	24
Electrical stimulation promotes the proliferation of human keratinocytes, increases the production of keratin 5 and 14, and increases the phosphorylation of ERK1/2 and p38 MAP kinases - Rouabhia - 2020 - Journal of Tissue Engineering and Regenerative Medicine - Wiley Online Library	https://doi.org/10.1002/term.3040	360	Proliferation	1.36715		100	6
Electrical stimulation promotes the proliferation of human keratinocytes, increases the production of keratin 5 and 14, and increases the phosphorylation of ERK1/2 and p38 MAP kinases - Rouabhia - 2020 - Journal of Tissue Engineering and Regenerative Medicine - Wiley Online Library	https://doi.org/10.1002/term.3040	361	Proliferation	1.24638		200	6
Electrical stimulation promotes the proliferation of human keratinocytes, increases the production of keratin 5 and 14, and increases the phosphorylation of ERK1/2 and p38 MAP kinases - Rouabhia - 2020 - Journal of Tissue Engineering and Regenerative Medicine - Wiley Online Library	https://doi.org/10.1002/term.3040	362	Proliferation	1.24051		100	24
Electrical stimulation promotes the proliferation of human keratinocytes, increases the production of keratin 5 and 14, and increases the phosphorylation of ERK1/2 and p38 MAP kinases - Rouabhia - 2020 - Journal of Tissue Engineering and Regenerative Medicine - Wiley Online Library	https://doi.org/10.1002/term.3040	363	Proliferation	0.848101		200	24
Electrotaxis evokes directional separation of co-cultured keratinocytes and fibroblasts | Scientific Reports	https://doi.org/10.1038/s41598-023-38664-y	113	Migration	1.00543		25	2
Electrotaxis evokes directional separation of co-cultured keratinocytes and fibroblasts | Scientific Reports	https://doi.org/10.1038/s41598-023-38664-y	114	Migration	0.965185		50	2
Electrotaxis evokes directional separation of co-cultured keratinocytes and fibroblasts | Scientific Reports	https://doi.org/10.1038/s41598-023-38664-y	115	Migration	0.942676		100	2
Electrotaxis evokes directional separation of co-cultured keratinocytes and fibroblasts | Scientific Reports	https://doi.org/10.1038/s41598-023-38664-y	116	Migration	0.783205		200	2
Electrotaxis evokes directional separation of co-cultured keratinocytes and fibroblasts | Scientific Reports	https://doi.org/10.1038/s41598-023-38664-y	117	Migration	0.893176		400	2
Electrotaxis evokes directional separation of co-cultured keratinocytes and fibroblasts | Scientific Reports	https://doi.org/10.1038/s41598-023-38664-y	118	Migration	1.125		25	2
Electrotaxis evokes directional separation of co-cultured keratinocytes and fibroblasts | Scientific Reports	https://doi.org/10.1038/s41598-023-38664-y	119	Migration	1.0313		50	2
Electrotaxis evokes directional separation of co-cultured keratinocytes and fibroblasts | Scientific Reports	https://doi.org/10.1038/s41598-023-38664-y	120	Migration	0.9375		100	2
Electrotaxis evokes directional separation of co-cultured keratinocytes and fibroblasts | Scientific Reports	https://doi.org/10.1038/s41598-023-38664-y	121	Migration	0.828099		200	2
Electrotaxis evokes directional separation of co-cultured keratinocytes and fibroblasts | Scientific Reports	https://doi.org/10.1038/s41598-023-38664-y	122	Migration	1.12496		400	2
Improved pharmacodynamics of epidermal growth factor via microneedles-based self-powered traNaNcutaneous electrical stimulation | Nature CommunicatioNaN	https://doi.org/10.1038/s41467-022-34716-5	132	Migration	1.55257	20	884.96	24
Pulse Capacitive Coupling Electric Field Regulates Cell Migration, Proliferation, Polarization, and Vascularization to Accelerate Wound Healing | Advances in Wound Care	https://doi.org/10.1089/wound.2021.0194	195	Migration	1.05929	5.4	54	2
Pulse Capacitive Coupling Electric Field Regulates Cell Migration, Proliferation, Polarization, and Vascularization to Accelerate Wound Healing | Advances in Wound Care	https://doi.org/10.1089/wound.2021.0194	196	Migration	1.23692	5.4	54	2
Pulse Capacitive Coupling Electric Field Regulates Cell Migration, Proliferation, Polarization, and Vascularization to Accelerate Wound Healing | Advances in Wound Care	https://doi.org/10.1089/wound.2021.0194	197	Migration	1.24343	5.4	54	2
Pulse Capacitive Coupling Electric Field Regulates Cell Migration, Proliferation, Polarization, and Vascularization to Accelerate Wound Healing | Advances in Wound Care	https://doi.org/10.1089/wound.2021.0194	198	Migration	1.16461	5.4	54	2
Non-contact electrical stimulation as an effective means to promote wound healing - ScienceDirect	https://doi.org/10.1016/j.bioelechem.2022.108108	223	Migration	0.96918	10	53	0.5
Non-contact electrical stimulation as an effective means to promote wound healing - ScienceDirect	https://doi.org/10.1016/j.bioelechem.2022.108108	224	Migration	1.3506	10	53	1
Non-contact electrical stimulation as an effective means to promote wound healing - ScienceDirect	https://doi.org/10.1016/j.bioelechem.2022.108108	225	Migration	1.60831	10	53	2
Non-contact electrical stimulation as an effective means to promote wound healing - ScienceDirect	https://doi.org/10.1016/j.bioelechem.2022.108108	226	Migration	1.58776	10	53	4
Non-contact electrical stimulation as an effective means to promote wound healing - ScienceDirect	https://doi.org/10.1016/j.bioelechem.2022.108108	227	Migration	1.01066	5	25	2
Non-contact electrical stimulation as an effective means to promote wound healing - ScienceDirect	https://doi.org/10.1016/j.bioelechem.2022.108108	228	Migration	1.64216	10	53	2
Non-contact electrical stimulation as an effective means to promote wound healing - ScienceDirect	https://doi.org/10.1016/j.bioelechem.2022.108108	229	Migration	1.47379	15	76	2
Non-contact electrical stimulation as an effective means to promote wound healing - ScienceDirect	https://doi.org/10.1016/j.bioelechem.2022.108108	230	Migration	1.06331	20	104	2
Bioelectronic microfluidic wound healing: a platform for investigating direct current stimulation of injured cell collectives - Lab on a Chip (RSC Publishing)	https://doi.org/10.1039/D2LC01045C	261	Migration	2.32216		200	12
Bioelectronic microfluidic wound healing: a platform for investigating direct current stimulation of injured cell collectives - Lab on a Chip (RSC Publishing)	https://doi.org/10.1039/D2LC01045C	262	Migration	1.69317		200	12
Human dermal fibroblasts do not exhibit directional migration on collagen I in direct‐current electric fields of physiological strength - Sillman - 2003 - Experimental Dermatology - Wiley Online Library	https://doi.org/10.1034/j.1600-0625.2002.120406.x	274	Migration	1.11111		100	1
Human keratinocytes migrate to the negative pole in direct current electric fields comparable to those measured in mammalian wounds | Journal of Cell Science | The Company of Biologists	https://doi.org/10.1242/jcs.109.1.199	315	Migration	0.765957	0.00015	1	2.5
Human keratinocytes migrate to the negative pole in direct current electric fields comparable to those measured in mammalian wounds | Journal of Cell Science | The Company of Biologists	https://doi.org/10.1242/jcs.109.1.199	316	Migration	1	0.00075	5	2.5
Human keratinocytes migrate to the negative pole in direct current electric fields comparable to those measured in mammalian wounds | Journal of Cell Science | The Company of Biologists	https://doi.org/10.1242/jcs.109.1.199	317	Migration	0.851064	0.0015	10	2.5
Human keratinocytes migrate to the negative pole in direct current electric fields comparable to those measured in mammalian wounds | Journal of Cell Science | The Company of Biologists	https://doi.org/10.1242/jcs.109.1.199	318	Migration	1.2766	0.0075	50	2.5
Human keratinocytes migrate to the negative pole in direct current electric fields comparable to those measured in mammalian wounds | Journal of Cell Science | The Company of Biologists	https://doi.org/10.1242/jcs.109.1.199	319	Migration	1.91489	0.015	100	2.5
Human keratinocytes migrate to the negative pole in direct current electric fields comparable to those measured in mammalian wounds | Journal of Cell Science | The Company of Biologists	https://doi.org/10.1242/jcs.109.1.199	320	Migration	1.34043	0.03	200	2.5
Human keratinocytes migrate to the negative pole in direct current electric fields comparable to those measured in mammalian wounds | Journal of Cell Science | The Company of Biologists	https://doi.org/10.1242/jcs.109.1.199	321	Migration	1.91489	0.06	400	2.5
Come together: On-chip bioelectric wound closure - ScienceDirect	https://doi.org/10.1016/j.bios.2021.113479	349	Migration	2.12279		200	12
Autophagy is required for the directed motility of keratinocytes driven by electric fields - Yan - 2019 - The FASEB Journal - Wiley Online Library	https://doi.org/10.1096/fj.201801294R	364	Migration	1.7036		200	1
Autophagy is required for the directed motility of keratinocytes driven by electric fields - Yan - 2019 - The FASEB Journal - Wiley Online Library	https://doi.org/10.1096/fj.201801294R	365	Migration	2.25909		200	2
Autophagy is required for the directed motility of keratinocytes driven by electric fields - Yan - 2019 - The FASEB Journal - Wiley Online Library	https://doi.org/10.1096/fj.201801294R	366	Migration	3.55549		200	3
Autophagy is required for the directed motility of keratinocytes driven by electric fields - Yan - 2019 - The FASEB Journal - Wiley Online Library	https://doi.org/10.1096/fj.201801294R	367	Migration	2.40049		200	1
Autophagy is required for the directed motility of keratinocytes driven by electric fields - Yan - 2019 - The FASEB Journal - Wiley Online Library	https://doi.org/10.1096/fj.201801294R	368	Migration	6.40173		200	2
Autophagy is required for the directed motility of keratinocytes driven by electric fields - Yan - 2019 - The FASEB Journal - Wiley Online Library	https://doi.org/10.1096/fj.201801294R	369	Migration	8.80222		200	3
Autophagy is required for the directed motility of keratinocytes driven by electric fields - Yan - 2019 - The FASEB Journal - Wiley Online Library	https://doi.org/10.1096/fj.201801294R	370	Migration	1.6875		200	1
Autophagy is required for the directed motility of keratinocytes driven by electric fields - Yan - 2019 - The FASEB Journal - Wiley Online Library	https://doi.org/10.1096/fj.201801294R	371	Migration	1.72917		200	2
Autophagy is required for the directed motility of keratinocytes driven by electric fields - Yan - 2019 - The FASEB Journal - Wiley Online Library	https://doi.org/10.1096/fj.201801294R	372	Migration	1.79167		200	3
Autophagy is required for the directed motility of keratinocytes driven by electric fields - Yan - 2019 - The FASEB Journal - Wiley Online Library	https://doi.org/10.1096/fj.201801294R	373	Migration	7.33333		200	1
Autophagy is required for the directed motility of keratinocytes driven by electric fields - Yan - 2019 - The FASEB Journal - Wiley Online Library	https://doi.org/10.1096/fj.201801294R	374	Migration	9.55556		200	2
Autophagy is required for the directed motility of keratinocytes driven by electric fields - Yan - 2019 - The FASEB Journal - Wiley Online Library	https://doi.org/10.1096/fj.201801294R	375	Migration	10.1111		200	3
Autophagy is required for the directed motility of keratinocytes driven by electric fields - Yan - 2019 - The FASEB Journal - Wiley Online Library	https://doi.org/10.1096/fj.201801294R	376	Migration	5.13333		200	1
Autophagy is required for the directed motility of keratinocytes driven by electric fields - Yan - 2019 - The FASEB Journal - Wiley Online Library	https://doi.org/10.1096/fj.201801294R	377	Migration	5.73333		200	2
Autophagy is required for the directed motility of keratinocytes driven by electric fields - Yan - 2019 - The FASEB Journal - Wiley Online Library	https://doi.org/10.1096/fj.201801294R	378	Migration	6		200	3
Electric field-induced suppression of PTEN drives epithelial-to-mesenchymal transition via mTORC1 activation - ScienceDirect	https://doi.org/10.1016/j.jdermsci.2016.11.007	379	Migration	1.84496		100	6
Electric field-induced suppression of PTEN drives epithelial-to-mesenchymal transition via mTORC1 activation - ScienceDirect	https://doi.org/10.1016/j.jdermsci.2016.11.007	380	Migration	1.98027		100	6
