# Supplementary material for: A Data Driven Review of In Vitro Electrical and Mechanical Stimulation for Post‐Acute Phase Wound Healing
Source: Adv Healthc Mater. 2026 May 2;15(22):e71138. doi: 10.1002/adhm.71138 (PMC13279864; doi:10.1002/adhm.71138)
Supplement: Supplementary file 1 — Supporting File: adhm71138‐sup‐0001‐Data.zip. [file ADHM-15-0-s001.zip › adhm71138-sup-0001-Data/Supplementary_Data_Heatmaps_Mechanical.xlsx]

## Sheet: Fib_Matrix_Data
Paper_Title	DOI	Original_Row	Outcome_Type	Outcome_FoldChange	StrainAmplitude___	Frequency_Hz_	PulseDuration_ms_	StimulationDuration_hrs_
Mechanical stimulation induces rapid fibroblast proliferation and accelerates the early maturation of human skin substitutes	https://doi.org/10.1016/j.biomaterials.2021.120779	8	Proliferation	7.07973	2.5	0.1		72
Mechanical stimulation induces rapid fibroblast proliferation and accelerates the early maturation of human skin substitutes	https://doi.org/10.1016/j.biomaterials.2021.120779	9	Proliferation	1.75	2.5	0.1		72
Mechanical stimulation induces rapid fibroblast proliferation and accelerates the early maturation of human skin substitutes	https://doi.org/10.1016/j.biomaterials.2021.120779	11	Proliferation	1
Mechanical stimulation induces rapid fibroblast proliferation and accelerates the early maturation of human skin substitutes	https://doi.org/10.1016/j.biomaterials.2021.120779	12	Proliferation	0.953917
Mechanical stimulation induces rapid fibroblast proliferation and accelerates the early maturation of human skin substitutes	https://doi.org/10.1016/j.biomaterials.2021.120779	13	Proliferation	0.907834
Mechanical stimulation induces rapid fibroblast proliferation and accelerates the early maturation of human skin substitutes	https://doi.org/10.1016/j.biomaterials.2021.120779	14	Proliferation	0.97235
Mechanical stimulation induces rapid fibroblast proliferation and accelerates the early maturation of human skin substitutes	https://doi.org/10.1016/j.biomaterials.2021.120779	15	Proliferation	1.10138
Mechanical stimulation induces rapid fibroblast proliferation and accelerates the early maturation of human skin substitutes	https://doi.org/10.1016/j.biomaterials.2021.120779	16	Proliferation	1.12442
Mechanical stimulation induces rapid fibroblast proliferation and accelerates the early maturation of human skin substitutes	https://doi.org/10.1016/j.biomaterials.2021.120779	17	Proliferation	0.995392
Mechanical stimulation induces rapid fibroblast proliferation and accelerates the early maturation of human skin substitutes	https://doi.org/10.1016/j.biomaterials.2021.120779	18	Proliferation	1.07834
Mechanical stimulation induces rapid fibroblast proliferation and accelerates the early maturation of human skin substitutes	https://doi.org/10.1016/j.biomaterials.2021.120779	19	Proliferation	1.00922
Effect of different frequencies of tensile strain on human dermal fibroblast proliferation and survival (Nishimura 2007)	https://doi.org/10.1111/j.1524-475x.2007.00295.x	34	Proliferation	0.613	10	0.166667	3000	24
Effect of different frequencies of tensile strain on human dermal fibroblast proliferation and survival (Nishimura 2007)	https://doi.org/10.1111/j.1524-475x.2007.00295.x	35	Proliferation	0.548	10	0.1	5000	24
Effect of different frequencies of tensile strain on human dermal fibroblast proliferation and survival (Nishimura 2007)	https://doi.org/10.1111/j.1524-475x.2007.00295.x	36	Proliferation	0.586	10	0.00238	300000	24
Analysis of Mechanical Behaviour of Dermal Fibroblasts Obtained From Various Anatomical Sites in Humans (Quan-Chen 2017)	10.1097/SAP.0000000000001121	41	Proliferation	1	0	0.1	5000	48
Analysis of Mechanical Behaviour of Dermal Fibroblasts Obtained From Various Anatomical Sites in Humans (Quan-Chen 2017)	10.1097/SAP.0000000000001121	42	Proliferation	2.09052	5	0.1	5000	48
Analysis of Mechanical Behaviour of Dermal Fibroblasts Obtained From Various Anatomical Sites in Humans (Quan-Chen 2017)	10.1097/SAP.0000000000001121	43	Proliferation	2.54663	10	0.1	5000	48
Analysis of Mechanical Behaviour of Dermal Fibroblasts Obtained From Various Anatomical Sites in Humans (Quan-Chen 2017)	10.1097/SAP.0000000000001121	44	Proliferation	2.4198	15	0.1	5000	48
Analysis of Mechanical Behaviour of Dermal Fibroblasts Obtained From Various Anatomical Sites in Humans (Quan-Chen 2017)	10.1097/SAP.0000000000001121	45	Proliferation	2.21338	20	0.1	5000	48
Analysis of Mechanical Behaviour of Dermal Fibroblasts Obtained From Various Anatomical Sites in Humans (Quan-Chen 2017)	10.1097/SAP.0000000000001121	46	Proliferation	1	0	0.1	5000	48
Analysis of Mechanical Behaviour of Dermal Fibroblasts Obtained From Various Anatomical Sites in Humans (Quan-Chen 2017)	10.1097/SAP.0000000000001121	47	Proliferation	1.71653	5	0.1	5000	48
Analysis of Mechanical Behaviour of Dermal Fibroblasts Obtained From Various Anatomical Sites in Humans (Quan-Chen 2017)	10.1097/SAP.0000000000001121	48	Proliferation	2.78147	10	0.1	5000	48
Analysis of Mechanical Behaviour of Dermal Fibroblasts Obtained From Various Anatomical Sites in Humans (Quan-Chen 2017)	10.1097/SAP.0000000000001121	49	Proliferation	2.57092	15	0.1	5000	48
Analysis of Mechanical Behaviour of Dermal Fibroblasts Obtained From Various Anatomical Sites in Humans (Quan-Chen 2017)	10.1097/SAP.0000000000001121	50	Proliferation	2.11458	20	0.1	5000	48
Analysis of Mechanical Behaviour of Dermal Fibroblasts Obtained From Various Anatomical Sites in Humans (Quan-Chen 2017)	10.1097/SAP.0000000000001121	51	Proliferation	1	0	0.1	5000	48
Analysis of Mechanical Behaviour of Dermal Fibroblasts Obtained From Various Anatomical Sites in Humans (Quan-Chen 2017)	10.1097/SAP.0000000000001121	52	Proliferation	1.80369	5	0.1	5000	48
Analysis of Mechanical Behaviour of Dermal Fibroblasts Obtained From Various Anatomical Sites in Humans (Quan-Chen 2017)	10.1097/SAP.0000000000001121	53	Proliferation	2.81772	10	0.1	5000	48
Analysis of Mechanical Behaviour of Dermal Fibroblasts Obtained From Various Anatomical Sites in Humans (Quan-Chen 2017)	10.1097/SAP.0000000000001121	54	Proliferation	2.66637	15	0.1	5000	48
Analysis of Mechanical Behaviour of Dermal Fibroblasts Obtained From Various Anatomical Sites in Humans (Quan-Chen 2017)	10.1097/SAP.0000000000001121	55	Proliferation	1.98041	20	0.1	5000	48
Analysis of Mechanical Behaviour of Dermal Fibroblasts Obtained From Various Anatomical Sites in Humans (Quan-Chen 2017)	10.1097/SAP.0000000000001121	56	Proliferation	1	0	0.1	5000	48
Analysis of Mechanical Behaviour of Dermal Fibroblasts Obtained From Various Anatomical Sites in Humans (Quan-Chen 2017)	10.1097/SAP.0000000000001121	57	Proliferation	1.84418	5	0.1	5000	48
Analysis of Mechanical Behaviour of Dermal Fibroblasts Obtained From Various Anatomical Sites in Humans (Quan-Chen 2017)	10.1097/SAP.0000000000001121	58	Proliferation	2.85986	10	0.1	5000	48
Analysis of Mechanical Behaviour of Dermal Fibroblasts Obtained From Various Anatomical Sites in Humans (Quan-Chen 2017)	10.1097/SAP.0000000000001121	59	Proliferation	2.82755	15	0.1	5000	48
Analysis of Mechanical Behaviour of Dermal Fibroblasts Obtained From Various Anatomical Sites in Humans (Quan-Chen 2017)	10.1097/SAP.0000000000001121	60	Proliferation	2.21235	20	0.1	5000	48
Analysis of Mechanical Behaviour of Dermal Fibroblasts Obtained From Various Anatomical Sites in Humans (Quan-Chen 2017)	10.1097/SAP.0000000000001121	61	Proliferation	1	0	0.1	5000	48
Analysis of Mechanical Behaviour of Dermal Fibroblasts Obtained From Various Anatomical Sites in Humans (Quan-Chen 2017)	10.1097/SAP.0000000000001121	62	Proliferation	1.93528	5	0.1	5000	48
Analysis of Mechanical Behaviour of Dermal Fibroblasts Obtained From Various Anatomical Sites in Humans (Quan-Chen 2017)	10.1097/SAP.0000000000001121	63	Proliferation	2.85607	10	0.1	5000	48
Analysis of Mechanical Behaviour of Dermal Fibroblasts Obtained From Various Anatomical Sites in Humans (Quan-Chen 2017)	10.1097/SAP.0000000000001121	64	Proliferation	2.30835	15	0.1	5000	48
Analysis of Mechanical Behaviour of Dermal Fibroblasts Obtained From Various Anatomical Sites in Humans (Quan-Chen 2017)	10.1097/SAP.0000000000001121	65	Proliferation	2.06272	20	0.1	5000	48
Biological effects of cellular stretch on human dermal fibroblasts	https://doi.org/10.1016/j.bjps.2013.08.002	68	Proliferation	0.812682	20	0.166667		24
Influence of mechanical stimulation on human dermal fibroblasts derived from different body sites	PMID: 26221311	92	Proliferation	1.74222	10	0.1	5000	24
Influence of mechanical stimulation on human dermal fibroblasts derived from different body sites	PMID: 26221311	93	Proliferation	1.80383	10	0.1	5000	36
Influence of mechanical stimulation on human dermal fibroblasts derived from different body sites	PMID: 26221311	94	Proliferation	2.16665	10	0.1	5000	48
Influence of mechanical stimulation on human dermal fibroblasts derived from different body sites	PMID: 26221311	95	Proliferation	1.58082	10	0.1	5000	24
Influence of mechanical stimulation on human dermal fibroblasts derived from different body sites	PMID: 26221311	96	Proliferation	1.54217	10	0.1	5000	36
Influence of mechanical stimulation on human dermal fibroblasts derived from different body sites	PMID: 26221311	97	Proliferation	1.65458	10	0.1	5000	48
Equibiaxial cyclic stretch stimulates fibroblasts to rapidly remodel fibrin	https://doi.org/10.1016/j.jbiomech.2005.10.025	112	Proliferation	0.104651	16	0.2	2500	192
Transplantation of Cyclic Stretched Fibroblasts Accelerates the Wound-Healing Process in Streptozotocin-Induced Diabetic Mice	https://doi.org/10.3727/096368912X663541	113	Proliferation	4	20	0.5	1000	24
Mechanoresponsive regulation of fibroblast-to-myofibroblast transition in three-dimensional tissue analogues: mechanical strain amplitude dependency of fibrosis | Scientific Reports	https://doi.org/10.1038/s41598-022-20383-5	130	Proliferation	1.04182	4	0.1	5000	14
Mechanoresponsive regulation of fibroblast-to-myofibroblast transition in three-dimensional tissue analogues: mechanical strain amplitude dependency of fibrosis | Scientific Reports	https://doi.org/10.1038/s41598-022-20383-5	131	Proliferation	1.11201	8	0.1	5000	14
Mechanoresponsive regulation of fibroblast-to-myofibroblast transition in three-dimensional tissue analogues: mechanical strain amplitude dependency of fibrosis | Scientific Reports	https://doi.org/10.1038/s41598-022-20383-5	132	Proliferation	1.88234	12	0.1	5000	14
Changes in tension regulates proliferation and migration of fibroblasts by remodeling expression of ECM proteins	https://doi.org/10.3892/etm.2016.3497	136	Proliferation	0.818803	20	1	500	24
Changes in tension regulates proliferation and migration of fibroblasts by remodeling expression of ECM proteins	https://doi.org/10.3892/etm.2016.3497	137	Proliferation	0.598787	20	1	500	48
Changes in tension regulates proliferation and migration of fibroblasts by remodeling expression of ECM proteins	https://doi.org/10.3892/etm.2016.3497	138	Proliferation	0.577927	20	1	500	72
Changes in tension regulates proliferation and migration of fibroblasts by remodeling expression of ECM proteins	https://doi.org/10.3892/etm.2016.3497	139	Proliferation	0.574265	20	1	500	96
Changes in tension regulates proliferation and migration of fibroblasts by remodeling expression of ECM proteins	https://doi.org/10.3892/etm.2016.3497	140	Proliferation	0.638344	20	1	500	120
Changes in tension regulates proliferation and migration of fibroblasts by remodeling expression of ECM proteins	https://doi.org/10.3892/etm.2016.3497	142	Proliferation	0.886451	20	1	500	48
Changes in tension regulates proliferation and migration of fibroblasts by remodeling expression of ECM proteins	https://doi.org/10.3892/etm.2016.3497	143	Proliferation	0.946873	20	1	500	72
Changes in tension regulates proliferation and migration of fibroblasts by remodeling expression of ECM proteins	https://doi.org/10.3892/etm.2016.3497	144	Proliferation	0.866958	20	1	500	96
Changes in tension regulates proliferation and migration of fibroblasts by remodeling expression of ECM proteins	https://doi.org/10.3892/etm.2016.3497	145	Proliferation	0.947712	20	1	500	120
Exposure to Varying Strain Magnitudes Influences the Conversion of Normal Skin Fibroblasts Into Hypertrophic Scar Cells	10.1097/SAP.0000000000000654	156	Proliferation	1.46699	10	0.1	5000	24
Exposure to Varying Strain Magnitudes Influences the Conversion of Normal Skin Fibroblasts Into Hypertrophic Scar Cells	10.1097/SAP.0000000000000654	157	Proliferation	1.48032	15	0.1	5000	24
Exposure to Varying Strain Magnitudes Influences the Conversion of Normal Skin Fibroblasts Into Hypertrophic Scar Cells	10.1097/SAP.0000000000000654	158	Proliferation	1.2898	20	0.1	5000	24
Dermal fibroblasts respond to mechanical conditioning in a strain profile dependent manner	https://doi.org/10.1177/0006355X2003040001003047	161	Proliferation	1.6347	5	1	500	24
Dermal fibroblasts respond to mechanical conditioning in a strain profile dependent manner	https://doi.org/10.1177/0006355X2003040001003047	162	Proliferation	1.8311	5	1	500	24
Dermal fibroblasts respond to mechanical conditioning in a strain profile dependent manner	https://doi.org/10.1177/0006355X2003040001003047	163	Proliferation	0.8813	5	1	500	24
Dermal fibroblasts respond to mechanical conditioning in a strain profile dependent manner	https://doi.org/10.1177/0006355X2003040001003047	164	Proliferation	0.7945	5	1	500	24
Dermal fibroblasts respond to mechanical conditioning in a strain profile dependent manner	https://doi.org/10.1177/0006355X2003040001003047	165	Proliferation	1.1187	5	1	500	24
Dermal fibroblasts respond to mechanical conditioning in a strain profile dependent manner	https://doi.org/10.1177/0006355X2003040001003047	166	Proliferation	0.6256	5	1	500	24
Chondrogenic differentiation of neonatal human dermal fibroblasts encapsulated in alginate beads with hydrostatic compression under hypoxic conditions in the presence of bone morphogenetic protein-2	https://doi.org/10.1002/jbm.a.33129	172	Proliferation	1.03		1	500	28
Chondrogenic differentiation of neonatal human dermal fibroblasts encapsulated in alginate beads with hydrostatic compression under hypoxic conditions in the presence of bone morphogenetic protein-2	https://doi.org/10.1002/jbm.a.33129	173	Proliferation	1.4026		1	500	28
Chondrogenic differentiation of neonatal human dermal fibroblasts encapsulated in alginate beads with hydrostatic compression under hypoxic conditions in the presence of bone morphogenetic protein-2	https://doi.org/10.1002/jbm.a.33129	174	Proliferation	1.04966		1	500	56
Chondrogenic differentiation of neonatal human dermal fibroblasts encapsulated in alginate beads with hydrostatic compression under hypoxic conditions in the presence of bone morphogenetic protein-2	https://doi.org/10.1002/jbm.a.33129	175	Proliferation	1.22955		1	500	28
Chondrogenic differentiation of neonatal human dermal fibroblasts encapsulated in alginate beads with hydrostatic compression under hypoxic conditions in the presence of bone morphogenetic protein-2	https://doi.org/10.1002/jbm.a.33129	176	Proliferation	0.706449		1	500	84
In vitro study of the impact of mechanical tension on the dermal fibroblast phenotype in the context of skin wound healing	https://doi.org/10.1016/j.jbiomech.2014.07.015	25	Migration	0.8	10	1	500	12
In vitro study of the impact of mechanical tension on the dermal fibroblast phenotype in the context of skin wound healing	https://doi.org/10.1016/j.jbiomech.2014.07.015	26	Migration	1.2328	10	1	500	24
In vitro study of the impact of mechanical tension on the dermal fibroblast phenotype in the context of skin wound healing	https://doi.org/10.1016/j.jbiomech.2014.07.015	27	Migration	0.945955	10	1	500	48
In vitro study of the impact of mechanical tension on the dermal fibroblast phenotype in the context of skin wound healing	https://doi.org/10.1016/j.jbiomech.2014.07.015	28	Migration	0.984815	10	1	500	72
Biological effects of cellular stretch on human dermal fibroblasts	https://doi.org/10.1016/j.bjps.2013.08.002	66	Migration	2.25581	20	0.166667		24
Biological effects of cellular stretch on human dermal fibroblasts	https://doi.org/10.1016/j.bjps.2013.08.002	67	Migration	2.2199	20	0.166667		24
Response of Human Skin Fibroblasts to Mechanical Stretch in Wound Healing Process Analyzed Using a Three-Dimensional Culture Model	https://doi.org/10.14326/abe.4.170	90	Migration	0.66		1	500	12
Response of Human Skin Fibroblasts to Mechanical Stretch in Wound Healing Process Analyzed Using a Three-Dimensional Culture Model	https://doi.org/10.14326/abe.4.170	91	Migration	0.551724		1	500	12
In vitro study of the impact of mechanical tension on the dermal broblast phenotype in the context of skin wound healing	https://doi.org/10.1016/j.jbiomech.2014.07.015	114	Migration	0.444437	10	1	500	6
In vitro study of the impact of mechanical tension on the dermal broblast phenotype in the context of skin wound healing	https://doi.org/10.1016/j.jbiomech.2014.07.015	115	Migration	0.82353	10	1	500	12
In vitro study of the impact of mechanical tension on the dermal broblast phenotype in the context of skin wound healing	https://doi.org/10.1016/j.jbiomech.2014.07.015	116	Migration	1.23529	10	1	500	24
In vitro study of the impact of mechanical tension on the dermal broblast phenotype in the context of skin wound healing	https://doi.org/10.1016/j.jbiomech.2014.07.015	117	Migration	0.944443	10	1	500	48
In vitro study of the impact of mechanical tension on the dermal broblast phenotype in the context of skin wound healing	https://doi.org/10.1016/j.jbiomech.2014.07.015	118	Migration	0.9875	10	1	500	72
In vitro study of the impact of mechanical tension on the dermal broblast phenotype in the context of skin wound healing	https://doi.org/10.1016/j.jbiomech.2014.07.015	119	Migration	1	10	1	500	96

## Sheet: Ker_Matrix_Data
Paper_Title	DOI	Original_Row	Outcome_Type	Outcome_FoldChange	StrainAmplitude___	Frequency_Hz_	PulseDuration_ms_	StimulationDuration_hrs_
Contactless mechanical stimulation of the skin using shear waves	https://doi.org/10.1016/j.jmbbm.2024.106597	2	Proliferation	1.06672		2	10	0.667
Contactless mechanical stimulation of the skin using shear waves	https://doi.org/10.1016/j.jmbbm.2024.106597	3	Proliferation	1.25334		2	20	0.667
Contactless mechanical stimulation of the skin using shear waves	https://doi.org/10.1016/j.jmbbm.2024.106597	4	Proliferation	1.23999	40	1	500	2
Mechanical stimulation induces rapid fibroblast proliferation and accelerates the early maturation of human skin substitutes	https://doi.org/10.1016/j.biomaterials.2021.120779	10	Proliferation	1.24759	2.5	0.1		72
Uniaxial Strain Regulates Morphogenesis, Gene Expression, and Tissue Strength in Engineered Skin	https://doi.org/10.1089/ten.TEA.2009.0542	20	Proliferation	1.72015	5			168
Uniaxial Strain Regulates Morphogenesis, Gene Expression, and Tissue Strength in Engineered Skin	https://doi.org/10.1089/ten.TEA.2009.0542	21	Proliferation	1.7128	10			168
Uniaxial Strain Regulates Morphogenesis, Gene Expression, and Tissue Strength in Engineered Skin	https://doi.org/10.1089/ten.TEA.2009.0542	22	Proliferation	1.55664	20			168
Uniaxial Strain Regulates Morphogenesis, Gene Expression, and Tissue Strength in Engineered Skin	https://doi.org/10.1089/ten.TEA.2009.0542	23	Proliferation	1.85854	40			168
Mechanical Stretching In Vitro Regulates Signal Transduction Pathways and Cellular Proliferation in Human Epidermal Keratinocytes	https://doi.org/10.1111/J.0022-202X.2004.22328.X	24	Proliferation	2.17	20			24
Signaling of mechanical stretch in human keratinocytes via MAP kinases. (Kippenberger 2000)	https://doi.org/10.1046/j.1523-1747.2000.00915.x	29	Proliferation	2.39	10			24
Effect of strain on human keratinocytes in vitro (Takei 1997)	https://doi.org/10.1002/(SICI)1097-4652(199710)173:1<64::AID-JCP8>3.0.CO;2-H	30	Proliferation	0.971				168
Effect of strain on human keratinocytes in vitro (Takei 1997)	https://doi.org/10.1002/(SICI)1097-4652(199710)173:1<64::AID-JCP8>3.0.CO;2-H	31	Proliferation	1.492		0.166667	3000	168
Identification of biomechanical force as a novel inducer of epithelial-mesenchymal transition features in mechanical (Zhou, Wang 2015)	PMID: 26807167; PMCID: PMC4697699.	37	Proliferation	1.981	10			12
Identification of biomechanical force as a novel inducer of epithelial-mesenchymal transition features in mechanical (Zhou, Wang 2015)	PMID: 26807167; PMCID: PMC4697699.	38	Proliferation	1.792	10			24
Identification of biomechanical force as a novel inducer of epithelial-mesenchymal transition features in mechanical (Zhou, Wang 2015)	PMID: 26807167; PMCID: PMC4697699.	39	Proliferation	1.714	10			48
Identification of biomechanical force as a novel inducer of epithelial-mesenchymal transition features in mechanical (Zhou, Wang 2015)	PMID: 26807167; PMCID: PMC4697699.	40	Proliferation	1.602	10			72
Vibrational stress affects extracellular signal-regulated kinases activation and cytoskeleton structure in human keratinocytes	https://doi.org/10.1371/journal.pone.0231174	70	Proliferation	1		45		2
Vibrational stress affects extracellular signal-regulated kinases activation and cytoskeleton structure in human keratinocytes	https://doi.org/10.1371/journal.pone.0231174	71	Proliferation	1		45		4
Vibrational stress affects extracellular signal-regulated kinases activation and cytoskeleton structure in human keratinocytes	https://doi.org/10.1371/journal.pone.0231174	72	Proliferation	1		45		6
Vibrational stress affects extracellular signal-regulated kinases activation and cytoskeleton structure in human keratinocytes	https://doi.org/10.1371/journal.pone.0231174	73	Proliferation	1.0122		45		8
Vibrational stress affects extracellular signal-regulated kinases activation and cytoskeleton structure in human keratinocytes	https://doi.org/10.1371/journal.pone.0231174	74	Proliferation	1.016		45		10
Vibrational stress affects extracellular signal-regulated kinases activation and cytoskeleton structure in human keratinocytes	https://doi.org/10.1371/journal.pone.0231174	75	Proliferation	1.0129		45		12
Design, Implementation, and Validation of a Piezoelectric Device to Study the Effects of Dynamic Mechanical Stimulation on Cell Proliferation, Migration and Morphology	https://doi.org/10.3390/s20072155	77	Proliferation			1	500	24
Design, Implementation, and Validation of a Piezoelectric Device to Study the Effects of Dynamic Mechanical Stimulation on Cell Proliferation, Migration and Morphology	https://doi.org/10.3390/s20072155	78	Proliferation	1.16667		1	500	72
Design, Implementation, and Validation of a Piezoelectric Device to Study the Effects of Dynamic Mechanical Stimulation on Cell Proliferation, Migration and Morphology	https://doi.org/10.3390/s20072155	79	Proliferation	1.7		1	500	144
Design, Implementation, and Validation of a Piezoelectric Device to Study the Effects of Dynamic Mechanical Stimulation on Cell Proliferation, Migration and Morphology	https://doi.org/10.3390/s20072155	86	Proliferation	0.85		80	6.25	24
Design, Implementation, and Validation of a Piezoelectric Device to Study the Effects of Dynamic Mechanical Stimulation on Cell Proliferation, Migration and Morphology	https://doi.org/10.3390/s20072155	87	Proliferation	0.83		80	6.25	72
Design, Implementation, and Validation of a Piezoelectric Device to Study the Effects of Dynamic Mechanical Stimulation on Cell Proliferation, Migration and Morphology	https://doi.org/10.3390/s20072155	88	Proliferation	0.92		80	6.25	144
Mechanical Stretch Exacerbates Psoriasis by Stimulating Keratinocyte Proliferation and Cytokine Production	https://doi.org/10.1016/j.jid.2018.12.019	89	Proliferation	2.1008	20			24
The Effect of Different Frequencies of Stretch on Human Dermal Keratinocyte Proliferation and Survival	https://doi.org/10.1016/j.jss.2008.07.029	98	Proliferation	0.867769	10	0.166667	3000	24
The Effect of Different Frequencies of Stretch on Human Dermal Keratinocyte Proliferation and Survival	https://doi.org/10.1016/j.jss.2008.07.029	99	Proliferation	0.858269	10	0.166667	3000	48
The Effect of Different Frequencies of Stretch on Human Dermal Keratinocyte Proliferation and Survival	https://doi.org/10.1016/j.jss.2008.07.029	100	Proliferation	1.14876	10	0.00238	300000	24
The Effect of Different Frequencies of Stretch on Human Dermal Keratinocyte Proliferation and Survival	https://doi.org/10.1016/j.jss.2008.07.029	101	Proliferation	0.803148	10	0.00238	300000	48
Cyclic stretch induces upregulation of endothelin-1 with keratinocytes in vitro: Possible role in mechanical stress-induced hyperpigmentation	https://doi.org/10.1016/j.bbrc.2011.04.118	102	Proliferation	1.02041	10	1	500	24
Cyclic stretch induces upregulation of endothelin-1 with keratinocytes in vitro: Possible role in mechanical stress-induced hyperpigmentation	https://doi.org/10.1016/j.bbrc.2011.04.118	103	Proliferation	0.909679	10	1	500	24
Cyclic stretch induces upregulation of endothelin-1 with keratinocytes in vitro: Possible role in mechanical stress-induced hyperpigmentation	https://doi.org/10.1016/j.bbrc.2011.04.118	104	Proliferation	1.02143	10	1	500	24
Cyclic stretch induces upregulation of endothelin-1 with keratinocytes in vitro: Possible role in mechanical stress-induced hyperpigmentation	https://doi.org/10.1016/j.bbrc.2011.04.118	105	Proliferation	0.921688	10	1	500	24
Mechanical stretching modulates growth direction and MMP-9 release in human keratinocyte monolayer	https://doi.org/10.4161/cam.3.3.8632	120	Proliferation	0.835681	10	0		3
Mechanical stretching modulates growth direction and MMP-9 release in human keratinocyte monolayer	https://doi.org/10.4161/cam.3.3.8632	121	Proliferation	0.924883	10	0.17	3000	3
Intermittent Pressure Decreases Human Keratinocyte Proliferation in vitro	DOI: 10.1159/000108146	122	Proliferation	0.893967		0.038	13000	8
Intermittent Pressure Decreases Human Keratinocyte Proliferation in vitro	DOI: 10.1159/000108146	123	Proliferation	0.892562		0.038	13000	8
Intermittent Pressure Decreases Human Keratinocyte Proliferation in vitro	DOI: 10.1159/000108146	124	Proliferation	0.649613		0.086	5814	8
Intermittent Pressure Decreases Human Keratinocyte Proliferation in vitro	DOI: 10.1159/000108146	125	Proliferation	0.724229		0.086	5814	8
Intermittent Pressure Decreases Human Keratinocyte Proliferation in vitro	DOI: 10.1159/000108146	126	Proliferation	0.599063		0.086	5814	8
Changes in tension regulates proliferation and migration of fibroblasts by remodeling expression of ECM proteins	https://doi.org/10.3892/etm.2016.3497	141	Proliferation	0.999981	20	1	500	24
Changes in tension regulates proliferation and migration of fibroblasts by remodeling expression of ECM proteins	https://doi.org/10.3892/etm.2016.3497	146	Proliferation	0.790419	20	1	500	24
Changes in tension regulates proliferation and migration of fibroblasts by remodeling expression of ECM proteins	https://doi.org/10.3892/etm.2016.3497	147	Proliferation	0.729613	20	1	500	48
Changes in tension regulates proliferation and migration of fibroblasts by remodeling expression of ECM proteins	https://doi.org/10.3892/etm.2016.3497	148	Proliferation	0.690402	20	1	500	72
Changes in tension regulates proliferation and migration of fibroblasts by remodeling expression of ECM proteins	https://doi.org/10.3892/etm.2016.3497	149	Proliferation	0.663414	20	1	500	96
Changes in tension regulates proliferation and migration of fibroblasts by remodeling expression of ECM proteins	https://doi.org/10.3892/etm.2016.3497	150	Proliferation	0.710317	20	1	500	120
Changes in tension regulates proliferation and migration of fibroblasts by remodeling expression of ECM proteins	https://doi.org/10.3892/etm.2016.3497	151	Proliferation	0.94012	20	1	500	24
Changes in tension regulates proliferation and migration of fibroblasts by remodeling expression of ECM proteins	https://doi.org/10.3892/etm.2016.3497	152	Proliferation	1.00858	20	1	500	48
Changes in tension regulates proliferation and migration of fibroblasts by remodeling expression of ECM proteins	https://doi.org/10.3892/etm.2016.3497	153	Proliferation	0.981425	20	1	500	72
Changes in tension regulates proliferation and migration of fibroblasts by remodeling expression of ECM proteins	https://doi.org/10.3892/etm.2016.3497	154	Proliferation	1	20	1	500	96
Changes in tension regulates proliferation and migration of fibroblasts by remodeling expression of ECM proteins	https://doi.org/10.3892/etm.2016.3497	155	Proliferation	0.954365	20	1	500	120
Perfusable and stretchable 3D culture system for skin-equivalent	10.1088/1758-5090/aaed12	159	Proliferation	1.19399	10			96
Perfusable and stretchable 3D culture system for skin-equivalent	10.1088/1758-5090/aaed12	160	Proliferation	1.47975	10	0.05	10000	96
Vibrational stress affects extracellular signal-regulated kinases activation and cytoskeleton structure in human keratinocytes	https://doi.org/10.1371/journal.pone.0231174	76	Migration	1.08088		45		8
Design, Implementation, and Validation of a Piezoelectric Device to Study the Effects of Dynamic Mechanical Stimulation on Cell Proliferation, Migration and Morphology	https://doi.org/10.3390/s20072155	80	Migration	1.83682		1	500	9
Design, Implementation, and Validation of a Piezoelectric Device to Study the Effects of Dynamic Mechanical Stimulation on Cell Proliferation, Migration and Morphology	https://doi.org/10.3390/s20072155	81	Migration	1.09842		1	500	24
Design, Implementation, and Validation of a Piezoelectric Device to Study the Effects of Dynamic Mechanical Stimulation on Cell Proliferation, Migration and Morphology	https://doi.org/10.3390/s20072155	82	Migration	0.443515		80	6.25	9
Design, Implementation, and Validation of a Piezoelectric Device to Study the Effects of Dynamic Mechanical Stimulation on Cell Proliferation, Migration and Morphology	https://doi.org/10.3390/s20072155	83	Migration	0.744728		80	6.25	24
Design, Implementation, and Validation of a Piezoelectric Device to Study the Effects of Dynamic Mechanical Stimulation on Cell Proliferation, Migration and Morphology	https://doi.org/10.3390/s20072155	84	Migration	0.864071		1	500	24.4
Design, Implementation, and Validation of a Piezoelectric Device to Study the Effects of Dynamic Mechanical Stimulation on Cell Proliferation, Migration and Morphology	https://doi.org/10.3390/s20072155	85	Migration	1.20248		80	6.25	33.97
Mechanical Stretch Triggers Epithelial-Mesenchymal Transition in Keratinocytes Through Piezo1 Channel	https://doi.org/10.3389/fphys.2022.745572	106	Migration	1.66667	10	0.5	1000	24
Mechanical Stretch Triggers Epithelial-Mesenchymal Transition in Keratinocytes Through Piezo1 Channel	https://doi.org/10.3389/fphys.2022.745572	107	Migration	1.87655	10	0.5	1000	24
