# Supplementary material for: A Data Driven Review of In Vitro Electrical and Mechanical Stimulation for Post‐Acute Phase Wound Healing
Source: Adv Healthc Mater. 2026 May 2;15(22):e71138. doi: 10.1002/adhm.71138 (PMC13279864; doi:10.1002/adhm.71138)
Supplement: Supplementary file 1 — Supporting File: adhm71138‐sup‐0001‐Data.zip. [file ADHM-15-0-s001.zip › adhm71138-sup-0001-Data/Supplementary_Data_Master_Electrical.xlsx]

## Sheet: Fib_Prol_Volt
Paper_Title	DOI	Parameter_Value	Outcome_FoldChange	Original_Excel_Row
Effects of pulsed electrical stimulation on growth factor gene expression and proliferation in human dermal fibroblasts | Molecular and Cellular Biochemistry	https://doi.org/10.1007/s11010-020-03912-6	1	0.98	27
Effects of pulsed electrical stimulation on growth factor gene expression and proliferation in human dermal fibroblasts | Molecular and Cellular Biochemistry	https://doi.org/10.1007/s11010-020-03912-6	1	0.96	28
Effects of pulsed electrical stimulation on growth factor gene expression and proliferation in human dermal fibroblasts | Molecular and Cellular Biochemistry	https://doi.org/10.1007/s11010-020-03912-6	1	1.002	29
Effects of pulsed electrical stimulation on growth factor gene expression and proliferation in human dermal fibroblasts | Molecular and Cellular Biochemistry	https://doi.org/10.1007/s11010-020-03912-6	3	0.98	30
Effects of pulsed electrical stimulation on growth factor gene expression and proliferation in human dermal fibroblasts | Molecular and Cellular Biochemistry	https://doi.org/10.1007/s11010-020-03912-6	3	0.97	31
Effects of pulsed electrical stimulation on growth factor gene expression and proliferation in human dermal fibroblasts | Molecular and Cellular Biochemistry	https://doi.org/10.1007/s11010-020-03912-6	3	1.06	32
Effects of pulsed electrical stimulation on growth factor gene expression and proliferation in human dermal fibroblasts | Molecular and Cellular Biochemistry	https://doi.org/10.1007/s11010-020-03912-6	5	0.99	33
Effects of pulsed electrical stimulation on growth factor gene expression and proliferation in human dermal fibroblasts | Molecular and Cellular Biochemistry	https://doi.org/10.1007/s11010-020-03912-6	5	1.03	34
Effects of pulsed electrical stimulation on growth factor gene expression and proliferation in human dermal fibroblasts | Molecular and Cellular Biochemistry	https://doi.org/10.1007/s11010-020-03912-6	5	1.16	35
Effects of pulsed electrical stimulation on growth factor gene expression and proliferation in human dermal fibroblasts | Molecular and Cellular Biochemistry	https://doi.org/10.1007/s11010-020-03912-6	1	0.67	36
Effects of pulsed electrical stimulation on growth factor gene expression and proliferation in human dermal fibroblasts | Molecular and Cellular Biochemistry	https://doi.org/10.1007/s11010-020-03912-6	1	0.99	37
Effects of pulsed electrical stimulation on growth factor gene expression and proliferation in human dermal fibroblasts | Molecular and Cellular Biochemistry	https://doi.org/10.1007/s11010-020-03912-6	1	1.01	38
Effects of pulsed electrical stimulation on growth factor gene expression and proliferation in human dermal fibroblasts | Molecular and Cellular Biochemistry	https://doi.org/10.1007/s11010-020-03912-6	3	0.98	39
Effects of pulsed electrical stimulation on growth factor gene expression and proliferation in human dermal fibroblasts | Molecular and Cellular Biochemistry	https://doi.org/10.1007/s11010-020-03912-6	3	1.02	40
Effects of pulsed electrical stimulation on growth factor gene expression and proliferation in human dermal fibroblasts | Molecular and Cellular Biochemistry	https://doi.org/10.1007/s11010-020-03912-6	3	1.04	41
Effects of pulsed electrical stimulation on growth factor gene expression and proliferation in human dermal fibroblasts | Molecular and Cellular Biochemistry	https://doi.org/10.1007/s11010-020-03912-6	5	1.02	42
Effects of pulsed electrical stimulation on growth factor gene expression and proliferation in human dermal fibroblasts | Molecular and Cellular Biochemistry	https://doi.org/10.1007/s11010-020-03912-6	5	1.06	43
Effects of pulsed electrical stimulation on growth factor gene expression and proliferation in human dermal fibroblasts | Molecular and Cellular Biochemistry	https://doi.org/10.1007/s11010-020-03912-6	5	1.22	44
Electrical Stimulation Activates Fibroblasts through the Elevation of Intracellular Free Ca2+: Potential Mechanism of Pelvic Electrical Stimulation Therapy - Li - 2019 - BioMed Research International - Wiley Online Library	https://doi.org/10.1155/2019/7387803	10	3.09769	57
Electrical Stimulation Activates Fibroblasts through the Elevation of Intracellular Free Ca2+: Potential Mechanism of Pelvic Electrical Stimulation Therapy - Li - 2019 - BioMed Research International - Wiley Online Library	https://doi.org/10.1155/2019/7387803	10	1.51386	58
Electrical stimulation enhances viability of human cutaneous fibroblasts on conductive biodegradable substrates - Shi - 2008 - Journal of Biomedical Materials Research Part A - Wiley Online Library	https://doi.org/10.1002/jbm.a.31337	2	2.21739	61
Electrical stimulation enhances viability of human cutaneous fibroblasts on conductive biodegradable substrates - Shi - 2008 - Journal of Biomedical Materials Research Part A - Wiley Online Library	https://doi.org/10.1002/jbm.a.31337	2	3.96154	62
Enhancing proliferation and migration of fibroblast cells by electric stimulation based on triboelectric nanogenerator - ScienceDirect	https://doi.org/10.1016/j.nanoen.2018.12.077	160	1.0025	68
Enhancing proliferation and migration of fibroblast cells by electric stimulation based on triboelectric nanogenerator - ScienceDirect	https://doi.org/10.1016/j.nanoen.2018.12.077	160	1.0025	69
Enhancing proliferation and migration of fibroblast cells by electric stimulation based on triboelectric nanogenerator - ScienceDirect	https://doi.org/10.1016/j.nanoen.2018.12.077	160	1.1958	70
Enhancing proliferation and migration of fibroblast cells by electric stimulation based on triboelectric nanogenerator - ScienceDirect	https://doi.org/10.1016/j.nanoen.2018.12.077	160	1.3841	71
Enhancing proliferation and migration of fibroblast cells by electric stimulation based on triboelectric nanogenerator - ScienceDirect	https://doi.org/10.1016/j.nanoen.2018.12.077	160	1.5397	72
Enhancing proliferation and migration of fibroblast cells by electric stimulation based on triboelectric nanogenerator - ScienceDirect	https://doi.org/10.1016/j.nanoen.2018.12.077	160	1.0477	73
Enhancing proliferation and migration of fibroblast cells by electric stimulation based on triboelectric nanogenerator - ScienceDirect	https://doi.org/10.1016/j.nanoen.2018.12.077	160	0.9523	74
A bioabsorbable mechanoelectric fiber as electrical stimulation suture | Nature CommunicatioNaN	https://doi.org/10.1038/s41467-024-52354-x	2.5	1.38	87
A bioabsorbable mechanoelectric fiber as electrical stimulation suture | Nature CommunicatioNaN	https://doi.org/10.1038/s41467-024-52354-x	2.5	1.42708	88
The synergistic effect of biomimetic electrical stimulation and extracellular-matrix-mimetic nanopattern for upregulating cell activities - ScienceDirect	https://doi.org/10.1016/j.bios.2020.112470	0.18	1.90067	94
The synergistic effect of biomimetic electrical stimulation and extracellular-matrix-mimetic nanopattern for upregulating cell activities - ScienceDirect	https://doi.org/10.1016/j.bios.2020.112470	0.18	2.08589	95
The synergistic effect of biomimetic electrical stimulation and extracellular-matrix-mimetic nanopattern for upregulating cell activities - ScienceDirect	https://doi.org/10.1016/j.bios.2020.112470	0.18	2.48081	96
The synergistic effect of biomimetic electrical stimulation and extracellular-matrix-mimetic nanopattern for upregulating cell activities - ScienceDirect	https://doi.org/10.1016/j.bios.2020.112470	0.18	1.265	97
The synergistic effect of biomimetic electrical stimulation and extracellular-matrix-mimetic nanopattern for upregulating cell activities - ScienceDirect	https://doi.org/10.1016/j.bios.2020.112470	0.18	1.17343	98
The synergistic effect of biomimetic electrical stimulation and extracellular-matrix-mimetic nanopattern for upregulating cell activities - ScienceDirect	https://doi.org/10.1016/j.bios.2020.112470	0.18	1.32033	99
The synergistic effect of biomimetic electrical stimulation and extracellular-matrix-mimetic nanopattern for upregulating cell activities - ScienceDirect	https://doi.org/10.1016/j.bios.2020.112470	0.18	1.5871	100
Photothermally tunable biodegradation of implantable triboelectric nanogenerators for tissue repairing - ScienceDirect	https://doi.org/10.1016/j.nanoen.2018.10.020	1	1.02609	145
Photothermally tunable biodegradation of implantable triboelectric nanogenerators for tissue repairing - ScienceDirect	https://doi.org/10.1016/j.nanoen.2018.10.020	1	1.10435	146
Photothermally tunable biodegradation of implantable triboelectric nanogenerators for tissue repairing - ScienceDirect	https://doi.org/10.1016/j.nanoen.2018.10.020	1	1.21739	147
Photothermally tunable biodegradation of implantable triboelectric nanogenerators for tissue repairing - ScienceDirect	https://doi.org/10.1016/j.nanoen.2018.10.020	1	1.30435	148
Photothermally tunable biodegradation of implantable triboelectric nanogenerators for tissue repairing - ScienceDirect	https://doi.org/10.1016/j.nanoen.2018.10.020	1	1.04348	149
Photothermally tunable biodegradation of implantable triboelectric nanogenerators for tissue repairing - ScienceDirect	https://doi.org/10.1016/j.nanoen.2018.10.020	1	1.07877	150
Photothermally tunable biodegradation of implantable triboelectric nanogenerators for tissue repairing - ScienceDirect	https://doi.org/10.1016/j.nanoen.2018.10.020	1	1.2442	151
Photothermally tunable biodegradation of implantable triboelectric nanogenerators for tissue repairing - ScienceDirect	https://doi.org/10.1016/j.nanoen.2018.10.020	1	1.29146	152
Photothermally tunable biodegradation of implantable triboelectric nanogenerators for tissue repairing - ScienceDirect	https://doi.org/10.1016/j.nanoen.2018.10.020	1	1.51991	153
Photothermally tunable biodegradation of implantable triboelectric nanogenerators for tissue repairing - ScienceDirect	https://doi.org/10.1016/j.nanoen.2018.10.020	1	1.35448	154
Photothermally tunable biodegradation of implantable triboelectric nanogenerators for tissue repairing - ScienceDirect	https://doi.org/10.1016/j.nanoen.2018.10.020	1	1.1191	155
Photothermally tunable biodegradation of implantable triboelectric nanogenerators for tissue repairing - ScienceDirect	https://doi.org/10.1016/j.nanoen.2018.10.020	1	1.50021	156
Photothermally tunable biodegradation of implantable triboelectric nanogenerators for tissue repairing - ScienceDirect	https://doi.org/10.1016/j.nanoen.2018.10.020	1	1.36524	157
Photothermally tunable biodegradation of implantable triboelectric nanogenerators for tissue repairing - ScienceDirect	https://doi.org/10.1016/j.nanoen.2018.10.020	1	1.61137	158
Photothermally tunable biodegradation of implantable triboelectric nanogenerators for tissue repairing - ScienceDirect	https://doi.org/10.1016/j.nanoen.2018.10.020	1	1.48433	159
Accelerated wound healing with an ionic patch assisted by a triboelectric nanogenerator - ScienceDirect	https://doi.org/10.1016/j.nanoen.2020.105463	10	2.38462	161
Large Scale Ultrafast Manufacturing of Wireless Soft Bioelectronics Enabled by Autonomous Robot Arm Printing Assisted by a Computer Vision‐Enabled Guidance System for Personalized Wound Healing - Kim - 2025 - Advanced Healthcare Materials - Wiley Online Library	https://doi.org/10.1002/adhm.202401735	2.8	1.14288	183
Large Scale Ultrafast Manufacturing of Wireless Soft Bioelectronics Enabled by Autonomous Robot Arm Printing Assisted by a Computer Vision‐Enabled Guidance System for Personalized Wound Healing - Kim - 2025 - Advanced Healthcare Materials - Wiley Online Library	https://doi.org/10.1002/adhm.202401735	2.8	1.16857	184
Electrical Stimulation of Human Dermal Fibroblasts on Conducting Matrix | Technical Physics	https://doi.org/10.1134/S1063784224020166	0.1	1.12465	186
Electrical Stimulation of Human Dermal Fibroblasts on Conducting Matrix | Technical Physics	https://doi.org/10.1134/S1063784224020166	0.1	1.23939	187
Pulse Capacitive Coupling Electric Field Regulates Cell Migration, Proliferation, Polarization, and Vascularization to Accelerate Wound Healing | Advances in Wound Care	https://doi.org/10.1089/wound.2021.0194	5.4	1.04	199
Pulse Capacitive Coupling Electric Field Regulates Cell Migration, Proliferation, Polarization, and Vascularization to Accelerate Wound Healing | Advances in Wound Care	https://doi.org/10.1089/wound.2021.0194	5.4	1.05	200
Pulse Capacitive Coupling Electric Field Regulates Cell Migration, Proliferation, Polarization, and Vascularization to Accelerate Wound Healing | Advances in Wound Care	https://doi.org/10.1089/wound.2021.0194	5.4	1.09	201
Pulse Capacitive Coupling Electric Field Regulates Cell Migration, Proliferation, Polarization, and Vascularization to Accelerate Wound Healing | Advances in Wound Care	https://doi.org/10.1089/wound.2021.0194	5.4	1.06	202
Non-contact electrical stimulation as an effective means to promote wound healing - ScienceDirect	https://doi.org/10.1016/j.bioelechem.2022.108108	5	1.0018	207
Non-contact electrical stimulation as an effective means to promote wound healing - ScienceDirect	https://doi.org/10.1016/j.bioelechem.2022.108108	10	1.0399	208
Non-contact electrical stimulation as an effective means to promote wound healing - ScienceDirect	https://doi.org/10.1016/j.bioelechem.2022.108108	15	1.0317	209
Non-contact electrical stimulation as an effective means to promote wound healing - ScienceDirect	https://doi.org/10.1016/j.bioelechem.2022.108108	20	1.0317	210
Non-contact electrical stimulation as an effective means to promote wound healing - ScienceDirect	https://doi.org/10.1016/j.bioelechem.2022.108108	5	1.0142	211
Non-contact electrical stimulation as an effective means to promote wound healing - ScienceDirect	https://doi.org/10.1016/j.bioelechem.2022.108108	10	1.0729	212
Non-contact electrical stimulation as an effective means to promote wound healing - ScienceDirect	https://doi.org/10.1016/j.bioelechem.2022.108108	15	1.0523	213
Non-contact electrical stimulation as an effective means to promote wound healing - ScienceDirect	https://doi.org/10.1016/j.bioelechem.2022.108108	20	1.0523	214
Non-contact electrical stimulation as an effective means to promote wound healing - ScienceDirect	https://doi.org/10.1016/j.bioelechem.2022.108108	5	1.043	215
Non-contact electrical stimulation as an effective means to promote wound healing - ScienceDirect	https://doi.org/10.1016/j.bioelechem.2022.108108	10	1.1306	216
Non-contact electrical stimulation as an effective means to promote wound healing - ScienceDirect	https://doi.org/10.1016/j.bioelechem.2022.108108	15	1.1326	217
Non-contact electrical stimulation as an effective means to promote wound healing - ScienceDirect	https://doi.org/10.1016/j.bioelechem.2022.108108	20	1.1264	218
A Disposable Photovoltaic Patch Controlling Cellular Microenvironment for Wound Healing	https://doi.org/10.3390/ijms19103025	0.45	3.24	256
Synergistic integration of electrical stimulation, reactive oxygen species regulation, and pro-angiogenic for accelerated wound healing - ScienceDirect	https://doi.org/10.1016/j.nanoen.2024.110200	1.5	1.13	280
In Situ Monitoring and Electrical Modulation of Cellular Behaviors Directly at the Cell–Electrode Interface - Rahaman - Advanced Materials Interfaces - Wiley Online Library	https://doi.org/10.1002/admi.202500417	0.12	1.0242	281
In Situ Monitoring and Electrical Modulation of Cellular Behaviors Directly at the Cell–Electrode Interface - Rahaman - Advanced Materials Interfaces - Wiley Online Library	https://doi.org/10.1002/admi.202500417	0.25	1.0161	282
In Situ Monitoring and Electrical Modulation of Cellular Behaviors Directly at the Cell–Electrode Interface - Rahaman - Advanced Materials Interfaces - Wiley Online Library	https://doi.org/10.1002/admi.202500417	0.37	1.0645	283
In Situ Monitoring and Electrical Modulation of Cellular Behaviors Directly at the Cell–Electrode Interface - Rahaman - Advanced Materials Interfaces - Wiley Online Library	https://doi.org/10.1002/admi.202500417	0.5	1.0565	284
In Situ Monitoring and Electrical Modulation of Cellular Behaviors Directly at the Cell–Electrode Interface - Rahaman - Advanced Materials Interfaces - Wiley Online Library	https://doi.org/10.1002/admi.202500417	0.62	1.0484	285
In Situ Monitoring and Electrical Modulation of Cellular Behaviors Directly at the Cell–Electrode Interface - Rahaman - Advanced Materials Interfaces - Wiley Online Library	https://doi.org/10.1002/admi.202500417	0.75	1.2177	286
In Situ Monitoring and Electrical Modulation of Cellular Behaviors Directly at the Cell–Electrode Interface - Rahaman - Advanced Materials Interfaces - Wiley Online Library	https://doi.org/10.1002/admi.202500417	0.87	0.9355	287
In Situ Monitoring and Electrical Modulation of Cellular Behaviors Directly at the Cell–Electrode Interface - Rahaman - Advanced Materials Interfaces - Wiley Online Library	https://doi.org/10.1002/admi.202500417	1	0.8629	288
In Situ Monitoring and Electrical Modulation of Cellular Behaviors Directly at the Cell–Electrode Interface - Rahaman - Advanced Materials Interfaces - Wiley Online Library	https://doi.org/10.1002/admi.202500417	1.25	0.7661	289
In Situ Monitoring and Electrical Modulation of Cellular Behaviors Directly at the Cell–Electrode Interface - Rahaman - Advanced Materials Interfaces - Wiley Online Library	https://doi.org/10.1002/admi.202500417	1.5	0.6452	290
Self‐Powered Electrical Bandage Based on Body‐Coupled Energy Harvesting - Kang - 2024 - Advanced Materials - Wiley Online Library	https://doi.org/10.1002/adma.202402491	0.5	0.96	306
Self‐Powered Electrical Bandage Based on Body‐Coupled Energy Harvesting - Kang - 2024 - Advanced Materials - Wiley Online Library	https://doi.org/10.1002/adma.202402491	2.5	1.12	307
Self‐Powered Electrical Bandage Based on Body‐Coupled Energy Harvesting - Kang - 2024 - Advanced Materials - Wiley Online Library	https://doi.org/10.1002/adma.202402491	5	1.296	308
Self‐Powered Electrical Bandage Based on Body‐Coupled Energy Harvesting - Kang - 2024 - Advanced Materials - Wiley Online Library	https://doi.org/10.1002/adma.202402491	0.5	1.02094	309
Self‐Powered Electrical Bandage Based on Body‐Coupled Energy Harvesting - Kang - 2024 - Advanced Materials - Wiley Online Library	https://doi.org/10.1002/adma.202402491	2.5	1.15707	310
Self‐Powered Electrical Bandage Based on Body‐Coupled Energy Harvesting - Kang - 2024 - Advanced Materials - Wiley Online Library	https://doi.org/10.1002/adma.202402491	5	1.41885	311
Self‐Powered Electrical Bandage Based on Body‐Coupled Energy Harvesting - Kang - 2024 - Advanced Materials - Wiley Online Library	https://doi.org/10.1002/adma.202402491	0.5	1.02961	312
Self‐Powered Electrical Bandage Based on Body‐Coupled Energy Harvesting - Kang - 2024 - Advanced Materials - Wiley Online Library	https://doi.org/10.1002/adma.202402491	2.5	1.16447	313
Self‐Powered Electrical Bandage Based on Body‐Coupled Energy Harvesting - Kang - 2024 - Advanced Materials - Wiley Online Library	https://doi.org/10.1002/adma.202402491	5	1.48355	314

## Sheet: Fib_Prol_Amp
Paper_Title	DOI	Parameter_Value	Outcome_FoldChange	Original_Excel_Row
Electrical Stimulation Increases Random Migration of Human Dermal Fibroblasts | Annals of Biomedical Engineering	https://doi.org/10.1007/s10439-017-1849-x	0.00278	1.0041	5
Electrical Stimulation Increases Random Migration of Human Dermal Fibroblasts | Annals of Biomedical Engineering	https://doi.org/10.1007/s10439-017-1849-x	0.00706	1.00307	6
Electrical Stimulation Increases Random Migration of Human Dermal Fibroblasts | Annals of Biomedical Engineering	https://doi.org/10.1007/s10439-017-1849-x	0.01824	1.00102	7
A novel electrically conductive and biodegradable composite made of polypyrrole nanoparticles and polylactide - ScienceDirect	https://doi.org/10.1016/j.biomaterials.2003.09.032	5e-06	1.2518	20
A novel electrically conductive and biodegradable composite made of polypyrrole nanoparticles and polylactide - ScienceDirect	https://doi.org/10.1016/j.biomaterials.2003.09.032	1e-05	1.88849	21
A novel electrically conductive and biodegradable composite made of polypyrrole nanoparticles and polylactide - ScienceDirect	https://doi.org/10.1016/j.biomaterials.2003.09.032	5e-05	1.7554	22
A novel electrically conductive and biodegradable composite made of polypyrrole nanoparticles and polylactide - ScienceDirect	https://doi.org/10.1016/j.biomaterials.2003.09.032	0.0001	1.45324	23
A novel electrically conductive and biodegradable composite made of polypyrrole nanoparticles and polylactide - ScienceDirect	https://doi.org/10.1016/j.biomaterials.2003.09.032	0.0002	1.39209	24
A novel electrically conductive and biodegradable composite made of polypyrrole nanoparticles and polylactide - ScienceDirect	https://doi.org/10.1016/j.biomaterials.2003.09.032	0.0004	1.10791	25
A novel electrically conductive and biodegradable composite made of polypyrrole nanoparticles and polylactide - ScienceDirect	https://doi.org/10.1016/j.biomaterials.2003.09.032	0.0008	1.06115	26
Electrical stimulation enhances viability of human cutaneous fibroblasts on conductive biodegradable substrates - Shi - 2008 - Journal of Biomedical Materials Research Part A - Wiley Online Library	https://doi.org/10.1002/jbm.a.31337	5e-05	0.9375	63
Electrical stimulation enhances viability of human cutaneous fibroblasts on conductive biodegradable substrates - Shi - 2008 - Journal of Biomedical Materials Research Part A - Wiley Online Library	https://doi.org/10.1002/jbm.a.31337	5e-05	1.05	64
Electrical stimulation enhances viability of human cutaneous fibroblasts on conductive biodegradable substrates - Shi - 2008 - Journal of Biomedical Materials Research Part A - Wiley Online Library	https://doi.org/10.1002/jbm.a.31337	5e-05	1	65
Electrical stimulation enhances viability of human cutaneous fibroblasts on conductive biodegradable substrates - Shi - 2008 - Journal of Biomedical Materials Research Part A - Wiley Online Library	https://doi.org/10.1002/jbm.a.31337	0.0005	1	66
Electrical stimulation enhances viability of human cutaneous fibroblasts on conductive biodegradable substrates - Shi - 2008 - Journal of Biomedical Materials Research Part A - Wiley Online Library	https://doi.org/10.1002/jbm.a.31337	0.005	1	67
Enhancing proliferation and migration of fibroblast cells by electric stimulation based on triboelectric nanogenerator - ScienceDirect	https://doi.org/10.1016/j.nanoen.2018.12.077	2e-06	1.0025	68
Enhancing proliferation and migration of fibroblast cells by electric stimulation based on triboelectric nanogenerator - ScienceDirect	https://doi.org/10.1016/j.nanoen.2018.12.077	1e-05	1.0025	69
Enhancing proliferation and migration of fibroblast cells by electric stimulation based on triboelectric nanogenerator - ScienceDirect	https://doi.org/10.1016/j.nanoen.2018.12.077	2e-05	1.1958	70
Enhancing proliferation and migration of fibroblast cells by electric stimulation based on triboelectric nanogenerator - ScienceDirect	https://doi.org/10.1016/j.nanoen.2018.12.077	3.5e-05	1.3841	71
Enhancing proliferation and migration of fibroblast cells by electric stimulation based on triboelectric nanogenerator - ScienceDirect	https://doi.org/10.1016/j.nanoen.2018.12.077	5e-05	1.5397	72
Enhancing proliferation and migration of fibroblast cells by electric stimulation based on triboelectric nanogenerator - ScienceDirect	https://doi.org/10.1016/j.nanoen.2018.12.077	7.5e-05	1.0477	73
Enhancing proliferation and migration of fibroblast cells by electric stimulation based on triboelectric nanogenerator - ScienceDirect	https://doi.org/10.1016/j.nanoen.2018.12.077	0.0001	0.9523	74
Conductive, adaptive, multifunctional hydrogel combined with electrical stimulation for deep wound repair - ScienceDirect	https://doi.org/10.1016/j.cej.2021.129578	5e-05	1.07018	90
Conductive, adaptive, multifunctional hydrogel combined with electrical stimulation for deep wound repair - ScienceDirect	https://doi.org/10.1016/j.cej.2021.129578	5e-05	1.35	91
Conductive, adaptive, multifunctional hydrogel combined with electrical stimulation for deep wound repair - ScienceDirect	https://doi.org/10.1016/j.cej.2021.129578	5e-05	1.32593	92
Photothermally tunable biodegradation of implantable triboelectric nanogenerators for tissue repairing - ScienceDirect	https://doi.org/10.1016/j.nanoen.2018.10.020	0.001	1.02609	145
Photothermally tunable biodegradation of implantable triboelectric nanogenerators for tissue repairing - ScienceDirect	https://doi.org/10.1016/j.nanoen.2018.10.020	0.001	1.10435	146
Photothermally tunable biodegradation of implantable triboelectric nanogenerators for tissue repairing - ScienceDirect	https://doi.org/10.1016/j.nanoen.2018.10.020	0.001	1.21739	147
Photothermally tunable biodegradation of implantable triboelectric nanogenerators for tissue repairing - ScienceDirect	https://doi.org/10.1016/j.nanoen.2018.10.020	0.001	1.30435	148
Photothermally tunable biodegradation of implantable triboelectric nanogenerators for tissue repairing - ScienceDirect	https://doi.org/10.1016/j.nanoen.2018.10.020	0.001	1.04348	149
Photothermally tunable biodegradation of implantable triboelectric nanogenerators for tissue repairing - ScienceDirect	https://doi.org/10.1016/j.nanoen.2018.10.020	0.001	1.07877	150
Photothermally tunable biodegradation of implantable triboelectric nanogenerators for tissue repairing - ScienceDirect	https://doi.org/10.1016/j.nanoen.2018.10.020	0.001	1.2442	151
Photothermally tunable biodegradation of implantable triboelectric nanogenerators for tissue repairing - ScienceDirect	https://doi.org/10.1016/j.nanoen.2018.10.020	0.001	1.29146	152
Photothermally tunable biodegradation of implantable triboelectric nanogenerators for tissue repairing - ScienceDirect	https://doi.org/10.1016/j.nanoen.2018.10.020	0.001	1.51991	153
Photothermally tunable biodegradation of implantable triboelectric nanogenerators for tissue repairing - ScienceDirect	https://doi.org/10.1016/j.nanoen.2018.10.020	0.001	1.35448	154
Photothermally tunable biodegradation of implantable triboelectric nanogenerators for tissue repairing - ScienceDirect	https://doi.org/10.1016/j.nanoen.2018.10.020	0.001	1.1191	155
Photothermally tunable biodegradation of implantable triboelectric nanogenerators for tissue repairing - ScienceDirect	https://doi.org/10.1016/j.nanoen.2018.10.020	0.001	1.50021	156
Photothermally tunable biodegradation of implantable triboelectric nanogenerators for tissue repairing - ScienceDirect	https://doi.org/10.1016/j.nanoen.2018.10.020	0.001	1.36524	157
Photothermally tunable biodegradation of implantable triboelectric nanogenerators for tissue repairing - ScienceDirect	https://doi.org/10.1016/j.nanoen.2018.10.020	0.001	1.61137	158
Photothermally tunable biodegradation of implantable triboelectric nanogenerators for tissue repairing - ScienceDirect	https://doi.org/10.1016/j.nanoen.2018.10.020	0.001	1.48433	159
Accelerated wound healing with an ionic patch assisted by a triboelectric nanogenerator - ScienceDirect	https://doi.org/10.1016/j.nanoen.2020.105463	3.6e-06	2.38462	161
Electrical Stimulation of Human Dermal Fibroblasts on Conducting Matrix | Technical Physics	https://doi.org/10.1134/S1063784224020166	1.5e-05	1.12465	186
Electrical Stimulation of Human Dermal Fibroblasts on Conducting Matrix | Technical Physics	https://doi.org/10.1134/S1063784224020166	1.5e-05	1.23939	187
The Synergistic Effect of Electrical Stimulation and Dermal Fibroblast Cells-Laden 3D Conductive Hydrogel for Full-Thickness Wound Healing	https://doi.org/10.3390/ijms241411698	0.01	1.35714	188
The Synergistic Effect of Electrical Stimulation and Dermal Fibroblast Cells-Laden 3D Conductive Hydrogel for Full-Thickness Wound Healing	https://doi.org/10.3390/ijms241411698	0.01	1.27273	189
The Synergistic Effect of Electrical Stimulation and Dermal Fibroblast Cells-Laden 3D Conductive Hydrogel for Full-Thickness Wound Healing	https://doi.org/10.3390/ijms241411698	0.01	1.22	190
A Disposable Photovoltaic Patch Controlling Cellular Microenvironment for Wound Healing	https://doi.org/10.3390/ijms19103025	4e-06	3.24	256
Development of Electroactive and Elastic Nanofibers that contain Polyaniline and Poly(L‐lactide‐co‐ε‐caprolactone) for the Control of Cell Adhesion - Jeong - 2008 - Macromolecular Bioscience - Wiley Online Library	https://doi.org/10.1002/mabi.200800005	0.002	1.18824	258
Development of Electroactive and Elastic Nanofibers that contain Polyaniline and Poly(L‐lactide‐co‐ε‐caprolactone) for the Control of Cell Adhesion - Jeong - 2008 - Macromolecular Bioscience - Wiley Online Library	https://doi.org/10.1002/mabi.200800005	0.02	1.38824	259
Development of Electroactive and Elastic Nanofibers that contain Polyaniline and Poly(L‐lactide‐co‐ε‐caprolactone) for the Control of Cell Adhesion - Jeong - 2008 - Macromolecular Bioscience - Wiley Online Library	https://doi.org/10.1002/mabi.200800005	0.2	0.247059	260
Monophasic Pulsed 200-μA Current Promotes Galvanotaxis With Polarization of Actin Filament and Integrin α2β1 in Human Dermal Fibroblasts - PMC	PMID: 26819649	0.0002	0.948052	266
Monophasic Pulsed 200-μA Current Promotes Galvanotaxis With Polarization of Actin Filament and Integrin α2β1 in Human Dermal Fibroblasts - PMC	PMID: 26819649	0.0003	1.03571	267
Synergistic integration of electrical stimulation, reactive oxygen species regulation, and pro-angiogenic for accelerated wound healing - ScienceDirect	https://doi.org/10.1016/j.nanoen.2024.110200	1e-06	1.13	280
In Situ Monitoring and Electrical Modulation of Cellular Behaviors Directly at the Cell–Electrode Interface - Rahaman - Advanced Materials Interfaces - Wiley Online Library	https://doi.org/10.1002/admi.202500417	0.0004	1.0242	281
In Situ Monitoring and Electrical Modulation of Cellular Behaviors Directly at the Cell–Electrode Interface - Rahaman - Advanced Materials Interfaces - Wiley Online Library	https://doi.org/10.1002/admi.202500417	0.0009	1.0161	282
In Situ Monitoring and Electrical Modulation of Cellular Behaviors Directly at the Cell–Electrode Interface - Rahaman - Advanced Materials Interfaces - Wiley Online Library	https://doi.org/10.1002/admi.202500417	0.0013	1.0645	283
In Situ Monitoring and Electrical Modulation of Cellular Behaviors Directly at the Cell–Electrode Interface - Rahaman - Advanced Materials Interfaces - Wiley Online Library	https://doi.org/10.1002/admi.202500417	0.0017	1.0565	284
In Situ Monitoring and Electrical Modulation of Cellular Behaviors Directly at the Cell–Electrode Interface - Rahaman - Advanced Materials Interfaces - Wiley Online Library	https://doi.org/10.1002/admi.202500417	0.0022	1.0484	285
In Situ Monitoring and Electrical Modulation of Cellular Behaviors Directly at the Cell–Electrode Interface - Rahaman - Advanced Materials Interfaces - Wiley Online Library	https://doi.org/10.1002/admi.202500417	0.0027	1.2177	286
In Situ Monitoring and Electrical Modulation of Cellular Behaviors Directly at the Cell–Electrode Interface - Rahaman - Advanced Materials Interfaces - Wiley Online Library	https://doi.org/10.1002/admi.202500417	0.0031	0.9355	287
In Situ Monitoring and Electrical Modulation of Cellular Behaviors Directly at the Cell–Electrode Interface - Rahaman - Advanced Materials Interfaces - Wiley Online Library	https://doi.org/10.1002/admi.202500417	0.0036	0.8629	288
In Situ Monitoring and Electrical Modulation of Cellular Behaviors Directly at the Cell–Electrode Interface - Rahaman - Advanced Materials Interfaces - Wiley Online Library	https://doi.org/10.1002/admi.202500417	0.0045	0.7661	289
In Situ Monitoring and Electrical Modulation of Cellular Behaviors Directly at the Cell–Electrode Interface - Rahaman - Advanced Materials Interfaces - Wiley Online Library	https://doi.org/10.1002/admi.202500417	0.0055	0.6452	290
Monophasic Pulsed Microcurrent of 1–8 Hz Increases the Number of Human Dermal Fibroblasts	https://doi.org/10.2490/prm.20160005	0.0002	1.23095	322
Monophasic Pulsed Microcurrent of 1–8 Hz Increases the Number of Human Dermal Fibroblasts	https://doi.org/10.2490/prm.20160005	0.0002	1.30023	323
Monophasic Pulsed Microcurrent of 1–8 Hz Increases the Number of Human Dermal Fibroblasts	https://doi.org/10.2490/prm.20160005	0.0002	1.2194	324
Monophasic Pulsed Microcurrent of 1–8 Hz Increases the Number of Human Dermal Fibroblasts	https://doi.org/10.2490/prm.20160005	0.0002	1.09007	325
Monophasic Pulsed Microcurrent of 1–8 Hz Increases the Number of Human Dermal Fibroblasts	https://doi.org/10.2490/prm.20160005	0.0002	0.993072	326
Monophasic Pulsed Microcurrent of 1–8 Hz Increases the Number of Human Dermal Fibroblasts	https://doi.org/10.2490/prm.20160005	0.0002	1.01848	327
Monophasic Pulsed Microcurrent of 1–8 Hz Increases the Number of Human Dermal Fibroblasts	https://doi.org/10.2490/prm.20160005	0.0002	0.944573	328

## Sheet: Fib_Prol_Field
Paper_Title	DOI	Parameter_Value	Outcome_FoldChange	Original_Excel_Row
Electrical Stimulation Increases Random Migration of Human Dermal Fibroblasts | Annals of Biomedical Engineering	https://doi.org/10.1007/s10439-017-1849-x	25	1.0041	5
Electrical Stimulation Increases Random Migration of Human Dermal Fibroblasts | Annals of Biomedical Engineering	https://doi.org/10.1007/s10439-017-1849-x	50	1.00307	6
Electrical Stimulation Increases Random Migration of Human Dermal Fibroblasts | Annals of Biomedical Engineering	https://doi.org/10.1007/s10439-017-1849-x	100	1.00102	7
Electrical Stimulation Promotes Wound Healing by Enhancing Dermal Fibroblast Activity and Promoting Myofibroblast TraNaNdifferentiation | PLOS ONE	https://doi.org/10.1371/journal.pone.0071660	50	1.01367	8
Electrical Stimulation Promotes Wound Healing by Enhancing Dermal Fibroblast Activity and Promoting Myofibroblast TraNaNdifferentiation | PLOS ONE	https://doi.org/10.1371/journal.pone.0071660	50	1.09567	9
Electrical Stimulation Promotes Wound Healing by Enhancing Dermal Fibroblast Activity and Promoting Myofibroblast TraNaNdifferentiation | PLOS ONE	https://doi.org/10.1371/journal.pone.0071660	50	1.30068	10
Electrical Stimulation Promotes Wound Healing by Enhancing Dermal Fibroblast Activity and Promoting Myofibroblast TraNaNdifferentiation | PLOS ONE	https://doi.org/10.1371/journal.pone.0071660	200	0.918803	11
Electrical Stimulation Promotes Wound Healing by Enhancing Dermal Fibroblast Activity and Promoting Myofibroblast TraNaNdifferentiation | PLOS ONE	https://doi.org/10.1371/journal.pone.0071660	200	1.05769	12
Electrical Stimulation Promotes Wound Healing by Enhancing Dermal Fibroblast Activity and Promoting Myofibroblast TraNaNdifferentiation | PLOS ONE	https://doi.org/10.1371/journal.pone.0071660	200	1.05769	13
Electrical Stimulation Promotes Wound Healing by Enhancing Dermal Fibroblast Activity and Promoting Myofibroblast TraNaNdifferentiation | PLOS ONE	https://doi.org/10.1371/journal.pone.0071660	50	1.13514	14
Electrical Stimulation Promotes Wound Healing by Enhancing Dermal Fibroblast Activity and Promoting Myofibroblast TraNaNdifferentiation | PLOS ONE	https://doi.org/10.1371/journal.pone.0071660	50	1.69369	15
Electrical Stimulation Promotes Wound Healing by Enhancing Dermal Fibroblast Activity and Promoting Myofibroblast TraNaNdifferentiation | PLOS ONE	https://doi.org/10.1371/journal.pone.0071660	50	2.7027	16
Electrical Stimulation Promotes Wound Healing by Enhancing Dermal Fibroblast Activity and Promoting Myofibroblast TraNaNdifferentiation | PLOS ONE	https://doi.org/10.1371/journal.pone.0071660	200	1.11811	17
Electrical Stimulation Promotes Wound Healing by Enhancing Dermal Fibroblast Activity and Promoting Myofibroblast TraNaNdifferentiation | PLOS ONE	https://doi.org/10.1371/journal.pone.0071660	200	1.44882	18
Electrical Stimulation Promotes Wound Healing by Enhancing Dermal Fibroblast Activity and Promoting Myofibroblast TraNaNdifferentiation | PLOS ONE	https://doi.org/10.1371/journal.pone.0071660	200	2.00787	19
Electrical Stimulation Activates Fibroblasts through the Elevation of Intracellular Free Ca2+: Potential Mechanism of Pelvic Electrical Stimulation Therapy - Li - 2019 - BioMed Research International - Wiley Online Library	https://doi.org/10.1155/2019/7387803	100	3.09769	57
Electrical Stimulation Activates Fibroblasts through the Elevation of Intracellular Free Ca2+: Potential Mechanism of Pelvic Electrical Stimulation Therapy - Li - 2019 - BioMed Research International - Wiley Online Library	https://doi.org/10.1155/2019/7387803	100	1.51386	58
The regulation of cell functioNaN electrically using biodegradable polypyrrole–polylactide conductors - ScienceDirect	https://doi.org/10.1016/j.biomaterials.2008.06.010	50	1.23333	59
The regulation of cell functioNaN electrically using biodegradable polypyrrole–polylactide conductors - ScienceDirect	https://doi.org/10.1016/j.biomaterials.2008.06.010	50	1.06349	60
Electrical stimulation enhances viability of human cutaneous fibroblasts on conductive biodegradable substrates - Shi - 2008 - Journal of Biomedical Materials Research Part A - Wiley Online Library	https://doi.org/10.1002/jbm.a.31337	100	2.21739	61
Electrical stimulation enhances viability of human cutaneous fibroblasts on conductive biodegradable substrates - Shi - 2008 - Journal of Biomedical Materials Research Part A - Wiley Online Library	https://doi.org/10.1002/jbm.a.31337	100	3.96154	62
Enhancing proliferation and migration of fibroblast cells by electric stimulation based on triboelectric nanogenerator - ScienceDirect	https://doi.org/10.1016/j.nanoen.2018.12.077	32000	1.0025	68
Enhancing proliferation and migration of fibroblast cells by electric stimulation based on triboelectric nanogenerator - ScienceDirect	https://doi.org/10.1016/j.nanoen.2018.12.077	32000	1.0025	69
Enhancing proliferation and migration of fibroblast cells by electric stimulation based on triboelectric nanogenerator - ScienceDirect	https://doi.org/10.1016/j.nanoen.2018.12.077	32000	1.1958	70
Enhancing proliferation and migration of fibroblast cells by electric stimulation based on triboelectric nanogenerator - ScienceDirect	https://doi.org/10.1016/j.nanoen.2018.12.077	32000	1.3841	71
Enhancing proliferation and migration of fibroblast cells by electric stimulation based on triboelectric nanogenerator - ScienceDirect	https://doi.org/10.1016/j.nanoen.2018.12.077	32000	1.5397	72
Enhancing proliferation and migration of fibroblast cells by electric stimulation based on triboelectric nanogenerator - ScienceDirect	https://doi.org/10.1016/j.nanoen.2018.12.077	32000	1.0477	73
Enhancing proliferation and migration of fibroblast cells by electric stimulation based on triboelectric nanogenerator - ScienceDirect	https://doi.org/10.1016/j.nanoen.2018.12.077	32000	0.9523	74
Investigating the Effect of Polypyrrole–Gelatin/Silk Fibroin Hydrogel Mediated Pulsed Electrical Stimulation for Skin Regeneration | ACS Applied Materials & Interfaces	https://doi.org/10.1021/acsami.4c12322	25	1.3313	77
Investigating the Effect of Polypyrrole–Gelatin/Silk Fibroin Hydrogel Mediated Pulsed Electrical Stimulation for Skin Regeneration | ACS Applied Materials & Interfaces	https://doi.org/10.1021/acsami.4c12322	70	1.2559	78
Investigating the Effect of Polypyrrole–Gelatin/Silk Fibroin Hydrogel Mediated Pulsed Electrical Stimulation for Skin Regeneration | ACS Applied Materials & Interfaces	https://doi.org/10.1021/acsami.4c12322	100	1.1639	79
Investigating the Effect of Polypyrrole–Gelatin/Silk Fibroin Hydrogel Mediated Pulsed Electrical Stimulation for Skin Regeneration | ACS Applied Materials & Interfaces	https://doi.org/10.1021/acsami.4c12322	300	1.1806	80
Investigating the Effect of Polypyrrole–Gelatin/Silk Fibroin Hydrogel Mediated Pulsed Electrical Stimulation for Skin Regeneration | ACS Applied Materials & Interfaces	https://doi.org/10.1021/acsami.4c12322	500	1.1974	81
Investigating the Effect of Polypyrrole–Gelatin/Silk Fibroin Hydrogel Mediated Pulsed Electrical Stimulation for Skin Regeneration | ACS Applied Materials & Interfaces	https://doi.org/10.1021/acsami.4c12322	1000	1.0467	82
A bioabsorbable mechanoelectric fiber as electrical stimulation suture | Nature CommunicatioNaN	https://doi.org/10.1038/s41467-024-52354-x	100	1.38	87
A bioabsorbable mechanoelectric fiber as electrical stimulation suture | Nature CommunicatioNaN	https://doi.org/10.1038/s41467-024-52354-x	100	1.42708	88
The synergistic effect of biomimetic electrical stimulation and extracellular-matrix-mimetic nanopattern for upregulating cell activities - ScienceDirect	https://doi.org/10.1016/j.bios.2020.112470	10	1.90067	94
The synergistic effect of biomimetic electrical stimulation and extracellular-matrix-mimetic nanopattern for upregulating cell activities - ScienceDirect	https://doi.org/10.1016/j.bios.2020.112470	10	2.08589	95
The synergistic effect of biomimetic electrical stimulation and extracellular-matrix-mimetic nanopattern for upregulating cell activities - ScienceDirect	https://doi.org/10.1016/j.bios.2020.112470	10	2.48081	96
The synergistic effect of biomimetic electrical stimulation and extracellular-matrix-mimetic nanopattern for upregulating cell activities - ScienceDirect	https://doi.org/10.1016/j.bios.2020.112470	10	1.265	97
The synergistic effect of biomimetic electrical stimulation and extracellular-matrix-mimetic nanopattern for upregulating cell activities - ScienceDirect	https://doi.org/10.1016/j.bios.2020.112470	10	1.17343	98
The synergistic effect of biomimetic electrical stimulation and extracellular-matrix-mimetic nanopattern for upregulating cell activities - ScienceDirect	https://doi.org/10.1016/j.bios.2020.112470	10	1.32033	99
The synergistic effect of biomimetic electrical stimulation and extracellular-matrix-mimetic nanopattern for upregulating cell activities - ScienceDirect	https://doi.org/10.1016/j.bios.2020.112470	10	1.5871	100
Photothermally tunable biodegradation of implantable triboelectric nanogenerators for tissue repairing - ScienceDirect	https://doi.org/10.1016/j.nanoen.2018.10.020	100	1.02609	145
Photothermally tunable biodegradation of implantable triboelectric nanogenerators for tissue repairing - ScienceDirect	https://doi.org/10.1016/j.nanoen.2018.10.020	100	1.10435	146
Photothermally tunable biodegradation of implantable triboelectric nanogenerators for tissue repairing - ScienceDirect	https://doi.org/10.1016/j.nanoen.2018.10.020	100	1.21739	147
Photothermally tunable biodegradation of implantable triboelectric nanogenerators for tissue repairing - ScienceDirect	https://doi.org/10.1016/j.nanoen.2018.10.020	100	1.30435	148
Photothermally tunable biodegradation of implantable triboelectric nanogenerators for tissue repairing - ScienceDirect	https://doi.org/10.1016/j.nanoen.2018.10.020	100	1.04348	149
Photothermally tunable biodegradation of implantable triboelectric nanogenerators for tissue repairing - ScienceDirect	https://doi.org/10.1016/j.nanoen.2018.10.020	100	1.07877	150
Photothermally tunable biodegradation of implantable triboelectric nanogenerators for tissue repairing - ScienceDirect	https://doi.org/10.1016/j.nanoen.2018.10.020	100	1.2442	151
Photothermally tunable biodegradation of implantable triboelectric nanogenerators for tissue repairing - ScienceDirect	https://doi.org/10.1016/j.nanoen.2018.10.020	100	1.29146	152
Photothermally tunable biodegradation of implantable triboelectric nanogenerators for tissue repairing - ScienceDirect	https://doi.org/10.1016/j.nanoen.2018.10.020	100	1.51991	153
Photothermally tunable biodegradation of implantable triboelectric nanogenerators for tissue repairing - ScienceDirect	https://doi.org/10.1016/j.nanoen.2018.10.020	100	1.35448	154
Photothermally tunable biodegradation of implantable triboelectric nanogenerators for tissue repairing - ScienceDirect	https://doi.org/10.1016/j.nanoen.2018.10.020	100	1.1191	155
Photothermally tunable biodegradation of implantable triboelectric nanogenerators for tissue repairing - ScienceDirect	https://doi.org/10.1016/j.nanoen.2018.10.020	100	1.50021	156
Photothermally tunable biodegradation of implantable triboelectric nanogenerators for tissue repairing - ScienceDirect	https://doi.org/10.1016/j.nanoen.2018.10.020	100	1.36524	157
Photothermally tunable biodegradation of implantable triboelectric nanogenerators for tissue repairing - ScienceDirect	https://doi.org/10.1016/j.nanoen.2018.10.020	100	1.61137	158
Photothermally tunable biodegradation of implantable triboelectric nanogenerators for tissue repairing - ScienceDirect	https://doi.org/10.1016/j.nanoen.2018.10.020	100	1.48433	159
Accelerated wound healing with an ionic patch assisted by a triboelectric nanogenerator - ScienceDirect	https://doi.org/10.1016/j.nanoen.2020.105463	500	2.38462	161
Effect of Electrical Stimulation on Diabetic Human Skin Fibroblast Growth and the Secretion of Cytokines and Growth Factors Involved in Wound Healing	https://doi.org/10.3390/biology10070641	20	1.18519	162
Effect of Electrical Stimulation on Diabetic Human Skin Fibroblast Growth and the Secretion of Cytokines and Growth Factors Involved in Wound Healing	https://doi.org/10.3390/biology10070641	40	1.18519	163
Effect of Electrical Stimulation on Diabetic Human Skin Fibroblast Growth and the Secretion of Cytokines and Growth Factors Involved in Wound Healing	https://doi.org/10.3390/biology10070641	80	0.555556	164
Effect of Electrical Stimulation on Diabetic Human Skin Fibroblast Growth and the Secretion of Cytokines and Growth Factors Involved in Wound Healing	https://doi.org/10.3390/biology10070641	100	0.777778	165
Effect of Electrical Stimulation on Diabetic Human Skin Fibroblast Growth and the Secretion of Cytokines and Growth Factors Involved in Wound Healing	https://doi.org/10.3390/biology10070641	20	0.941176	166
Effect of Electrical Stimulation on Diabetic Human Skin Fibroblast Growth and the Secretion of Cytokines and Growth Factors Involved in Wound Healing	https://doi.org/10.3390/biology10070641	40	0.764706	167
Effect of Electrical Stimulation on Diabetic Human Skin Fibroblast Growth and the Secretion of Cytokines and Growth Factors Involved in Wound Healing	https://doi.org/10.3390/biology10070641	80	0.617647	168
Effect of Electrical Stimulation on Diabetic Human Skin Fibroblast Growth and the Secretion of Cytokines and Growth Factors Involved in Wound Healing	https://doi.org/10.3390/biology10070641	100	0.235294	169
Effect of Electrical Stimulation on Diabetic Human Skin Fibroblast Growth and the Secretion of Cytokines and Growth Factors Involved in Wound Healing	https://doi.org/10.3390/biology10070641	20	1.28659	170
Effect of Electrical Stimulation on Diabetic Human Skin Fibroblast Growth and the Secretion of Cytokines and Growth Factors Involved in Wound Healing	https://doi.org/10.3390/biology10070641	40	1.06707	171
Effect of Electrical Stimulation on Diabetic Human Skin Fibroblast Growth and the Secretion of Cytokines and Growth Factors Involved in Wound Healing	https://doi.org/10.3390/biology10070641	20	1.13636	172
Effect of Electrical Stimulation on Diabetic Human Skin Fibroblast Growth and the Secretion of Cytokines and Growth Factors Involved in Wound Healing	https://doi.org/10.3390/biology10070641	40	1.08182	173
Effect of Electrical Stimulation on Diabetic Human Skin Fibroblast Growth and the Secretion of Cytokines and Growth Factors Involved in Wound Healing	https://doi.org/10.3390/biology10070641	20	1.28022	174
Effect of Electrical Stimulation on Diabetic Human Skin Fibroblast Growth and the Secretion of Cytokines and Growth Factors Involved in Wound Healing	https://doi.org/10.3390/biology10070641	40	1.37912	175
Effect of Electrical Stimulation on Diabetic Human Skin Fibroblast Growth and the Secretion of Cytokines and Growth Factors Involved in Wound Healing	https://doi.org/10.3390/biology10070641	20	1.36	176
Effect of Electrical Stimulation on Diabetic Human Skin Fibroblast Growth and the Secretion of Cytokines and Growth Factors Involved in Wound Healing	https://doi.org/10.3390/biology10070641	40	1.45333	177
Large Scale Ultrafast Manufacturing of Wireless Soft Bioelectronics Enabled by Autonomous Robot Arm Printing Assisted by a Computer Vision‐Enabled Guidance System for Personalized Wound Healing - Kim - 2025 - Advanced Healthcare Materials - Wiley Online Library	https://doi.org/10.1002/adhm.202401735	280	1.14288	183
Large Scale Ultrafast Manufacturing of Wireless Soft Bioelectronics Enabled by Autonomous Robot Arm Printing Assisted by a Computer Vision‐Enabled Guidance System for Personalized Wound Healing - Kim - 2025 - Advanced Healthcare Materials - Wiley Online Library	https://doi.org/10.1002/adhm.202401735	280	1.16857	184
Electrical Stimulation of Human Dermal Fibroblasts on Conducting Matrix | Technical Physics	https://doi.org/10.1134/S1063784224020166	11	1.12465	186
Electrical Stimulation of Human Dermal Fibroblasts on Conducting Matrix | Technical Physics	https://doi.org/10.1134/S1063784224020166	11	1.23939	187
Pulse Capacitive Coupling Electric Field Regulates Cell Migration, Proliferation, Polarization, and Vascularization to Accelerate Wound Healing | Advances in Wound Care	https://doi.org/10.1089/wound.2021.0194	54	1.04	199
Pulse Capacitive Coupling Electric Field Regulates Cell Migration, Proliferation, Polarization, and Vascularization to Accelerate Wound Healing | Advances in Wound Care	https://doi.org/10.1089/wound.2021.0194	54	1.05	200
Pulse Capacitive Coupling Electric Field Regulates Cell Migration, Proliferation, Polarization, and Vascularization to Accelerate Wound Healing | Advances in Wound Care	https://doi.org/10.1089/wound.2021.0194	54	1.09	201
Pulse Capacitive Coupling Electric Field Regulates Cell Migration, Proliferation, Polarization, and Vascularization to Accelerate Wound Healing | Advances in Wound Care	https://doi.org/10.1089/wound.2021.0194	54	1.06	202
Non-contact electrical stimulation as an effective means to promote wound healing - ScienceDirect	https://doi.org/10.1016/j.bioelechem.2022.108108	25	1.0018	207
Non-contact electrical stimulation as an effective means to promote wound healing - ScienceDirect	https://doi.org/10.1016/j.bioelechem.2022.108108	53	1.0399	208
Non-contact electrical stimulation as an effective means to promote wound healing - ScienceDirect	https://doi.org/10.1016/j.bioelechem.2022.108108	76	1.0317	209
Non-contact electrical stimulation as an effective means to promote wound healing - ScienceDirect	https://doi.org/10.1016/j.bioelechem.2022.108108	104	1.0317	210
Non-contact electrical stimulation as an effective means to promote wound healing - ScienceDirect	https://doi.org/10.1016/j.bioelechem.2022.108108	25	1.0142	211
Non-contact electrical stimulation as an effective means to promote wound healing - ScienceDirect	https://doi.org/10.1016/j.bioelechem.2022.108108	53	1.0729	212
Non-contact electrical stimulation as an effective means to promote wound healing - ScienceDirect	https://doi.org/10.1016/j.bioelechem.2022.108108	76	1.0523	213
Non-contact electrical stimulation as an effective means to promote wound healing - ScienceDirect	https://doi.org/10.1016/j.bioelechem.2022.108108	104	1.0523	214
Non-contact electrical stimulation as an effective means to promote wound healing - ScienceDirect	https://doi.org/10.1016/j.bioelechem.2022.108108	25	1.043	215
Non-contact electrical stimulation as an effective means to promote wound healing - ScienceDirect	https://doi.org/10.1016/j.bioelechem.2022.108108	53	1.1306	216
Non-contact electrical stimulation as an effective means to promote wound healing - ScienceDirect	https://doi.org/10.1016/j.bioelechem.2022.108108	76	1.1326	217
Non-contact electrical stimulation as an effective means to promote wound healing - ScienceDirect	https://doi.org/10.1016/j.bioelechem.2022.108108	104	1.1264	218
A Disposable Photovoltaic Patch Controlling Cellular Microenvironment for Wound Healing	https://doi.org/10.3390/ijms19103025	70	3.24	256
An electrically conductive 3D scaffold based on a nonwoven web of poly(l‐lactic acid) and conductive poly(3,4‐ethylenedioxythiophene) - Niu - 2015 - Journal of Biomedical Materials Research Part A - Wiley Online Library	https://doi.org/10.1002/jbm.a.35408	50	1.06	257
Regeneration and control of human fibroblast cell density by intermittently delivered pulsed electric fields - Golberg - 2013 - Biotechnology and Bioengineering - Wiley Online Library	https://doi.org/10.1002/bit.24831	150000	0.701192	268
Regeneration and control of human fibroblast cell density by intermittently delivered pulsed electric fields - Golberg - 2013 - Biotechnology and Bioengineering - Wiley Online Library	https://doi.org/10.1002/bit.24831	150000	0.416358	269
Regeneration and control of human fibroblast cell density by intermittently delivered pulsed electric fields - Golberg - 2013 - Biotechnology and Bioengineering - Wiley Online Library	https://doi.org/10.1002/bit.24831	150000	0.265516	270
Regeneration and control of human fibroblast cell density by intermittently delivered pulsed electric fields - Golberg - 2013 - Biotechnology and Bioengineering - Wiley Online Library	https://doi.org/10.1002/bit.24831	150000	0.112207	271
Regeneration and control of human fibroblast cell density by intermittently delivered pulsed electric fields - Golberg - 2013 - Biotechnology and Bioengineering - Wiley Online Library	https://doi.org/10.1002/bit.24831	150000	0.0300041	272
Synergistic integration of electrical stimulation, reactive oxygen species regulation, and pro-angiogenic for accelerated wound healing - ScienceDirect	https://doi.org/10.1016/j.nanoen.2024.110200	75	1.13	280
In Situ Monitoring and Electrical Modulation of Cellular Behaviors Directly at the Cell–Electrode Interface - Rahaman - Advanced Materials Interfaces - Wiley Online Library	https://doi.org/10.1002/admi.202500417	2.4	1.0242	281
In Situ Monitoring and Electrical Modulation of Cellular Behaviors Directly at the Cell–Electrode Interface - Rahaman - Advanced Materials Interfaces - Wiley Online Library	https://doi.org/10.1002/admi.202500417	5	1.0161	282
In Situ Monitoring and Electrical Modulation of Cellular Behaviors Directly at the Cell–Electrode Interface - Rahaman - Advanced Materials Interfaces - Wiley Online Library	https://doi.org/10.1002/admi.202500417	7.4	1.0645	283
In Situ Monitoring and Electrical Modulation of Cellular Behaviors Directly at the Cell–Electrode Interface - Rahaman - Advanced Materials Interfaces - Wiley Online Library	https://doi.org/10.1002/admi.202500417	10	1.0565	284
In Situ Monitoring and Electrical Modulation of Cellular Behaviors Directly at the Cell–Electrode Interface - Rahaman - Advanced Materials Interfaces - Wiley Online Library	https://doi.org/10.1002/admi.202500417	12.4	1.0484	285
In Situ Monitoring and Electrical Modulation of Cellular Behaviors Directly at the Cell–Electrode Interface - Rahaman - Advanced Materials Interfaces - Wiley Online Library	https://doi.org/10.1002/admi.202500417	15	1.2177	286
In Situ Monitoring and Electrical Modulation of Cellular Behaviors Directly at the Cell–Electrode Interface - Rahaman - Advanced Materials Interfaces - Wiley Online Library	https://doi.org/10.1002/admi.202500417	17.4	0.9355	287
In Situ Monitoring and Electrical Modulation of Cellular Behaviors Directly at the Cell–Electrode Interface - Rahaman - Advanced Materials Interfaces - Wiley Online Library	https://doi.org/10.1002/admi.202500417	20	0.8629	288
In Situ Monitoring and Electrical Modulation of Cellular Behaviors Directly at the Cell–Electrode Interface - Rahaman - Advanced Materials Interfaces - Wiley Online Library	https://doi.org/10.1002/admi.202500417	25	0.7661	289
In Situ Monitoring and Electrical Modulation of Cellular Behaviors Directly at the Cell–Electrode Interface - Rahaman - Advanced Materials Interfaces - Wiley Online Library	https://doi.org/10.1002/admi.202500417	30	0.6452	290
Self‐Powered Electrical Bandage Based on Body‐Coupled Energy Harvesting - Kang - 2024 - Advanced Materials - Wiley Online Library	https://doi.org/10.1002/adma.202402491	50	0.96	306
Self‐Powered Electrical Bandage Based on Body‐Coupled Energy Harvesting - Kang - 2024 - Advanced Materials - Wiley Online Library	https://doi.org/10.1002/adma.202402491	250	1.12	307
Self‐Powered Electrical Bandage Based on Body‐Coupled Energy Harvesting - Kang - 2024 - Advanced Materials - Wiley Online Library	https://doi.org/10.1002/adma.202402491	500	1.296	308
Self‐Powered Electrical Bandage Based on Body‐Coupled Energy Harvesting - Kang - 2024 - Advanced Materials - Wiley Online Library	https://doi.org/10.1002/adma.202402491	50	1.02094	309
Self‐Powered Electrical Bandage Based on Body‐Coupled Energy Harvesting - Kang - 2024 - Advanced Materials - Wiley Online Library	https://doi.org/10.1002/adma.202402491	250	1.15707	310
Self‐Powered Electrical Bandage Based on Body‐Coupled Energy Harvesting - Kang - 2024 - Advanced Materials - Wiley Online Library	https://doi.org/10.1002/adma.202402491	500	1.41885	311
Self‐Powered Electrical Bandage Based on Body‐Coupled Energy Harvesting - Kang - 2024 - Advanced Materials - Wiley Online Library	https://doi.org/10.1002/adma.202402491	50	1.02961	312
Self‐Powered Electrical Bandage Based on Body‐Coupled Energy Harvesting - Kang - 2024 - Advanced Materials - Wiley Online Library	https://doi.org/10.1002/adma.202402491	250	1.16447	313
Self‐Powered Electrical Bandage Based on Body‐Coupled Energy Harvesting - Kang - 2024 - Advanced Materials - Wiley Online Library	https://doi.org/10.1002/adma.202402491	500	1.48355	314
Electrical stimulation promotes the wound‐healing properties of diabetic human skin fibroblasts - Abedin‐Do - 2022 - Journal of Tissue Engineering and Regenerative Medicine - Wiley Online Library	https://doi.org/10.1002/term.3305	20	1.0042	329
Electrical stimulation promotes the wound‐healing properties of diabetic human skin fibroblasts - Abedin‐Do - 2022 - Journal of Tissue Engineering and Regenerative Medicine - Wiley Online Library	https://doi.org/10.1002/term.3305	40	1.02101	330
Electrical stimulation promotes the wound‐healing properties of diabetic human skin fibroblasts - Abedin‐Do - 2022 - Journal of Tissue Engineering and Regenerative Medicine - Wiley Online Library	https://doi.org/10.1002/term.3305	20	0.955645	331
Electrical stimulation promotes the wound‐healing properties of diabetic human skin fibroblasts - Abedin‐Do - 2022 - Journal of Tissue Engineering and Regenerative Medicine - Wiley Online Library	https://doi.org/10.1002/term.3305	40	0.995968	332
Electrical stimulation promotes the wound‐healing properties of diabetic human skin fibroblasts - Abedin‐Do - 2022 - Journal of Tissue Engineering and Regenerative Medicine - Wiley Online Library	https://doi.org/10.1002/term.3305	20	1.02273	333
Electrical stimulation promotes the wound‐healing properties of diabetic human skin fibroblasts - Abedin‐Do - 2022 - Journal of Tissue Engineering and Regenerative Medicine - Wiley Online Library	https://doi.org/10.1002/term.3305	40	1.06818	334
Electrical stimulation promotes the wound‐healing properties of diabetic human skin fibroblasts - Abedin‐Do - 2022 - Journal of Tissue Engineering and Regenerative Medicine - Wiley Online Library	https://doi.org/10.1002/term.3305	20	1.08929	335
Electrical stimulation promotes the wound‐healing properties of diabetic human skin fibroblasts - Abedin‐Do - 2022 - Journal of Tissue Engineering and Regenerative Medicine - Wiley Online Library	https://doi.org/10.1002/term.3305	40	1.10268	336
Electrical stimulation promotes the wound‐healing properties of diabetic human skin fibroblasts - Abedin‐Do - 2022 - Journal of Tissue Engineering and Regenerative Medicine - Wiley Online Library	https://doi.org/10.1002/term.3305	20	2.60008	337
Electrical stimulation promotes the wound‐healing properties of diabetic human skin fibroblasts - Abedin‐Do - 2022 - Journal of Tissue Engineering and Regenerative Medicine - Wiley Online Library	https://doi.org/10.1002/term.3305	40	3	338
Electrical stimulation promotes the wound‐healing properties of diabetic human skin fibroblasts - Abedin‐Do - 2022 - Journal of Tissue Engineering and Regenerative Medicine - Wiley Online Library	https://doi.org/10.1002/term.3305	20	2.33056	339
Electrical stimulation promotes the wound‐healing properties of diabetic human skin fibroblasts - Abedin‐Do - 2022 - Journal of Tissue Engineering and Regenerative Medicine - Wiley Online Library	https://doi.org/10.1002/term.3305	40	2.88718	340

## Sheet: Fib_Prol_Freq
Paper_Title	DOI	Parameter_Value	Outcome_FoldChange	Original_Excel_Row
Effects of pulsed electrical stimulation on growth factor gene expression and proliferation in human dermal fibroblasts | Molecular and Cellular Biochemistry	https://doi.org/10.1007/s11010-020-03912-6	4800	0.98	27
Effects of pulsed electrical stimulation on growth factor gene expression and proliferation in human dermal fibroblasts | Molecular and Cellular Biochemistry	https://doi.org/10.1007/s11010-020-03912-6	4800	0.96	28
Effects of pulsed electrical stimulation on growth factor gene expression and proliferation in human dermal fibroblasts | Molecular and Cellular Biochemistry	https://doi.org/10.1007/s11010-020-03912-6	4800	1.002	29
Effects of pulsed electrical stimulation on growth factor gene expression and proliferation in human dermal fibroblasts | Molecular and Cellular Biochemistry	https://doi.org/10.1007/s11010-020-03912-6	4800	0.98	30
Effects of pulsed electrical stimulation on growth factor gene expression and proliferation in human dermal fibroblasts | Molecular and Cellular Biochemistry	https://doi.org/10.1007/s11010-020-03912-6	4800	0.97	31
Effects of pulsed electrical stimulation on growth factor gene expression and proliferation in human dermal fibroblasts | Molecular and Cellular Biochemistry	https://doi.org/10.1007/s11010-020-03912-6	4800	1.06	32
Effects of pulsed electrical stimulation on growth factor gene expression and proliferation in human dermal fibroblasts | Molecular and Cellular Biochemistry	https://doi.org/10.1007/s11010-020-03912-6	4800	0.99	33
Effects of pulsed electrical stimulation on growth factor gene expression and proliferation in human dermal fibroblasts | Molecular and Cellular Biochemistry	https://doi.org/10.1007/s11010-020-03912-6	4800	1.03	34
Effects of pulsed electrical stimulation on growth factor gene expression and proliferation in human dermal fibroblasts | Molecular and Cellular Biochemistry	https://doi.org/10.1007/s11010-020-03912-6	4800	1.16	35
Effects of pulsed electrical stimulation on growth factor gene expression and proliferation in human dermal fibroblasts | Molecular and Cellular Biochemistry	https://doi.org/10.1007/s11010-020-03912-6	4800	0.67	36
Effects of pulsed electrical stimulation on growth factor gene expression and proliferation in human dermal fibroblasts | Molecular and Cellular Biochemistry	https://doi.org/10.1007/s11010-020-03912-6	4800	0.99	37
Effects of pulsed electrical stimulation on growth factor gene expression and proliferation in human dermal fibroblasts | Molecular and Cellular Biochemistry	https://doi.org/10.1007/s11010-020-03912-6	4800	1.01	38
Effects of pulsed electrical stimulation on growth factor gene expression and proliferation in human dermal fibroblasts | Molecular and Cellular Biochemistry	https://doi.org/10.1007/s11010-020-03912-6	4800	0.98	39
Effects of pulsed electrical stimulation on growth factor gene expression and proliferation in human dermal fibroblasts | Molecular and Cellular Biochemistry	https://doi.org/10.1007/s11010-020-03912-6	4800	1.02	40
Effects of pulsed electrical stimulation on growth factor gene expression and proliferation in human dermal fibroblasts | Molecular and Cellular Biochemistry	https://doi.org/10.1007/s11010-020-03912-6	4800	1.04	41
Effects of pulsed electrical stimulation on growth factor gene expression and proliferation in human dermal fibroblasts | Molecular and Cellular Biochemistry	https://doi.org/10.1007/s11010-020-03912-6	4800	1.02	42
Effects of pulsed electrical stimulation on growth factor gene expression and proliferation in human dermal fibroblasts | Molecular and Cellular Biochemistry	https://doi.org/10.1007/s11010-020-03912-6	4800	1.06	43
Effects of pulsed electrical stimulation on growth factor gene expression and proliferation in human dermal fibroblasts | Molecular and Cellular Biochemistry	https://doi.org/10.1007/s11010-020-03912-6	4800	1.22	44
Enhancing proliferation and migration of fibroblast cells by electric stimulation based on triboelectric nanogenerator - ScienceDirect	https://doi.org/10.1016/j.nanoen.2018.12.077	2	1.0025	68
Enhancing proliferation and migration of fibroblast cells by electric stimulation based on triboelectric nanogenerator - ScienceDirect	https://doi.org/10.1016/j.nanoen.2018.12.077	2	1.0025	69
Enhancing proliferation and migration of fibroblast cells by electric stimulation based on triboelectric nanogenerator - ScienceDirect	https://doi.org/10.1016/j.nanoen.2018.12.077	2	1.1958	70
Enhancing proliferation and migration of fibroblast cells by electric stimulation based on triboelectric nanogenerator - ScienceDirect	https://doi.org/10.1016/j.nanoen.2018.12.077	2	1.3841	71
Enhancing proliferation and migration of fibroblast cells by electric stimulation based on triboelectric nanogenerator - ScienceDirect	https://doi.org/10.1016/j.nanoen.2018.12.077	2	1.5397	72
Enhancing proliferation and migration of fibroblast cells by electric stimulation based on triboelectric nanogenerator - ScienceDirect	https://doi.org/10.1016/j.nanoen.2018.12.077	2	1.0477	73
Enhancing proliferation and migration of fibroblast cells by electric stimulation based on triboelectric nanogenerator - ScienceDirect	https://doi.org/10.1016/j.nanoen.2018.12.077	2	0.9523	74
Investigating the Effect of Polypyrrole–Gelatin/Silk Fibroin Hydrogel Mediated Pulsed Electrical Stimulation for Skin Regeneration | ACS Applied Materials & Interfaces	https://doi.org/10.1021/acsami.4c12322	2	1.3313	77
Investigating the Effect of Polypyrrole–Gelatin/Silk Fibroin Hydrogel Mediated Pulsed Electrical Stimulation for Skin Regeneration | ACS Applied Materials & Interfaces	https://doi.org/10.1021/acsami.4c12322	2	1.2559	78
Investigating the Effect of Polypyrrole–Gelatin/Silk Fibroin Hydrogel Mediated Pulsed Electrical Stimulation for Skin Regeneration | ACS Applied Materials & Interfaces	https://doi.org/10.1021/acsami.4c12322	2	1.1639	79
Investigating the Effect of Polypyrrole–Gelatin/Silk Fibroin Hydrogel Mediated Pulsed Electrical Stimulation for Skin Regeneration | ACS Applied Materials & Interfaces	https://doi.org/10.1021/acsami.4c12322	2	1.1806	80
Investigating the Effect of Polypyrrole–Gelatin/Silk Fibroin Hydrogel Mediated Pulsed Electrical Stimulation for Skin Regeneration | ACS Applied Materials & Interfaces	https://doi.org/10.1021/acsami.4c12322	2	1.1974	81
Investigating the Effect of Polypyrrole–Gelatin/Silk Fibroin Hydrogel Mediated Pulsed Electrical Stimulation for Skin Regeneration | ACS Applied Materials & Interfaces	https://doi.org/10.1021/acsami.4c12322	2	1.0467	82
A bioabsorbable mechanoelectric fiber as electrical stimulation suture | Nature CommunicatioNaN	https://doi.org/10.1038/s41467-024-52354-x	2	1.38	87
A bioabsorbable mechanoelectric fiber as electrical stimulation suture | Nature CommunicatioNaN	https://doi.org/10.1038/s41467-024-52354-x	2	1.42708	88
Conductive, adaptive, multifunctional hydrogel combined with electrical stimulation for deep wound repair - ScienceDirect	https://doi.org/10.1016/j.cej.2021.129578	1	1.07018	90
Conductive, adaptive, multifunctional hydrogel combined with electrical stimulation for deep wound repair - ScienceDirect	https://doi.org/10.1016/j.cej.2021.129578	1	1.35	91
Conductive, adaptive, multifunctional hydrogel combined with electrical stimulation for deep wound repair - ScienceDirect	https://doi.org/10.1016/j.cej.2021.129578	1	1.32593	92
The synergistic effect of biomimetic electrical stimulation and extracellular-matrix-mimetic nanopattern for upregulating cell activities - ScienceDirect	https://doi.org/10.1016/j.bios.2020.112470	1.688	2.08589	95
The synergistic effect of biomimetic electrical stimulation and extracellular-matrix-mimetic nanopattern for upregulating cell activities - ScienceDirect	https://doi.org/10.1016/j.bios.2020.112470	1.688	2.48081	96
The synergistic effect of biomimetic electrical stimulation and extracellular-matrix-mimetic nanopattern for upregulating cell activities - ScienceDirect	https://doi.org/10.1016/j.bios.2020.112470	1.688	1.265	97
The synergistic effect of biomimetic electrical stimulation and extracellular-matrix-mimetic nanopattern for upregulating cell activities - ScienceDirect	https://doi.org/10.1016/j.bios.2020.112470	1.688	1.17343	98
The synergistic effect of biomimetic electrical stimulation and extracellular-matrix-mimetic nanopattern for upregulating cell activities - ScienceDirect	https://doi.org/10.1016/j.bios.2020.112470	1.688	1.32033	99
The synergistic effect of biomimetic electrical stimulation and extracellular-matrix-mimetic nanopattern for upregulating cell activities - ScienceDirect	https://doi.org/10.1016/j.bios.2020.112470	1.688	1.5871	100
Photothermally tunable biodegradation of implantable triboelectric nanogenerators for tissue repairing - ScienceDirect	https://doi.org/10.1016/j.nanoen.2018.10.020	1	1.10435	146
Photothermally tunable biodegradation of implantable triboelectric nanogenerators for tissue repairing - ScienceDirect	https://doi.org/10.1016/j.nanoen.2018.10.020	1	1.21739	147
Photothermally tunable biodegradation of implantable triboelectric nanogenerators for tissue repairing - ScienceDirect	https://doi.org/10.1016/j.nanoen.2018.10.020	1	1.30435	148
Photothermally tunable biodegradation of implantable triboelectric nanogenerators for tissue repairing - ScienceDirect	https://doi.org/10.1016/j.nanoen.2018.10.020	1	1.04348	149
Photothermally tunable biodegradation of implantable triboelectric nanogenerators for tissue repairing - ScienceDirect	https://doi.org/10.1016/j.nanoen.2018.10.020	1	1.2442	151
Photothermally tunable biodegradation of implantable triboelectric nanogenerators for tissue repairing - ScienceDirect	https://doi.org/10.1016/j.nanoen.2018.10.020	1	1.29146	152
Photothermally tunable biodegradation of implantable triboelectric nanogenerators for tissue repairing - ScienceDirect	https://doi.org/10.1016/j.nanoen.2018.10.020	1	1.51991	153
Photothermally tunable biodegradation of implantable triboelectric nanogenerators for tissue repairing - ScienceDirect	https://doi.org/10.1016/j.nanoen.2018.10.020	1	1.35448	154
Photothermally tunable biodegradation of implantable triboelectric nanogenerators for tissue repairing - ScienceDirect	https://doi.org/10.1016/j.nanoen.2018.10.020	1	1.50021	156
Photothermally tunable biodegradation of implantable triboelectric nanogenerators for tissue repairing - ScienceDirect	https://doi.org/10.1016/j.nanoen.2018.10.020	1	1.36524	157
Photothermally tunable biodegradation of implantable triboelectric nanogenerators for tissue repairing - ScienceDirect	https://doi.org/10.1016/j.nanoen.2018.10.020	1	1.61137	158
Photothermally tunable biodegradation of implantable triboelectric nanogenerators for tissue repairing - ScienceDirect	https://doi.org/10.1016/j.nanoen.2018.10.020	1	1.48433	159
Accelerated wound healing with an ionic patch assisted by a triboelectric nanogenerator - ScienceDirect	https://doi.org/10.1016/j.nanoen.2020.105463	4	2.38462	161
Large Scale Ultrafast Manufacturing of Wireless Soft Bioelectronics Enabled by Autonomous Robot Arm Printing Assisted by a Computer Vision‐Enabled Guidance System for Personalized Wound Healing - Kim - 2025 - Advanced Healthcare Materials - Wiley Online Library	https://doi.org/10.1002/adhm.202401735	20	1.14288	183
Large Scale Ultrafast Manufacturing of Wireless Soft Bioelectronics Enabled by Autonomous Robot Arm Printing Assisted by a Computer Vision‐Enabled Guidance System for Personalized Wound Healing - Kim - 2025 - Advanced Healthcare Materials - Wiley Online Library	https://doi.org/10.1002/adhm.202401735	20	1.16857	184
Electrical Stimulation of Human Dermal Fibroblasts on Conducting Matrix | Technical Physics	https://doi.org/10.1134/S1063784224020166	0.033	1.12465	186
Electrical Stimulation of Human Dermal Fibroblasts on Conducting Matrix | Technical Physics	https://doi.org/10.1134/S1063784224020166	0.033	1.23939	187
The Synergistic Effect of Electrical Stimulation and Dermal Fibroblast Cells-Laden 3D Conductive Hydrogel for Full-Thickness Wound Healing	https://doi.org/10.3390/ijms241411698	20	1.35714	188
The Synergistic Effect of Electrical Stimulation and Dermal Fibroblast Cells-Laden 3D Conductive Hydrogel for Full-Thickness Wound Healing	https://doi.org/10.3390/ijms241411698	20	1.27273	189
The Synergistic Effect of Electrical Stimulation and Dermal Fibroblast Cells-Laden 3D Conductive Hydrogel for Full-Thickness Wound Healing	https://doi.org/10.3390/ijms241411698	20	1.22	190
Pulse Capacitive Coupling Electric Field Regulates Cell Migration, Proliferation, Polarization, and Vascularization to Accelerate Wound Healing | Advances in Wound Care	https://doi.org/10.1089/wound.2021.0194	60	1.04	199
Pulse Capacitive Coupling Electric Field Regulates Cell Migration, Proliferation, Polarization, and Vascularization to Accelerate Wound Healing | Advances in Wound Care	https://doi.org/10.1089/wound.2021.0194	60	1.05	200
Pulse Capacitive Coupling Electric Field Regulates Cell Migration, Proliferation, Polarization, and Vascularization to Accelerate Wound Healing | Advances in Wound Care	https://doi.org/10.1089/wound.2021.0194	60	1.09	201
Pulse Capacitive Coupling Electric Field Regulates Cell Migration, Proliferation, Polarization, and Vascularization to Accelerate Wound Healing | Advances in Wound Care	https://doi.org/10.1089/wound.2021.0194	60	1.06	202
Monophasic Pulsed 200-μA Current Promotes Galvanotaxis With Polarization of Actin Filament and Integrin α2β1 in Human Dermal Fibroblasts - PMC	PMID: 26819649	0.3	0.948052	266
Monophasic Pulsed 200-μA Current Promotes Galvanotaxis With Polarization of Actin Filament and Integrin α2β1 in Human Dermal Fibroblasts - PMC	PMID: 26819649	0.3	1.03571	267
Regeneration and control of human fibroblast cell density by intermittently delivered pulsed electric fields - Golberg - 2013 - Biotechnology and Bioengineering - Wiley Online Library	https://doi.org/10.1002/bit.24831	1	0.701192	268
Regeneration and control of human fibroblast cell density by intermittently delivered pulsed electric fields - Golberg - 2013 - Biotechnology and Bioengineering - Wiley Online Library	https://doi.org/10.1002/bit.24831	1	0.416358	269
Regeneration and control of human fibroblast cell density by intermittently delivered pulsed electric fields - Golberg - 2013 - Biotechnology and Bioengineering - Wiley Online Library	https://doi.org/10.1002/bit.24831	1	0.265516	270
Regeneration and control of human fibroblast cell density by intermittently delivered pulsed electric fields - Golberg - 2013 - Biotechnology and Bioengineering - Wiley Online Library	https://doi.org/10.1002/bit.24831	1	0.112207	271
Regeneration and control of human fibroblast cell density by intermittently delivered pulsed electric fields - Golberg - 2013 - Biotechnology and Bioengineering - Wiley Online Library	https://doi.org/10.1002/bit.24831	1	0.0300041	272
Synergistic integration of electrical stimulation, reactive oxygen species regulation, and pro-angiogenic for accelerated wound healing - ScienceDirect	https://doi.org/10.1016/j.nanoen.2024.110200	4	1.13	280
Self‐Powered Electrical Bandage Based on Body‐Coupled Energy Harvesting - Kang - 2024 - Advanced Materials - Wiley Online Library	https://doi.org/10.1002/adma.202402491	60	0.96	306
Self‐Powered Electrical Bandage Based on Body‐Coupled Energy Harvesting - Kang - 2024 - Advanced Materials - Wiley Online Library	https://doi.org/10.1002/adma.202402491	60	1.12	307
Self‐Powered Electrical Bandage Based on Body‐Coupled Energy Harvesting - Kang - 2024 - Advanced Materials - Wiley Online Library	https://doi.org/10.1002/adma.202402491	60	1.296	308
Self‐Powered Electrical Bandage Based on Body‐Coupled Energy Harvesting - Kang - 2024 - Advanced Materials - Wiley Online Library	https://doi.org/10.1002/adma.202402491	60	1.02094	309
Self‐Powered Electrical Bandage Based on Body‐Coupled Energy Harvesting - Kang - 2024 - Advanced Materials - Wiley Online Library	https://doi.org/10.1002/adma.202402491	60	1.15707	310
Self‐Powered Electrical Bandage Based on Body‐Coupled Energy Harvesting - Kang - 2024 - Advanced Materials - Wiley Online Library	https://doi.org/10.1002/adma.202402491	60	1.41885	311
Self‐Powered Electrical Bandage Based on Body‐Coupled Energy Harvesting - Kang - 2024 - Advanced Materials - Wiley Online Library	https://doi.org/10.1002/adma.202402491	60	1.02961	312
Self‐Powered Electrical Bandage Based on Body‐Coupled Energy Harvesting - Kang - 2024 - Advanced Materials - Wiley Online Library	https://doi.org/10.1002/adma.202402491	60	1.16447	313
Self‐Powered Electrical Bandage Based on Body‐Coupled Energy Harvesting - Kang - 2024 - Advanced Materials - Wiley Online Library	https://doi.org/10.1002/adma.202402491	60	1.48355	314
Monophasic Pulsed Microcurrent of 1–8 Hz Increases the Number of Human Dermal Fibroblasts	https://doi.org/10.2490/prm.20160005	1	1.23095	322
Monophasic Pulsed Microcurrent of 1–8 Hz Increases the Number of Human Dermal Fibroblasts	https://doi.org/10.2490/prm.20160005	2	1.30023	323
Monophasic Pulsed Microcurrent of 1–8 Hz Increases the Number of Human Dermal Fibroblasts	https://doi.org/10.2490/prm.20160005	4	1.2194	324
Monophasic Pulsed Microcurrent of 1–8 Hz Increases the Number of Human Dermal Fibroblasts	https://doi.org/10.2490/prm.20160005	8	1.09007	325
Monophasic Pulsed Microcurrent of 1–8 Hz Increases the Number of Human Dermal Fibroblasts	https://doi.org/10.2490/prm.20160005	16	0.993072	326
Monophasic Pulsed Microcurrent of 1–8 Hz Increases the Number of Human Dermal Fibroblasts	https://doi.org/10.2490/prm.20160005	32	1.01848	327
Monophasic Pulsed Microcurrent of 1–8 Hz Increases the Number of Human Dermal Fibroblasts	https://doi.org/10.2490/prm.20160005	64	0.944573	328

## Sheet: Fib_Prol_Pulse
Paper_Title	DOI	Parameter_Value	Outcome_FoldChange	Original_Excel_Row
Investigating the Effect of Polypyrrole–Gelatin/Silk Fibroin Hydrogel Mediated Pulsed Electrical Stimulation for Skin Regeneration | ACS Applied Materials & Interfaces	https://doi.org/10.1021/acsami.4c12322	100	1.3313	77
Investigating the Effect of Polypyrrole–Gelatin/Silk Fibroin Hydrogel Mediated Pulsed Electrical Stimulation for Skin Regeneration | ACS Applied Materials & Interfaces	https://doi.org/10.1021/acsami.4c12322	100	1.2559	78
Investigating the Effect of Polypyrrole–Gelatin/Silk Fibroin Hydrogel Mediated Pulsed Electrical Stimulation for Skin Regeneration | ACS Applied Materials & Interfaces	https://doi.org/10.1021/acsami.4c12322	100	1.1639	79
Investigating the Effect of Polypyrrole–Gelatin/Silk Fibroin Hydrogel Mediated Pulsed Electrical Stimulation for Skin Regeneration | ACS Applied Materials & Interfaces	https://doi.org/10.1021/acsami.4c12322	100	1.1806	80
Investigating the Effect of Polypyrrole–Gelatin/Silk Fibroin Hydrogel Mediated Pulsed Electrical Stimulation for Skin Regeneration | ACS Applied Materials & Interfaces	https://doi.org/10.1021/acsami.4c12322	100	1.1974	81
Investigating the Effect of Polypyrrole–Gelatin/Silk Fibroin Hydrogel Mediated Pulsed Electrical Stimulation for Skin Regeneration | ACS Applied Materials & Interfaces	https://doi.org/10.1021/acsami.4c12322	100	1.0467	82
Photothermally tunable biodegradation of implantable triboelectric nanogenerators for tissue repairing - ScienceDirect	https://doi.org/10.1016/j.nanoen.2018.10.020	1000	1.10435	146
Photothermally tunable biodegradation of implantable triboelectric nanogenerators for tissue repairing - ScienceDirect	https://doi.org/10.1016/j.nanoen.2018.10.020	1000	1.21739	147
Photothermally tunable biodegradation of implantable triboelectric nanogenerators for tissue repairing - ScienceDirect	https://doi.org/10.1016/j.nanoen.2018.10.020	1000	1.30435	148
Photothermally tunable biodegradation of implantable triboelectric nanogenerators for tissue repairing - ScienceDirect	https://doi.org/10.1016/j.nanoen.2018.10.020	1000	1.04348	149
Photothermally tunable biodegradation of implantable triboelectric nanogenerators for tissue repairing - ScienceDirect	https://doi.org/10.1016/j.nanoen.2018.10.020	1000	1.2442	151
Photothermally tunable biodegradation of implantable triboelectric nanogenerators for tissue repairing - ScienceDirect	https://doi.org/10.1016/j.nanoen.2018.10.020	1000	1.29146	152
Photothermally tunable biodegradation of implantable triboelectric nanogenerators for tissue repairing - ScienceDirect	https://doi.org/10.1016/j.nanoen.2018.10.020	1000	1.51991	153
Photothermally tunable biodegradation of implantable triboelectric nanogenerators for tissue repairing - ScienceDirect	https://doi.org/10.1016/j.nanoen.2018.10.020	1000	1.35448	154
Photothermally tunable biodegradation of implantable triboelectric nanogenerators for tissue repairing - ScienceDirect	https://doi.org/10.1016/j.nanoen.2018.10.020	1000	1.50021	156
Photothermally tunable biodegradation of implantable triboelectric nanogenerators for tissue repairing - ScienceDirect	https://doi.org/10.1016/j.nanoen.2018.10.020	1000	1.36524	157
Photothermally tunable biodegradation of implantable triboelectric nanogenerators for tissue repairing - ScienceDirect	https://doi.org/10.1016/j.nanoen.2018.10.020	1000	1.61137	158
Photothermally tunable biodegradation of implantable triboelectric nanogenerators for tissue repairing - ScienceDirect	https://doi.org/10.1016/j.nanoen.2018.10.020	1000	1.48433	159
Large Scale Ultrafast Manufacturing of Wireless Soft Bioelectronics Enabled by Autonomous Robot Arm Printing Assisted by a Computer Vision‐Enabled Guidance System for Personalized Wound Healing - Kim - 2025 - Advanced Healthcare Materials - Wiley Online Library	https://doi.org/10.1002/adhm.202401735	49.5	1.14288	183
Large Scale Ultrafast Manufacturing of Wireless Soft Bioelectronics Enabled by Autonomous Robot Arm Printing Assisted by a Computer Vision‐Enabled Guidance System for Personalized Wound Healing - Kim - 2025 - Advanced Healthcare Materials - Wiley Online Library	https://doi.org/10.1002/adhm.202401735	49.5	1.16857	184
Electrical Stimulation of Human Dermal Fibroblasts on Conducting Matrix | Technical Physics	https://doi.org/10.1134/S1063784224020166	30000	1.12465	186
Electrical Stimulation of Human Dermal Fibroblasts on Conducting Matrix | Technical Physics	https://doi.org/10.1134/S1063784224020166	30000	1.23939	187
The Synergistic Effect of Electrical Stimulation and Dermal Fibroblast Cells-Laden 3D Conductive Hydrogel for Full-Thickness Wound Healing	https://doi.org/10.3390/ijms241411698	0.1	1.35714	188
The Synergistic Effect of Electrical Stimulation and Dermal Fibroblast Cells-Laden 3D Conductive Hydrogel for Full-Thickness Wound Healing	https://doi.org/10.3390/ijms241411698	0.1	1.27273	189
The Synergistic Effect of Electrical Stimulation and Dermal Fibroblast Cells-Laden 3D Conductive Hydrogel for Full-Thickness Wound Healing	https://doi.org/10.3390/ijms241411698	0.1	1.22	190
Pulse Capacitive Coupling Electric Field Regulates Cell Migration, Proliferation, Polarization, and Vascularization to Accelerate Wound Healing | Advances in Wound Care	https://doi.org/10.1089/wound.2021.0194	0.001	1.04	199
Pulse Capacitive Coupling Electric Field Regulates Cell Migration, Proliferation, Polarization, and Vascularization to Accelerate Wound Healing | Advances in Wound Care	https://doi.org/10.1089/wound.2021.0194	0.01	1.05	200
Pulse Capacitive Coupling Electric Field Regulates Cell Migration, Proliferation, Polarization, and Vascularization to Accelerate Wound Healing | Advances in Wound Care	https://doi.org/10.1089/wound.2021.0194	0.1	1.09	201
Pulse Capacitive Coupling Electric Field Regulates Cell Migration, Proliferation, Polarization, and Vascularization to Accelerate Wound Healing | Advances in Wound Care	https://doi.org/10.1089/wound.2021.0194	1	1.06	202
Monophasic Pulsed 200-μA Current Promotes Galvanotaxis With Polarization of Actin Filament and Integrin α2β1 in Human Dermal Fibroblasts - PMC	PMID: 26819649	250	0.948052	266
Monophasic Pulsed 200-μA Current Promotes Galvanotaxis With Polarization of Actin Filament and Integrin α2β1 in Human Dermal Fibroblasts - PMC	PMID: 26819649	250	1.03571	267
Regeneration and control of human fibroblast cell density by intermittently delivered pulsed electric fields - Golberg - 2013 - Biotechnology and Bioengineering - Wiley Online Library	https://doi.org/10.1002/bit.24831	0.07	0.701192	268
Regeneration and control of human fibroblast cell density by intermittently delivered pulsed electric fields - Golberg - 2013 - Biotechnology and Bioengineering - Wiley Online Library	https://doi.org/10.1002/bit.24831	0.07	0.416358	269
Regeneration and control of human fibroblast cell density by intermittently delivered pulsed electric fields - Golberg - 2013 - Biotechnology and Bioengineering - Wiley Online Library	https://doi.org/10.1002/bit.24831	0.07	0.265516	270
Regeneration and control of human fibroblast cell density by intermittently delivered pulsed electric fields - Golberg - 2013 - Biotechnology and Bioengineering - Wiley Online Library	https://doi.org/10.1002/bit.24831	0.07	0.112207	271
Regeneration and control of human fibroblast cell density by intermittently delivered pulsed electric fields - Golberg - 2013 - Biotechnology and Bioengineering - Wiley Online Library	https://doi.org/10.1002/bit.24831	0.07	0.0300041	272
Self‐Powered Electrical Bandage Based on Body‐Coupled Energy Harvesting - Kang - 2024 - Advanced Materials - Wiley Online Library	https://doi.org/10.1002/adma.202402491	8.333	0.96	306
Self‐Powered Electrical Bandage Based on Body‐Coupled Energy Harvesting - Kang - 2024 - Advanced Materials - Wiley Online Library	https://doi.org/10.1002/adma.202402491	8.333	1.12	307
Self‐Powered Electrical Bandage Based on Body‐Coupled Energy Harvesting - Kang - 2024 - Advanced Materials - Wiley Online Library	https://doi.org/10.1002/adma.202402491	8.333	1.296	308
Self‐Powered Electrical Bandage Based on Body‐Coupled Energy Harvesting - Kang - 2024 - Advanced Materials - Wiley Online Library	https://doi.org/10.1002/adma.202402491	8.333	1.02094	309
Self‐Powered Electrical Bandage Based on Body‐Coupled Energy Harvesting - Kang - 2024 - Advanced Materials - Wiley Online Library	https://doi.org/10.1002/adma.202402491	8.333	1.15707	310
Self‐Powered Electrical Bandage Based on Body‐Coupled Energy Harvesting - Kang - 2024 - Advanced Materials - Wiley Online Library	https://doi.org/10.1002/adma.202402491	8.333	1.41885	311
Self‐Powered Electrical Bandage Based on Body‐Coupled Energy Harvesting - Kang - 2024 - Advanced Materials - Wiley Online Library	https://doi.org/10.1002/adma.202402491	8.333	1.02961	312
Self‐Powered Electrical Bandage Based on Body‐Coupled Energy Harvesting - Kang - 2024 - Advanced Materials - Wiley Online Library	https://doi.org/10.1002/adma.202402491	8.333	1.16447	313
Self‐Powered Electrical Bandage Based on Body‐Coupled Energy Harvesting - Kang - 2024 - Advanced Materials - Wiley Online Library	https://doi.org/10.1002/adma.202402491	8.333	1.48355	314
Monophasic Pulsed Microcurrent of 1–8 Hz Increases the Number of Human Dermal Fibroblasts	https://doi.org/10.2490/prm.20160005	500	1.23095	322
Monophasic Pulsed Microcurrent of 1–8 Hz Increases the Number of Human Dermal Fibroblasts	https://doi.org/10.2490/prm.20160005	250	1.30023	323
Monophasic Pulsed Microcurrent of 1–8 Hz Increases the Number of Human Dermal Fibroblasts	https://doi.org/10.2490/prm.20160005	128	1.2194	324
Monophasic Pulsed Microcurrent of 1–8 Hz Increases the Number of Human Dermal Fibroblasts	https://doi.org/10.2490/prm.20160005	64	1.09007	325
Monophasic Pulsed Microcurrent of 1–8 Hz Increases the Number of Human Dermal Fibroblasts	https://doi.org/10.2490/prm.20160005	32	0.993072	326
Monophasic Pulsed Microcurrent of 1–8 Hz Increases the Number of Human Dermal Fibroblasts	https://doi.org/10.2490/prm.20160005	16	1.01848	327
Monophasic Pulsed Microcurrent of 1–8 Hz Increases the Number of Human Dermal Fibroblasts	https://doi.org/10.2490/prm.20160005	8	0.944573	328

## Sheet: Fib_Prol_Dur
Paper_Title	DOI	Parameter_Value	Outcome_FoldChange	Original_Excel_Row
Electrical Stimulation Increases Random Migration of Human Dermal Fibroblasts | Annals of Biomedical Engineering	https://doi.org/10.1007/s10439-017-1849-x	0.166667	1.0041	5
Electrical Stimulation Increases Random Migration of Human Dermal Fibroblasts | Annals of Biomedical Engineering	https://doi.org/10.1007/s10439-017-1849-x	0.166667	1.00307	6
Electrical Stimulation Increases Random Migration of Human Dermal Fibroblasts | Annals of Biomedical Engineering	https://doi.org/10.1007/s10439-017-1849-x	0.166667	1.00102	7
Electrical Stimulation Promotes Wound Healing by Enhancing Dermal Fibroblast Activity and Promoting Myofibroblast TraNaNdifferentiation | PLOS ONE	https://doi.org/10.1371/journal.pone.0071660	2	1.01367	8
Electrical Stimulation Promotes Wound Healing by Enhancing Dermal Fibroblast Activity and Promoting Myofibroblast TraNaNdifferentiation | PLOS ONE	https://doi.org/10.1371/journal.pone.0071660	4	1.09567	9
Electrical Stimulation Promotes Wound Healing by Enhancing Dermal Fibroblast Activity and Promoting Myofibroblast TraNaNdifferentiation | PLOS ONE	https://doi.org/10.1371/journal.pone.0071660	6	1.30068	10
Electrical Stimulation Promotes Wound Healing by Enhancing Dermal Fibroblast Activity and Promoting Myofibroblast TraNaNdifferentiation | PLOS ONE	https://doi.org/10.1371/journal.pone.0071660	2	0.918803	11
Electrical Stimulation Promotes Wound Healing by Enhancing Dermal Fibroblast Activity and Promoting Myofibroblast TraNaNdifferentiation | PLOS ONE	https://doi.org/10.1371/journal.pone.0071660	4	1.05769	12
Electrical Stimulation Promotes Wound Healing by Enhancing Dermal Fibroblast Activity and Promoting Myofibroblast TraNaNdifferentiation | PLOS ONE	https://doi.org/10.1371/journal.pone.0071660	6	1.05769	13
Electrical Stimulation Promotes Wound Healing by Enhancing Dermal Fibroblast Activity and Promoting Myofibroblast TraNaNdifferentiation | PLOS ONE	https://doi.org/10.1371/journal.pone.0071660	2	1.13514	14
Electrical Stimulation Promotes Wound Healing by Enhancing Dermal Fibroblast Activity and Promoting Myofibroblast TraNaNdifferentiation | PLOS ONE	https://doi.org/10.1371/journal.pone.0071660	4	1.69369	15
Electrical Stimulation Promotes Wound Healing by Enhancing Dermal Fibroblast Activity and Promoting Myofibroblast TraNaNdifferentiation | PLOS ONE	https://doi.org/10.1371/journal.pone.0071660	6	2.7027	16
Electrical Stimulation Promotes Wound Healing by Enhancing Dermal Fibroblast Activity and Promoting Myofibroblast TraNaNdifferentiation | PLOS ONE	https://doi.org/10.1371/journal.pone.0071660	2	1.11811	17
Electrical Stimulation Promotes Wound Healing by Enhancing Dermal Fibroblast Activity and Promoting Myofibroblast TraNaNdifferentiation | PLOS ONE	https://doi.org/10.1371/journal.pone.0071660	4	1.44882	18
Electrical Stimulation Promotes Wound Healing by Enhancing Dermal Fibroblast Activity and Promoting Myofibroblast TraNaNdifferentiation | PLOS ONE	https://doi.org/10.1371/journal.pone.0071660	6	2.00787	19
A novel electrically conductive and biodegradable composite made of polypyrrole nanoparticles and polylactide - ScienceDirect	https://doi.org/10.1016/j.biomaterials.2003.09.032	96	1.2518	20
A novel electrically conductive and biodegradable composite made of polypyrrole nanoparticles and polylactide - ScienceDirect	https://doi.org/10.1016/j.biomaterials.2003.09.032	96	1.88849	21
A novel electrically conductive and biodegradable composite made of polypyrrole nanoparticles and polylactide - ScienceDirect	https://doi.org/10.1016/j.biomaterials.2003.09.032	96	1.7554	22
A novel electrically conductive and biodegradable composite made of polypyrrole nanoparticles and polylactide - ScienceDirect	https://doi.org/10.1016/j.biomaterials.2003.09.032	96	1.45324	23
A novel electrically conductive and biodegradable composite made of polypyrrole nanoparticles and polylactide - ScienceDirect	https://doi.org/10.1016/j.biomaterials.2003.09.032	96	1.39209	24
A novel electrically conductive and biodegradable composite made of polypyrrole nanoparticles and polylactide - ScienceDirect	https://doi.org/10.1016/j.biomaterials.2003.09.032	96	1.10791	25
A novel electrically conductive and biodegradable composite made of polypyrrole nanoparticles and polylactide - ScienceDirect	https://doi.org/10.1016/j.biomaterials.2003.09.032	96	1.06115	26
Effects of pulsed electrical stimulation on growth factor gene expression and proliferation in human dermal fibroblasts | Molecular and Cellular Biochemistry	https://doi.org/10.1007/s11010-020-03912-6	0.25	0.98	27
Effects of pulsed electrical stimulation on growth factor gene expression and proliferation in human dermal fibroblasts | Molecular and Cellular Biochemistry	https://doi.org/10.1007/s11010-020-03912-6	0.5	0.96	28
Effects of pulsed electrical stimulation on growth factor gene expression and proliferation in human dermal fibroblasts | Molecular and Cellular Biochemistry	https://doi.org/10.1007/s11010-020-03912-6	1	1.002	29
Effects of pulsed electrical stimulation on growth factor gene expression and proliferation in human dermal fibroblasts | Molecular and Cellular Biochemistry	https://doi.org/10.1007/s11010-020-03912-6	0.25	0.98	30
Effects of pulsed electrical stimulation on growth factor gene expression and proliferation in human dermal fibroblasts | Molecular and Cellular Biochemistry	https://doi.org/10.1007/s11010-020-03912-6	0.5	0.97	31
Effects of pulsed electrical stimulation on growth factor gene expression and proliferation in human dermal fibroblasts | Molecular and Cellular Biochemistry	https://doi.org/10.1007/s11010-020-03912-6	1	1.06	32
Effects of pulsed electrical stimulation on growth factor gene expression and proliferation in human dermal fibroblasts | Molecular and Cellular Biochemistry	https://doi.org/10.1007/s11010-020-03912-6	0.25	0.99	33
Effects of pulsed electrical stimulation on growth factor gene expression and proliferation in human dermal fibroblasts | Molecular and Cellular Biochemistry	https://doi.org/10.1007/s11010-020-03912-6	0.5	1.03	34
Effects of pulsed electrical stimulation on growth factor gene expression and proliferation in human dermal fibroblasts | Molecular and Cellular Biochemistry	https://doi.org/10.1007/s11010-020-03912-6	1	1.16	35
Effects of pulsed electrical stimulation on growth factor gene expression and proliferation in human dermal fibroblasts | Molecular and Cellular Biochemistry	https://doi.org/10.1007/s11010-020-03912-6	0.25	0.67	36
Effects of pulsed electrical stimulation on growth factor gene expression and proliferation in human dermal fibroblasts | Molecular and Cellular Biochemistry	https://doi.org/10.1007/s11010-020-03912-6	0.5	0.99	37
Effects of pulsed electrical stimulation on growth factor gene expression and proliferation in human dermal fibroblasts | Molecular and Cellular Biochemistry	https://doi.org/10.1007/s11010-020-03912-6	1	1.01	38
Effects of pulsed electrical stimulation on growth factor gene expression and proliferation in human dermal fibroblasts | Molecular and Cellular Biochemistry	https://doi.org/10.1007/s11010-020-03912-6	0.25	0.98	39
Effects of pulsed electrical stimulation on growth factor gene expression and proliferation in human dermal fibroblasts | Molecular and Cellular Biochemistry	https://doi.org/10.1007/s11010-020-03912-6	0.5	1.02	40
Effects of pulsed electrical stimulation on growth factor gene expression and proliferation in human dermal fibroblasts | Molecular and Cellular Biochemistry	https://doi.org/10.1007/s11010-020-03912-6	1	1.04	41
Effects of pulsed electrical stimulation on growth factor gene expression and proliferation in human dermal fibroblasts | Molecular and Cellular Biochemistry	https://doi.org/10.1007/s11010-020-03912-6	0.25	1.02	42
Effects of pulsed electrical stimulation on growth factor gene expression and proliferation in human dermal fibroblasts | Molecular and Cellular Biochemistry	https://doi.org/10.1007/s11010-020-03912-6	0.5	1.06	43
Effects of pulsed electrical stimulation on growth factor gene expression and proliferation in human dermal fibroblasts | Molecular and Cellular Biochemistry	https://doi.org/10.1007/s11010-020-03912-6	1	1.22	44
Electrical Stimulation Activates Fibroblasts through the Elevation of Intracellular Free Ca2+: Potential Mechanism of Pelvic Electrical Stimulation Therapy - Li - 2019 - BioMed Research International - Wiley Online Library	https://doi.org/10.1155/2019/7387803	2	3.09769	57
Electrical Stimulation Activates Fibroblasts through the Elevation of Intracellular Free Ca2+: Potential Mechanism of Pelvic Electrical Stimulation Therapy - Li - 2019 - BioMed Research International - Wiley Online Library	https://doi.org/10.1155/2019/7387803	2	1.51386	58
The regulation of cell functioNaN electrically using biodegradable polypyrrole–polylactide conductors - ScienceDirect	https://doi.org/10.1016/j.biomaterials.2008.06.010	24	1.23333	59
The regulation of cell functioNaN electrically using biodegradable polypyrrole–polylactide conductors - ScienceDirect	https://doi.org/10.1016/j.biomaterials.2008.06.010	24	1.06349	60
Electrical stimulation enhances viability of human cutaneous fibroblasts on conductive biodegradable substrates - Shi - 2008 - Journal of Biomedical Materials Research Part A - Wiley Online Library	https://doi.org/10.1002/jbm.a.31337	2	2.21739	61
Electrical stimulation enhances viability of human cutaneous fibroblasts on conductive biodegradable substrates - Shi - 2008 - Journal of Biomedical Materials Research Part A - Wiley Online Library	https://doi.org/10.1002/jbm.a.31337	24	3.96154	62
Electrical stimulation enhances viability of human cutaneous fibroblasts on conductive biodegradable substrates - Shi - 2008 - Journal of Biomedical Materials Research Part A - Wiley Online Library	https://doi.org/10.1002/jbm.a.31337	2	0.9375	63
Electrical stimulation enhances viability of human cutaneous fibroblasts on conductive biodegradable substrates - Shi - 2008 - Journal of Biomedical Materials Research Part A - Wiley Online Library	https://doi.org/10.1002/jbm.a.31337	24	1.05	64
Electrical stimulation enhances viability of human cutaneous fibroblasts on conductive biodegradable substrates - Shi - 2008 - Journal of Biomedical Materials Research Part A - Wiley Online Library	https://doi.org/10.1002/jbm.a.31337	96	1	65
Electrical stimulation enhances viability of human cutaneous fibroblasts on conductive biodegradable substrates - Shi - 2008 - Journal of Biomedical Materials Research Part A - Wiley Online Library	https://doi.org/10.1002/jbm.a.31337	96	1	66
Electrical stimulation enhances viability of human cutaneous fibroblasts on conductive biodegradable substrates - Shi - 2008 - Journal of Biomedical Materials Research Part A - Wiley Online Library	https://doi.org/10.1002/jbm.a.31337	96	1	67
Enhancing proliferation and migration of fibroblast cells by electric stimulation based on triboelectric nanogenerator - ScienceDirect	https://doi.org/10.1016/j.nanoen.2018.12.077	1.66	1.0025	68
Enhancing proliferation and migration of fibroblast cells by electric stimulation based on triboelectric nanogenerator - ScienceDirect	https://doi.org/10.1016/j.nanoen.2018.12.077	1.66	1.0025	69
Enhancing proliferation and migration of fibroblast cells by electric stimulation based on triboelectric nanogenerator - ScienceDirect	https://doi.org/10.1016/j.nanoen.2018.12.077	1.66	1.1958	70
Enhancing proliferation and migration of fibroblast cells by electric stimulation based on triboelectric nanogenerator - ScienceDirect	https://doi.org/10.1016/j.nanoen.2018.12.077	1.66	1.3841	71
Enhancing proliferation and migration of fibroblast cells by electric stimulation based on triboelectric nanogenerator - ScienceDirect	https://doi.org/10.1016/j.nanoen.2018.12.077	1.66	1.5397	72
Enhancing proliferation and migration of fibroblast cells by electric stimulation based on triboelectric nanogenerator - ScienceDirect	https://doi.org/10.1016/j.nanoen.2018.12.077	1.66	1.0477	73
Enhancing proliferation and migration of fibroblast cells by electric stimulation based on triboelectric nanogenerator - ScienceDirect	https://doi.org/10.1016/j.nanoen.2018.12.077	1.66	0.9523	74
Investigating the Effect of Polypyrrole–Gelatin/Silk Fibroin Hydrogel Mediated Pulsed Electrical Stimulation for Skin Regeneration | ACS Applied Materials & Interfaces	https://doi.org/10.1021/acsami.4c12322	1	1.3313	77
Investigating the Effect of Polypyrrole–Gelatin/Silk Fibroin Hydrogel Mediated Pulsed Electrical Stimulation for Skin Regeneration | ACS Applied Materials & Interfaces	https://doi.org/10.1021/acsami.4c12322	1	1.2559	78
Investigating the Effect of Polypyrrole–Gelatin/Silk Fibroin Hydrogel Mediated Pulsed Electrical Stimulation for Skin Regeneration | ACS Applied Materials & Interfaces	https://doi.org/10.1021/acsami.4c12322	1	1.1639	79
Investigating the Effect of Polypyrrole–Gelatin/Silk Fibroin Hydrogel Mediated Pulsed Electrical Stimulation for Skin Regeneration | ACS Applied Materials & Interfaces	https://doi.org/10.1021/acsami.4c12322	1	1.1806	80
Investigating the Effect of Polypyrrole–Gelatin/Silk Fibroin Hydrogel Mediated Pulsed Electrical Stimulation for Skin Regeneration | ACS Applied Materials & Interfaces	https://doi.org/10.1021/acsami.4c12322	1	1.1974	81
Investigating the Effect of Polypyrrole–Gelatin/Silk Fibroin Hydrogel Mediated Pulsed Electrical Stimulation for Skin Regeneration | ACS Applied Materials & Interfaces	https://doi.org/10.1021/acsami.4c12322	1	1.0467	82
A bioabsorbable mechanoelectric fiber as electrical stimulation suture | Nature CommunicatioNaN	https://doi.org/10.1038/s41467-024-52354-x	3	1.38	87
A bioabsorbable mechanoelectric fiber as electrical stimulation suture | Nature CommunicatioNaN	https://doi.org/10.1038/s41467-024-52354-x	3	1.42708	88
Conductive, adaptive, multifunctional hydrogel combined with electrical stimulation for deep wound repair - ScienceDirect	https://doi.org/10.1016/j.cej.2021.129578	0.5	1.07018	90
Conductive, adaptive, multifunctional hydrogel combined with electrical stimulation for deep wound repair - ScienceDirect	https://doi.org/10.1016/j.cej.2021.129578	0.5	1.35	91
Conductive, adaptive, multifunctional hydrogel combined with electrical stimulation for deep wound repair - ScienceDirect	https://doi.org/10.1016/j.cej.2021.129578	0.5	1.32593	92
The synergistic effect of biomimetic electrical stimulation and extracellular-matrix-mimetic nanopattern for upregulating cell activities - ScienceDirect	https://doi.org/10.1016/j.bios.2020.112470	2	1.90067	94
The synergistic effect of biomimetic electrical stimulation and extracellular-matrix-mimetic nanopattern for upregulating cell activities - ScienceDirect	https://doi.org/10.1016/j.bios.2020.112470	2	2.08589	95
The synergistic effect of biomimetic electrical stimulation and extracellular-matrix-mimetic nanopattern for upregulating cell activities - ScienceDirect	https://doi.org/10.1016/j.bios.2020.112470	2	2.48081	96
The synergistic effect of biomimetic electrical stimulation and extracellular-matrix-mimetic nanopattern for upregulating cell activities - ScienceDirect	https://doi.org/10.1016/j.bios.2020.112470	1	1.265	97
The synergistic effect of biomimetic electrical stimulation and extracellular-matrix-mimetic nanopattern for upregulating cell activities - ScienceDirect	https://doi.org/10.1016/j.bios.2020.112470	2	1.17343	98
The synergistic effect of biomimetic electrical stimulation and extracellular-matrix-mimetic nanopattern for upregulating cell activities - ScienceDirect	https://doi.org/10.1016/j.bios.2020.112470	3	1.32033	99
The synergistic effect of biomimetic electrical stimulation and extracellular-matrix-mimetic nanopattern for upregulating cell activities - ScienceDirect	https://doi.org/10.1016/j.bios.2020.112470	4	1.5871	100
Photothermally tunable biodegradation of implantable triboelectric nanogenerators for tissue repairing - ScienceDirect	https://doi.org/10.1016/j.nanoen.2018.10.020	6	1.02609	145
Photothermally tunable biodegradation of implantable triboelectric nanogenerators for tissue repairing - ScienceDirect	https://doi.org/10.1016/j.nanoen.2018.10.020	6	1.10435	146
Photothermally tunable biodegradation of implantable triboelectric nanogenerators for tissue repairing - ScienceDirect	https://doi.org/10.1016/j.nanoen.2018.10.020	6	1.21739	147
Photothermally tunable biodegradation of implantable triboelectric nanogenerators for tissue repairing - ScienceDirect	https://doi.org/10.1016/j.nanoen.2018.10.020	6	1.30435	148
Photothermally tunable biodegradation of implantable triboelectric nanogenerators for tissue repairing - ScienceDirect	https://doi.org/10.1016/j.nanoen.2018.10.020	6	1.04348	149
Photothermally tunable biodegradation of implantable triboelectric nanogenerators for tissue repairing - ScienceDirect	https://doi.org/10.1016/j.nanoen.2018.10.020	12	1.07877	150
Photothermally tunable biodegradation of implantable triboelectric nanogenerators for tissue repairing - ScienceDirect	https://doi.org/10.1016/j.nanoen.2018.10.020	12	1.2442	151
Photothermally tunable biodegradation of implantable triboelectric nanogenerators for tissue repairing - ScienceDirect	https://doi.org/10.1016/j.nanoen.2018.10.020	12	1.29146	152
Photothermally tunable biodegradation of implantable triboelectric nanogenerators for tissue repairing - ScienceDirect	https://doi.org/10.1016/j.nanoen.2018.10.020	12	1.51991	153
Photothermally tunable biodegradation of implantable triboelectric nanogenerators for tissue repairing - ScienceDirect	https://doi.org/10.1016/j.nanoen.2018.10.020	12	1.35448	154
Photothermally tunable biodegradation of implantable triboelectric nanogenerators for tissue repairing - ScienceDirect	https://doi.org/10.1016/j.nanoen.2018.10.020	24	1.1191	155
Photothermally tunable biodegradation of implantable triboelectric nanogenerators for tissue repairing - ScienceDirect	https://doi.org/10.1016/j.nanoen.2018.10.020	24	1.50021	156
Photothermally tunable biodegradation of implantable triboelectric nanogenerators for tissue repairing - ScienceDirect	https://doi.org/10.1016/j.nanoen.2018.10.020	24	1.36524	157
Photothermally tunable biodegradation of implantable triboelectric nanogenerators for tissue repairing - ScienceDirect	https://doi.org/10.1016/j.nanoen.2018.10.020	24	1.61137	158
Photothermally tunable biodegradation of implantable triboelectric nanogenerators for tissue repairing - ScienceDirect	https://doi.org/10.1016/j.nanoen.2018.10.020	24	1.48433	159
Accelerated wound healing with an ionic patch assisted by a triboelectric nanogenerator - ScienceDirect	https://doi.org/10.1016/j.nanoen.2020.105463	20	2.38462	161
Effect of Electrical Stimulation on Diabetic Human Skin Fibroblast Growth and the Secretion of Cytokines and Growth Factors Involved in Wound Healing	https://doi.org/10.3390/biology10070641	6	1.18519	162
Effect of Electrical Stimulation on Diabetic Human Skin Fibroblast Growth and the Secretion of Cytokines and Growth Factors Involved in Wound Healing	https://doi.org/10.3390/biology10070641	6	1.18519	163
Effect of Electrical Stimulation on Diabetic Human Skin Fibroblast Growth and the Secretion of Cytokines and Growth Factors Involved in Wound Healing	https://doi.org/10.3390/biology10070641	6	0.555556	164
Effect of Electrical Stimulation on Diabetic Human Skin Fibroblast Growth and the Secretion of Cytokines and Growth Factors Involved in Wound Healing	https://doi.org/10.3390/biology10070641	6	0.777778	165
Effect of Electrical Stimulation on Diabetic Human Skin Fibroblast Growth and the Secretion of Cytokines and Growth Factors Involved in Wound Healing	https://doi.org/10.3390/biology10070641	24	0.941176	166
Effect of Electrical Stimulation on Diabetic Human Skin Fibroblast Growth and the Secretion of Cytokines and Growth Factors Involved in Wound Healing	https://doi.org/10.3390/biology10070641	24	0.764706	167
Effect of Electrical Stimulation on Diabetic Human Skin Fibroblast Growth and the Secretion of Cytokines and Growth Factors Involved in Wound Healing	https://doi.org/10.3390/biology10070641	24	0.617647	168
Effect of Electrical Stimulation on Diabetic Human Skin Fibroblast Growth and the Secretion of Cytokines and Growth Factors Involved in Wound Healing	https://doi.org/10.3390/biology10070641	24	0.235294	169
Effect of Electrical Stimulation on Diabetic Human Skin Fibroblast Growth and the Secretion of Cytokines and Growth Factors Involved in Wound Healing	https://doi.org/10.3390/biology10070641	6	1.28659	170
Effect of Electrical Stimulation on Diabetic Human Skin Fibroblast Growth and the Secretion of Cytokines and Growth Factors Involved in Wound Healing	https://doi.org/10.3390/biology10070641	6	1.06707	171
Effect of Electrical Stimulation on Diabetic Human Skin Fibroblast Growth and the Secretion of Cytokines and Growth Factors Involved in Wound Healing	https://doi.org/10.3390/biology10070641	24	1.13636	172
Effect of Electrical Stimulation on Diabetic Human Skin Fibroblast Growth and the Secretion of Cytokines and Growth Factors Involved in Wound Healing	https://doi.org/10.3390/biology10070641	24	1.08182	173
Effect of Electrical Stimulation on Diabetic Human Skin Fibroblast Growth and the Secretion of Cytokines and Growth Factors Involved in Wound Healing	https://doi.org/10.3390/biology10070641	6	1.28022	174
Effect of Electrical Stimulation on Diabetic Human Skin Fibroblast Growth and the Secretion of Cytokines and Growth Factors Involved in Wound Healing	https://doi.org/10.3390/biology10070641	6	1.37912	175
Effect of Electrical Stimulation on Diabetic Human Skin Fibroblast Growth and the Secretion of Cytokines and Growth Factors Involved in Wound Healing	https://doi.org/10.3390/biology10070641	24	1.36	176
Effect of Electrical Stimulation on Diabetic Human Skin Fibroblast Growth and the Secretion of Cytokines and Growth Factors Involved in Wound Healing	https://doi.org/10.3390/biology10070641	24	1.45333	177
Large Scale Ultrafast Manufacturing of Wireless Soft Bioelectronics Enabled by Autonomous Robot Arm Printing Assisted by a Computer Vision‐Enabled Guidance System for Personalized Wound Healing - Kim - 2025 - Advanced Healthcare Materials - Wiley Online Library	https://doi.org/10.1002/adhm.202401735	24	1.14288	183
Large Scale Ultrafast Manufacturing of Wireless Soft Bioelectronics Enabled by Autonomous Robot Arm Printing Assisted by a Computer Vision‐Enabled Guidance System for Personalized Wound Healing - Kim - 2025 - Advanced Healthcare Materials - Wiley Online Library	https://doi.org/10.1002/adhm.202401735	72	1.16857	184
Electrical Stimulation of Human Dermal Fibroblasts on Conducting Matrix | Technical Physics	https://doi.org/10.1134/S1063784224020166	4	1.12465	186
Electrical Stimulation of Human Dermal Fibroblasts on Conducting Matrix | Technical Physics	https://doi.org/10.1134/S1063784224020166	4	1.23939	187
The Synergistic Effect of Electrical Stimulation and Dermal Fibroblast Cells-Laden 3D Conductive Hydrogel for Full-Thickness Wound Healing	https://doi.org/10.3390/ijms241411698	0.083	1.35714	188
The Synergistic Effect of Electrical Stimulation and Dermal Fibroblast Cells-Laden 3D Conductive Hydrogel for Full-Thickness Wound Healing	https://doi.org/10.3390/ijms241411698	0.167	1.27273	189
The Synergistic Effect of Electrical Stimulation and Dermal Fibroblast Cells-Laden 3D Conductive Hydrogel for Full-Thickness Wound Healing	https://doi.org/10.3390/ijms241411698	0.25	1.22	190
Pulse Capacitive Coupling Electric Field Regulates Cell Migration, Proliferation, Polarization, and Vascularization to Accelerate Wound Healing | Advances in Wound Care	https://doi.org/10.1089/wound.2021.0194	6	1.04	199
Pulse Capacitive Coupling Electric Field Regulates Cell Migration, Proliferation, Polarization, and Vascularization to Accelerate Wound Healing | Advances in Wound Care	https://doi.org/10.1089/wound.2021.0194	6	1.05	200
Pulse Capacitive Coupling Electric Field Regulates Cell Migration, Proliferation, Polarization, and Vascularization to Accelerate Wound Healing | Advances in Wound Care	https://doi.org/10.1089/wound.2021.0194	6	1.09	201
Pulse Capacitive Coupling Electric Field Regulates Cell Migration, Proliferation, Polarization, and Vascularization to Accelerate Wound Healing | Advances in Wound Care	https://doi.org/10.1089/wound.2021.0194	6	1.06	202
Non-contact electrical stimulation as an effective means to promote wound healing - ScienceDirect	https://doi.org/10.1016/j.bioelechem.2022.108108	2	1.0018	207
Non-contact electrical stimulation as an effective means to promote wound healing - ScienceDirect	https://doi.org/10.1016/j.bioelechem.2022.108108	2	1.0399	208
Non-contact electrical stimulation as an effective means to promote wound healing - ScienceDirect	https://doi.org/10.1016/j.bioelechem.2022.108108	2	1.0317	209
Non-contact electrical stimulation as an effective means to promote wound healing - ScienceDirect	https://doi.org/10.1016/j.bioelechem.2022.108108	2	1.0317	210
Non-contact electrical stimulation as an effective means to promote wound healing - ScienceDirect	https://doi.org/10.1016/j.bioelechem.2022.108108	6	1.0142	211
Non-contact electrical stimulation as an effective means to promote wound healing - ScienceDirect	https://doi.org/10.1016/j.bioelechem.2022.108108	6	1.0729	212
Non-contact electrical stimulation as an effective means to promote wound healing - ScienceDirect	https://doi.org/10.1016/j.bioelechem.2022.108108	6	1.0523	213
Non-contact electrical stimulation as an effective means to promote wound healing - ScienceDirect	https://doi.org/10.1016/j.bioelechem.2022.108108	6	1.0523	214
Non-contact electrical stimulation as an effective means to promote wound healing - ScienceDirect	https://doi.org/10.1016/j.bioelechem.2022.108108	10	1.043	215
Non-contact electrical stimulation as an effective means to promote wound healing - ScienceDirect	https://doi.org/10.1016/j.bioelechem.2022.108108	10	1.1306	216
Non-contact electrical stimulation as an effective means to promote wound healing - ScienceDirect	https://doi.org/10.1016/j.bioelechem.2022.108108	10	1.1326	217
Non-contact electrical stimulation as an effective means to promote wound healing - ScienceDirect	https://doi.org/10.1016/j.bioelechem.2022.108108	10	1.1264	218
A Disposable Photovoltaic Patch Controlling Cellular Microenvironment for Wound Healing	https://doi.org/10.3390/ijms19103025	6	3.24	256
An electrically conductive 3D scaffold based on a nonwoven web of poly(l‐lactic acid) and conductive poly(3,4‐ethylenedioxythiophene) - Niu - 2015 - Journal of Biomedical Materials Research Part A - Wiley Online Library	https://doi.org/10.1002/jbm.a.35408	6	1.06	257
Development of Electroactive and Elastic Nanofibers that contain Polyaniline and Poly(L‐lactide‐co‐ε‐caprolactone) for the Control of Cell Adhesion - Jeong - 2008 - Macromolecular Bioscience - Wiley Online Library	https://doi.org/10.1002/mabi.200800005	48	1.18824	258
Development of Electroactive and Elastic Nanofibers that contain Polyaniline and Poly(L‐lactide‐co‐ε‐caprolactone) for the Control of Cell Adhesion - Jeong - 2008 - Macromolecular Bioscience - Wiley Online Library	https://doi.org/10.1002/mabi.200800005	48	1.38824	259
Development of Electroactive and Elastic Nanofibers that contain Polyaniline and Poly(L‐lactide‐co‐ε‐caprolactone) for the Control of Cell Adhesion - Jeong - 2008 - Macromolecular Bioscience - Wiley Online Library	https://doi.org/10.1002/mabi.200800005	48	0.247059	260
Monophasic Pulsed 200-μA Current Promotes Galvanotaxis With Polarization of Actin Filament and Integrin α2β1 in Human Dermal Fibroblasts - PMC	PMID: 26819649	8	0.948052	266
Monophasic Pulsed 200-μA Current Promotes Galvanotaxis With Polarization of Actin Filament and Integrin α2β1 in Human Dermal Fibroblasts - PMC	PMID: 26819649	8	1.03571	267
Regeneration and control of human fibroblast cell density by intermittently delivered pulsed electric fields - Golberg - 2013 - Biotechnology and Bioengineering - Wiley Online Library	https://doi.org/10.1002/bit.24831	9.72222e-08	0.701192	268
Regeneration and control of human fibroblast cell density by intermittently delivered pulsed electric fields - Golberg - 2013 - Biotechnology and Bioengineering - Wiley Online Library	https://doi.org/10.1002/bit.24831	1.9444e-07	0.416358	269
Regeneration and control of human fibroblast cell density by intermittently delivered pulsed electric fields - Golberg - 2013 - Biotechnology and Bioengineering - Wiley Online Library	https://doi.org/10.1002/bit.24831	4.86111e-07	0.265516	270
Regeneration and control of human fibroblast cell density by intermittently delivered pulsed electric fields - Golberg - 2013 - Biotechnology and Bioengineering - Wiley Online Library	https://doi.org/10.1002/bit.24831	9.7222e-07	0.112207	271
Regeneration and control of human fibroblast cell density by intermittently delivered pulsed electric fields - Golberg - 2013 - Biotechnology and Bioengineering - Wiley Online Library	https://doi.org/10.1002/bit.24831	1.9444e-06	0.0300041	272
Synergistic integration of electrical stimulation, reactive oxygen species regulation, and pro-angiogenic for accelerated wound healing - ScienceDirect	https://doi.org/10.1016/j.nanoen.2024.110200	48	1.13	280
In Situ Monitoring and Electrical Modulation of Cellular Behaviors Directly at the Cell–Electrode Interface - Rahaman - Advanced Materials Interfaces - Wiley Online Library	https://doi.org/10.1002/admi.202500417	24	1.0242	281
In Situ Monitoring and Electrical Modulation of Cellular Behaviors Directly at the Cell–Electrode Interface - Rahaman - Advanced Materials Interfaces - Wiley Online Library	https://doi.org/10.1002/admi.202500417	24	1.0161	282
In Situ Monitoring and Electrical Modulation of Cellular Behaviors Directly at the Cell–Electrode Interface - Rahaman - Advanced Materials Interfaces - Wiley Online Library	https://doi.org/10.1002/admi.202500417	24	1.0645	283
In Situ Monitoring and Electrical Modulation of Cellular Behaviors Directly at the Cell–Electrode Interface - Rahaman - Advanced Materials Interfaces - Wiley Online Library	https://doi.org/10.1002/admi.202500417	24	1.0565	284
In Situ Monitoring and Electrical Modulation of Cellular Behaviors Directly at the Cell–Electrode Interface - Rahaman - Advanced Materials Interfaces - Wiley Online Library	https://doi.org/10.1002/admi.202500417	24	1.0484	285
In Situ Monitoring and Electrical Modulation of Cellular Behaviors Directly at the Cell–Electrode Interface - Rahaman - Advanced Materials Interfaces - Wiley Online Library	https://doi.org/10.1002/admi.202500417	24	1.2177	286
In Situ Monitoring and Electrical Modulation of Cellular Behaviors Directly at the Cell–Electrode Interface - Rahaman - Advanced Materials Interfaces - Wiley Online Library	https://doi.org/10.1002/admi.202500417	24	0.9355	287
In Situ Monitoring and Electrical Modulation of Cellular Behaviors Directly at the Cell–Electrode Interface - Rahaman - Advanced Materials Interfaces - Wiley Online Library	https://doi.org/10.1002/admi.202500417	24	0.8629	288
In Situ Monitoring and Electrical Modulation of Cellular Behaviors Directly at the Cell–Electrode Interface - Rahaman - Advanced Materials Interfaces - Wiley Online Library	https://doi.org/10.1002/admi.202500417	24	0.7661	289
In Situ Monitoring and Electrical Modulation of Cellular Behaviors Directly at the Cell–Electrode Interface - Rahaman - Advanced Materials Interfaces - Wiley Online Library	https://doi.org/10.1002/admi.202500417	24	0.6452	290
Self‐Powered Electrical Bandage Based on Body‐Coupled Energy Harvesting - Kang - 2024 - Advanced Materials - Wiley Online Library	https://doi.org/10.1002/adma.202402491	24	0.96	306
Self‐Powered Electrical Bandage Based on Body‐Coupled Energy Harvesting - Kang - 2024 - Advanced Materials - Wiley Online Library	https://doi.org/10.1002/adma.202402491	24	1.12	307
Self‐Powered Electrical Bandage Based on Body‐Coupled Energy Harvesting - Kang - 2024 - Advanced Materials - Wiley Online Library	https://doi.org/10.1002/adma.202402491	24	1.296	308
Self‐Powered Electrical Bandage Based on Body‐Coupled Energy Harvesting - Kang - 2024 - Advanced Materials - Wiley Online Library	https://doi.org/10.1002/adma.202402491	48	1.02094	309
Self‐Powered Electrical Bandage Based on Body‐Coupled Energy Harvesting - Kang - 2024 - Advanced Materials - Wiley Online Library	https://doi.org/10.1002/adma.202402491	48	1.15707	310
Self‐Powered Electrical Bandage Based on Body‐Coupled Energy Harvesting - Kang - 2024 - Advanced Materials - Wiley Online Library	https://doi.org/10.1002/adma.202402491	48	1.41885	311
Self‐Powered Electrical Bandage Based on Body‐Coupled Energy Harvesting - Kang - 2024 - Advanced Materials - Wiley Online Library	https://doi.org/10.1002/adma.202402491	72	1.02961	312
Self‐Powered Electrical Bandage Based on Body‐Coupled Energy Harvesting - Kang - 2024 - Advanced Materials - Wiley Online Library	https://doi.org/10.1002/adma.202402491	72	1.16447	313
Self‐Powered Electrical Bandage Based on Body‐Coupled Energy Harvesting - Kang - 2024 - Advanced Materials - Wiley Online Library	https://doi.org/10.1002/adma.202402491	72	1.48355	314
Monophasic Pulsed Microcurrent of 1–8 Hz Increases the Number of Human Dermal Fibroblasts	https://doi.org/10.2490/prm.20160005	3	1.23095	322
Monophasic Pulsed Microcurrent of 1–8 Hz Increases the Number of Human Dermal Fibroblasts	https://doi.org/10.2490/prm.20160005	3	1.30023	323
Monophasic Pulsed Microcurrent of 1–8 Hz Increases the Number of Human Dermal Fibroblasts	https://doi.org/10.2490/prm.20160005	3	1.2194	324
Monophasic Pulsed Microcurrent of 1–8 Hz Increases the Number of Human Dermal Fibroblasts	https://doi.org/10.2490/prm.20160005	3	1.09007	325
Monophasic Pulsed Microcurrent of 1–8 Hz Increases the Number of Human Dermal Fibroblasts	https://doi.org/10.2490/prm.20160005	3	0.993072	326
Monophasic Pulsed Microcurrent of 1–8 Hz Increases the Number of Human Dermal Fibroblasts	https://doi.org/10.2490/prm.20160005	3	1.01848	327
Monophasic Pulsed Microcurrent of 1–8 Hz Increases the Number of Human Dermal Fibroblasts	https://doi.org/10.2490/prm.20160005	3	0.944573	328
Electrical stimulation promotes the wound‐healing properties of diabetic human skin fibroblasts - Abedin‐Do - 2022 - Journal of Tissue Engineering and Regenerative Medicine - Wiley Online Library	https://doi.org/10.1002/term.3305	6	1.0042	329
Electrical stimulation promotes the wound‐healing properties of diabetic human skin fibroblasts - Abedin‐Do - 2022 - Journal of Tissue Engineering and Regenerative Medicine - Wiley Online Library	https://doi.org/10.1002/term.3305	6	1.02101	330
Electrical stimulation promotes the wound‐healing properties of diabetic human skin fibroblasts - Abedin‐Do - 2022 - Journal of Tissue Engineering and Regenerative Medicine - Wiley Online Library	https://doi.org/10.1002/term.3305	24	0.955645	331
Electrical stimulation promotes the wound‐healing properties of diabetic human skin fibroblasts - Abedin‐Do - 2022 - Journal of Tissue Engineering and Regenerative Medicine - Wiley Online Library	https://doi.org/10.1002/term.3305	24	0.995968	332
Electrical stimulation promotes the wound‐healing properties of diabetic human skin fibroblasts - Abedin‐Do - 2022 - Journal of Tissue Engineering and Regenerative Medicine - Wiley Online Library	https://doi.org/10.1002/term.3305	6	1.02273	333
Electrical stimulation promotes the wound‐healing properties of diabetic human skin fibroblasts - Abedin‐Do - 2022 - Journal of Tissue Engineering and Regenerative Medicine - Wiley Online Library	https://doi.org/10.1002/term.3305	6	1.06818	334
Electrical stimulation promotes the wound‐healing properties of diabetic human skin fibroblasts - Abedin‐Do - 2022 - Journal of Tissue Engineering and Regenerative Medicine - Wiley Online Library	https://doi.org/10.1002/term.3305	24	1.08929	335
Electrical stimulation promotes the wound‐healing properties of diabetic human skin fibroblasts - Abedin‐Do - 2022 - Journal of Tissue Engineering and Regenerative Medicine - Wiley Online Library	https://doi.org/10.1002/term.3305	24	1.10268	336
Electrical stimulation promotes the wound‐healing properties of diabetic human skin fibroblasts - Abedin‐Do - 2022 - Journal of Tissue Engineering and Regenerative Medicine - Wiley Online Library	https://doi.org/10.1002/term.3305	6	2.60008	337
Electrical stimulation promotes the wound‐healing properties of diabetic human skin fibroblasts - Abedin‐Do - 2022 - Journal of Tissue Engineering and Regenerative Medicine - Wiley Online Library	https://doi.org/10.1002/term.3305	6	3	338
Electrical stimulation promotes the wound‐healing properties of diabetic human skin fibroblasts - Abedin‐Do - 2022 - Journal of Tissue Engineering and Regenerative Medicine - Wiley Online Library	https://doi.org/10.1002/term.3305	24	2.33056	339
Electrical stimulation promotes the wound‐healing properties of diabetic human skin fibroblasts - Abedin‐Do - 2022 - Journal of Tissue Engineering and Regenerative Medicine - Wiley Online Library	https://doi.org/10.1002/term.3305	24	2.88718	340

## Sheet: Fib_Migr_Volt
Paper_Title	DOI	Parameter_Value	Outcome_FoldChange	Original_Excel_Row
Enhancing proliferation and migration of fibroblast cells by electric stimulation based on triboelectric nanogenerator - ScienceDirect	https://doi.org/10.1016/j.nanoen.2018.12.077	160	2.46606	75
Enhancing proliferation and migration of fibroblast cells by electric stimulation based on triboelectric nanogenerator - ScienceDirect	https://doi.org/10.1016/j.nanoen.2018.12.077	160	1.6708	76
A bioabsorbable mechanoelectric fiber as electrical stimulation suture | Nature CommunicatioNaN	https://doi.org/10.1038/s41467-024-52354-x	2.5	1.31996	89
The synergistic effect of biomimetic electrical stimulation and extracellular-matrix-mimetic nanopattern for upregulating cell activities - ScienceDirect	https://doi.org/10.1016/j.bios.2020.112470	0.18	3.62424	101
The synergistic effect of biomimetic electrical stimulation and extracellular-matrix-mimetic nanopattern for upregulating cell activities - ScienceDirect	https://doi.org/10.1016/j.bios.2020.112470	0.18	1.68805	102
The synergistic effect of biomimetic electrical stimulation and extracellular-matrix-mimetic nanopattern for upregulating cell activities - ScienceDirect	https://doi.org/10.1016/j.bios.2020.112470	0.18	1.27063	103
The synergistic effect of biomimetic electrical stimulation and extracellular-matrix-mimetic nanopattern for upregulating cell activities - ScienceDirect	https://doi.org/10.1016/j.bios.2020.112470	0.18	1.12666	104
The synergistic effect of biomimetic electrical stimulation and extracellular-matrix-mimetic nanopattern for upregulating cell activities - ScienceDirect	https://doi.org/10.1016/j.bios.2020.112470	0.18	4.62303	105
The synergistic effect of biomimetic electrical stimulation and extracellular-matrix-mimetic nanopattern for upregulating cell activities - ScienceDirect	https://doi.org/10.1016/j.bios.2020.112470	0.18	1.89237	106
The synergistic effect of biomimetic electrical stimulation and extracellular-matrix-mimetic nanopattern for upregulating cell activities - ScienceDirect	https://doi.org/10.1016/j.bios.2020.112470	0.18	1.37059	107
The synergistic effect of biomimetic electrical stimulation and extracellular-matrix-mimetic nanopattern for upregulating cell activities - ScienceDirect	https://doi.org/10.1016/j.bios.2020.112470	0.18	1.14931	108
The synergistic effect of biomimetic electrical stimulation and extracellular-matrix-mimetic nanopattern for upregulating cell activities - ScienceDirect	https://doi.org/10.1016/j.bios.2020.112470	0.18	5.20727	109
The synergistic effect of biomimetic electrical stimulation and extracellular-matrix-mimetic nanopattern for upregulating cell activities - ScienceDirect	https://doi.org/10.1016/j.bios.2020.112470	0.18	2.09668	110
The synergistic effect of biomimetic electrical stimulation and extracellular-matrix-mimetic nanopattern for upregulating cell activities - ScienceDirect	https://doi.org/10.1016/j.bios.2020.112470	0.18	1.38822	111
The synergistic effect of biomimetic electrical stimulation and extracellular-matrix-mimetic nanopattern for upregulating cell activities - ScienceDirect	https://doi.org/10.1016/j.bios.2020.112470	0.18	1.17182	112
Accelerated wound healing with an ionic patch assisted by a triboelectric nanogenerator - ScienceDirect	https://doi.org/10.1016/j.nanoen.2020.105463	10	2.87662	160
Large Scale Ultrafast Manufacturing of Wireless Soft Bioelectronics Enabled by Autonomous Robot Arm Printing Assisted by a Computer Vision‐Enabled Guidance System for Personalized Wound Healing - Kim - 2025 - Advanced Healthcare Materials - Wiley Online Library	https://doi.org/10.1002/adhm.202401735	10	1.85746	185
Pulse Capacitive Coupling Electric Field Regulates Cell Migration, Proliferation, Polarization, and Vascularization to Accelerate Wound Healing | Advances in Wound Care	https://doi.org/10.1089/wound.2021.0194	5.4	1.02854	191
Pulse Capacitive Coupling Electric Field Regulates Cell Migration, Proliferation, Polarization, and Vascularization to Accelerate Wound Healing | Advances in Wound Care	https://doi.org/10.1089/wound.2021.0194	5.4	1.10064	192
Pulse Capacitive Coupling Electric Field Regulates Cell Migration, Proliferation, Polarization, and Vascularization to Accelerate Wound Healing | Advances in Wound Care	https://doi.org/10.1089/wound.2021.0194	5.4	1.28051	193
Pulse Capacitive Coupling Electric Field Regulates Cell Migration, Proliferation, Polarization, and Vascularization to Accelerate Wound Healing | Advances in Wound Care	https://doi.org/10.1089/wound.2021.0194	5.4	1.22306	194
Non-contact electrical stimulation as an effective means to promote wound healing - ScienceDirect	https://doi.org/10.1016/j.bioelechem.2022.108108	5	1.38627	219
Non-contact electrical stimulation as an effective means to promote wound healing - ScienceDirect	https://doi.org/10.1016/j.bioelechem.2022.108108	10	1.45572	220
Non-contact electrical stimulation as an effective means to promote wound healing - ScienceDirect	https://doi.org/10.1016/j.bioelechem.2022.108108	15	1.49512	221
Non-contact electrical stimulation as an effective means to promote wound healing - ScienceDirect	https://doi.org/10.1016/j.bioelechem.2022.108108	20	1.238	222
A Disposable Photovoltaic Patch Controlling Cellular Microenvironment for Wound Healing	https://doi.org/10.3390/ijms19103025	0.45	1.84852	255
Synergistic integration of electrical stimulation, reactive oxygen species regulation, and pro-angiogenic for accelerated wound healing - ScienceDirect	https://doi.org/10.1016/j.nanoen.2024.110200	1.5	5.33213	277
Synergistic integration of electrical stimulation, reactive oxygen species regulation, and pro-angiogenic for accelerated wound healing - ScienceDirect	https://doi.org/10.1016/j.nanoen.2024.110200	1.5	3.79444	278
Synergistic integration of electrical stimulation, reactive oxygen species regulation, and pro-angiogenic for accelerated wound healing - ScienceDirect	https://doi.org/10.1016/j.nanoen.2024.110200	1.5	2.74291	279
In Situ Monitoring and Electrical Modulation of Cellular Behaviors Directly at the Cell–Electrode Interface - Rahaman - Advanced Materials Interfaces - Wiley Online Library	https://doi.org/10.1002/admi.202500417	0.25	1	291
In Situ Monitoring and Electrical Modulation of Cellular Behaviors Directly at the Cell–Electrode Interface - Rahaman - Advanced Materials Interfaces - Wiley Online Library	https://doi.org/10.1002/admi.202500417	0.5	1	292
In Situ Monitoring and Electrical Modulation of Cellular Behaviors Directly at the Cell–Electrode Interface - Rahaman - Advanced Materials Interfaces - Wiley Online Library	https://doi.org/10.1002/admi.202500417	0.75	1.3871	293
In Situ Monitoring and Electrical Modulation of Cellular Behaviors Directly at the Cell–Electrode Interface - Rahaman - Advanced Materials Interfaces - Wiley Online Library	https://doi.org/10.1002/admi.202500417	0.25	1	294
In Situ Monitoring and Electrical Modulation of Cellular Behaviors Directly at the Cell–Electrode Interface - Rahaman - Advanced Materials Interfaces - Wiley Online Library	https://doi.org/10.1002/admi.202500417	0.5	1.09677	295
In Situ Monitoring and Electrical Modulation of Cellular Behaviors Directly at the Cell–Electrode Interface - Rahaman - Advanced Materials Interfaces - Wiley Online Library	https://doi.org/10.1002/admi.202500417	0.75	1.45161	296
Self‐Powered Electrical Bandage Based on Body‐Coupled Energy Harvesting - Kang - 2024 - Advanced Materials - Wiley Online Library	https://doi.org/10.1002/adma.202402491	0.5	1.04	297
Self‐Powered Electrical Bandage Based on Body‐Coupled Energy Harvesting - Kang - 2024 - Advanced Materials - Wiley Online Library	https://doi.org/10.1002/adma.202402491	2.5	0.86	298
Self‐Powered Electrical Bandage Based on Body‐Coupled Energy Harvesting - Kang - 2024 - Advanced Materials - Wiley Online Library	https://doi.org/10.1002/adma.202402491	5	2.12	299
Self‐Powered Electrical Bandage Based on Body‐Coupled Energy Harvesting - Kang - 2024 - Advanced Materials - Wiley Online Library	https://doi.org/10.1002/adma.202402491	0.5	0.869919	300
Self‐Powered Electrical Bandage Based on Body‐Coupled Energy Harvesting - Kang - 2024 - Advanced Materials - Wiley Online Library	https://doi.org/10.1002/adma.202402491	2.5	0.780488	301
Self‐Powered Electrical Bandage Based on Body‐Coupled Energy Harvesting - Kang - 2024 - Advanced Materials - Wiley Online Library	https://doi.org/10.1002/adma.202402491	5	1.74797	302
Self‐Powered Electrical Bandage Based on Body‐Coupled Energy Harvesting - Kang - 2024 - Advanced Materials - Wiley Online Library	https://doi.org/10.1002/adma.202402491	0.5	1.09428	303
Self‐Powered Electrical Bandage Based on Body‐Coupled Energy Harvesting - Kang - 2024 - Advanced Materials - Wiley Online Library	https://doi.org/10.1002/adma.202402491	2.5	1.08418	304
Self‐Powered Electrical Bandage Based on Body‐Coupled Energy Harvesting - Kang - 2024 - Advanced Materials - Wiley Online Library	https://doi.org/10.1002/adma.202402491	5	1.51178	305
Roles of microtubules, cell polarity and adhesion in electric-field-mediated motility of 3T3 fibroblasts | Journal of Cell Science | The Company of Biologists	https://doi.org/10.1242/jcs.00986	0.6	1.121	381
Roles of microtubules, cell polarity and adhesion in electric-field-mediated motility of 3T3 fibroblasts | Journal of Cell Science | The Company of Biologists	https://doi.org/10.1242/jcs.00986	2	1.091	382
Roles of microtubules, cell polarity and adhesion in electric-field-mediated motility of 3T3 fibroblasts | Journal of Cell Science | The Company of Biologists	https://doi.org/10.1242/jcs.00986	4	1.909	383
Roles of microtubules, cell polarity and adhesion in electric-field-mediated motility of 3T3 fibroblasts | Journal of Cell Science | The Company of Biologists	https://doi.org/10.1242/jcs.00986	6	2.273	384
The dynamics of the electrotactic reaction of mouse 3T3 fibroblasts - ScienceDirect	https://doi.org/10.1016/j.bbamcr.2023.119647	0.5	1.10345	385
The dynamics of the electrotactic reaction of mouse 3T3 fibroblasts - ScienceDirect	https://doi.org/10.1016/j.bbamcr.2023.119647	1	1.13793	386
The dynamics of the electrotactic reaction of mouse 3T3 fibroblasts - ScienceDirect	https://doi.org/10.1016/j.bbamcr.2023.119647	2	1.31034	387
The dynamics of the electrotactic reaction of mouse 3T3 fibroblasts - ScienceDirect	https://doi.org/10.1016/j.bbamcr.2023.119647	3	1.34483	388
The dynamics of the electrotactic reaction of mouse 3T3 fibroblasts - ScienceDirect	https://doi.org/10.1016/j.bbamcr.2023.119647	4	1.27586	389

## Sheet: Fib_Migr_Amp
Paper_Title	DOI	Parameter_Value	Outcome_FoldChange	Original_Excel_Row
Electrical Stimulation Increases Random Migration of Human Dermal Fibroblasts | Annals of Biomedical Engineering	https://doi.org/10.1007/s10439-017-1849-x	0.00278	0.74062	2
Electrical Stimulation Increases Random Migration of Human Dermal Fibroblasts | Annals of Biomedical Engineering	https://doi.org/10.1007/s10439-017-1849-x	0.00706	1.06444	3
Electrical Stimulation Increases Random Migration of Human Dermal Fibroblasts | Annals of Biomedical Engineering	https://doi.org/10.1007/s10439-017-1849-x	0.01824	0.694943	4
Enhancing proliferation and migration of fibroblast cells by electric stimulation based on triboelectric nanogenerator - ScienceDirect	https://doi.org/10.1016/j.nanoen.2018.12.077	0.0001	2.46606	75
Enhancing proliferation and migration of fibroblast cells by electric stimulation based on triboelectric nanogenerator - ScienceDirect	https://doi.org/10.1016/j.nanoen.2018.12.077	0.0001	1.6708	76
Conductive, adaptive, multifunctional hydrogel combined with electrical stimulation for deep wound repair - ScienceDirect	https://doi.org/10.1016/j.cej.2021.129578	5e-05	2.02423	93
Electrotaxis evokes directional separation of co-cultured keratinocytes and fibroblasts | Scientific Reports	https://doi.org/10.1038/s41598-023-38664-y	9.5e-06	0.981833	125
Electrotaxis evokes directional separation of co-cultured keratinocytes and fibroblasts | Scientific Reports	https://doi.org/10.1038/s41598-023-38664-y	9.5e-06	1.09352	129
Accelerated wound healing with an ionic patch assisted by a triboelectric nanogenerator - ScienceDirect	https://doi.org/10.1016/j.nanoen.2020.105463	3.6e-06	2.87662	160
A Disposable Photovoltaic Patch Controlling Cellular Microenvironment for Wound Healing	https://doi.org/10.3390/ijms19103025	4e-06	1.84852	255
Monophasic Pulsed 200-μA Current Promotes Galvanotaxis With Polarization of Actin Filament and Integrin α2β1 in Human Dermal Fibroblasts - PMC	PMID: 26819649	0.0001	1.34043	263
Monophasic Pulsed 200-μA Current Promotes Galvanotaxis With Polarization of Actin Filament and Integrin α2β1 in Human Dermal Fibroblasts - PMC	PMID: 26819649	0.0002	2.81915	264
Monophasic Pulsed 200-μA Current Promotes Galvanotaxis With Polarization of Actin Filament and Integrin α2β1 in Human Dermal Fibroblasts - PMC	PMID: 26819649	0.0003	1.26596	265
Synergistic integration of electrical stimulation, reactive oxygen species regulation, and pro-angiogenic for accelerated wound healing - ScienceDirect	https://doi.org/10.1016/j.nanoen.2024.110200	1e-06	5.33213	277
Synergistic integration of electrical stimulation, reactive oxygen species regulation, and pro-angiogenic for accelerated wound healing - ScienceDirect	https://doi.org/10.1016/j.nanoen.2024.110200	1e-06	3.79444	278
Synergistic integration of electrical stimulation, reactive oxygen species regulation, and pro-angiogenic for accelerated wound healing - ScienceDirect	https://doi.org/10.1016/j.nanoen.2024.110200	1e-06	2.74291	279
In Situ Monitoring and Electrical Modulation of Cellular Behaviors Directly at the Cell–Electrode Interface - Rahaman - Advanced Materials Interfaces - Wiley Online Library	https://doi.org/10.1002/admi.202500417	0.0009	1	291
In Situ Monitoring and Electrical Modulation of Cellular Behaviors Directly at the Cell–Electrode Interface - Rahaman - Advanced Materials Interfaces - Wiley Online Library	https://doi.org/10.1002/admi.202500417	0.0017	1	292
In Situ Monitoring and Electrical Modulation of Cellular Behaviors Directly at the Cell–Electrode Interface - Rahaman - Advanced Materials Interfaces - Wiley Online Library	https://doi.org/10.1002/admi.202500417	0.0027	1.3871	293
In Situ Monitoring and Electrical Modulation of Cellular Behaviors Directly at the Cell–Electrode Interface - Rahaman - Advanced Materials Interfaces - Wiley Online Library	https://doi.org/10.1002/admi.202500417	0.0009	1	294
In Situ Monitoring and Electrical Modulation of Cellular Behaviors Directly at the Cell–Electrode Interface - Rahaman - Advanced Materials Interfaces - Wiley Online Library	https://doi.org/10.1002/admi.202500417	0.0017	1.09677	295
In Situ Monitoring and Electrical Modulation of Cellular Behaviors Directly at the Cell–Electrode Interface - Rahaman - Advanced Materials Interfaces - Wiley Online Library	https://doi.org/10.1002/admi.202500417	0.0027	1.45161	296

## Sheet: Fib_Migr_Field
Paper_Title	DOI	Parameter_Value	Outcome_FoldChange	Original_Excel_Row
Electrical Stimulation Increases Random Migration of Human Dermal Fibroblasts | Annals of Biomedical Engineering	https://doi.org/10.1007/s10439-017-1849-x	25	0.74062	2
Electrical Stimulation Increases Random Migration of Human Dermal Fibroblasts | Annals of Biomedical Engineering	https://doi.org/10.1007/s10439-017-1849-x	50	1.06444	3
Electrical Stimulation Increases Random Migration of Human Dermal Fibroblasts | Annals of Biomedical Engineering	https://doi.org/10.1007/s10439-017-1849-x	100	0.694943	4
Effects of Physiological Electric Fields on Migration of Human Dermal Fibroblasts - Journal of Investigative Dermatology	10.1038/jid.2010.96	50	0.971338	45
Effects of Physiological Electric Fields on Migration of Human Dermal Fibroblasts - Journal of Investigative Dermatology	10.1038/jid.2010.96	100	0.825336	46
Effects of Physiological Electric Fields on Migration of Human Dermal Fibroblasts - Journal of Investigative Dermatology	10.1038/jid.2010.96	400	0.731689	47
Effects of Physiological Electric Fields on Migration of Human Dermal Fibroblasts - Journal of Investigative Dermatology	10.1038/jid.2010.96	50	0.981833	48
Effects of Physiological Electric Fields on Migration of Human Dermal Fibroblasts - Journal of Investigative Dermatology	10.1038/jid.2010.96	100	0.883923	49
Effects of Physiological Electric Fields on Migration of Human Dermal Fibroblasts - Journal of Investigative Dermatology	10.1038/jid.2010.96	400	0.726143	50
Effects of Physiological Electric Fields on Migration of Human Dermal Fibroblasts - Journal of Investigative Dermatology	10.1038/jid.2010.96	50	0.665341	51
Effects of Physiological Electric Fields on Migration of Human Dermal Fibroblasts - Journal of Investigative Dermatology	10.1038/jid.2010.96	100	0.775348	52
Effects of Physiological Electric Fields on Migration of Human Dermal Fibroblasts - Journal of Investigative Dermatology	10.1038/jid.2010.96	400	0.889993	53
Effects of Physiological Electric Fields on Migration of Human Dermal Fibroblasts - Journal of Investigative Dermatology	10.1038/jid.2010.96	50	0.671154	54
Effects of Physiological Electric Fields on Migration of Human Dermal Fibroblasts - Journal of Investigative Dermatology	10.1038/jid.2010.96	100	1.16154	55
Effects of Physiological Electric Fields on Migration of Human Dermal Fibroblasts - Journal of Investigative Dermatology	10.1038/jid.2010.96	400	1.16603	56
Enhancing proliferation and migration of fibroblast cells by electric stimulation based on triboelectric nanogenerator - ScienceDirect	https://doi.org/10.1016/j.nanoen.2018.12.077	32000	2.46606	75
Enhancing proliferation and migration of fibroblast cells by electric stimulation based on triboelectric nanogenerator - ScienceDirect	https://doi.org/10.1016/j.nanoen.2018.12.077	32000	1.6708	76
A bioabsorbable mechanoelectric fiber as electrical stimulation suture | Nature CommunicatioNaN	https://doi.org/10.1038/s41467-024-52354-x	100	1.31996	89
The synergistic effect of biomimetic electrical stimulation and extracellular-matrix-mimetic nanopattern for upregulating cell activities - ScienceDirect	https://doi.org/10.1016/j.bios.2020.112470	10	3.62424	101
The synergistic effect of biomimetic electrical stimulation and extracellular-matrix-mimetic nanopattern for upregulating cell activities - ScienceDirect	https://doi.org/10.1016/j.bios.2020.112470	10	1.68805	102
The synergistic effect of biomimetic electrical stimulation and extracellular-matrix-mimetic nanopattern for upregulating cell activities - ScienceDirect	https://doi.org/10.1016/j.bios.2020.112470	10	1.27063	103
The synergistic effect of biomimetic electrical stimulation and extracellular-matrix-mimetic nanopattern for upregulating cell activities - ScienceDirect	https://doi.org/10.1016/j.bios.2020.112470	10	1.12666	104
The synergistic effect of biomimetic electrical stimulation and extracellular-matrix-mimetic nanopattern for upregulating cell activities - ScienceDirect	https://doi.org/10.1016/j.bios.2020.112470	10	4.62303	105
The synergistic effect of biomimetic electrical stimulation and extracellular-matrix-mimetic nanopattern for upregulating cell activities - ScienceDirect	https://doi.org/10.1016/j.bios.2020.112470	10	1.89237	106
The synergistic effect of biomimetic electrical stimulation and extracellular-matrix-mimetic nanopattern for upregulating cell activities - ScienceDirect	https://doi.org/10.1016/j.bios.2020.112470	10	1.37059	107
The synergistic effect of biomimetic electrical stimulation and extracellular-matrix-mimetic nanopattern for upregulating cell activities - ScienceDirect	https://doi.org/10.1016/j.bios.2020.112470	10	1.14931	108
The synergistic effect of biomimetic electrical stimulation and extracellular-matrix-mimetic nanopattern for upregulating cell activities - ScienceDirect	https://doi.org/10.1016/j.bios.2020.112470	10	5.20727	109
The synergistic effect of biomimetic electrical stimulation and extracellular-matrix-mimetic nanopattern for upregulating cell activities - ScienceDirect	https://doi.org/10.1016/j.bios.2020.112470	10	2.09668	110
The synergistic effect of biomimetic electrical stimulation and extracellular-matrix-mimetic nanopattern for upregulating cell activities - ScienceDirect	https://doi.org/10.1016/j.bios.2020.112470	10	1.38822	111
The synergistic effect of biomimetic electrical stimulation and extracellular-matrix-mimetic nanopattern for upregulating cell activities - ScienceDirect	https://doi.org/10.1016/j.bios.2020.112470	10	1.17182	112
Electrotaxis evokes directional separation of co-cultured keratinocytes and fibroblasts | Scientific Reports	https://doi.org/10.1038/s41598-023-38664-y	50	0.995748	123
Electrotaxis evokes directional separation of co-cultured keratinocytes and fibroblasts | Scientific Reports	https://doi.org/10.1038/s41598-023-38664-y	100	1.00055	124
Electrotaxis evokes directional separation of co-cultured keratinocytes and fibroblasts | Scientific Reports	https://doi.org/10.1038/s41598-023-38664-y	200	0.981833	125
Electrotaxis evokes directional separation of co-cultured keratinocytes and fibroblasts | Scientific Reports	https://doi.org/10.1038/s41598-023-38664-y	400	0.897668	126
Electrotaxis evokes directional separation of co-cultured keratinocytes and fibroblasts | Scientific Reports	https://doi.org/10.1038/s41598-023-38664-y	50	0.697631	127
Electrotaxis evokes directional separation of co-cultured keratinocytes and fibroblasts | Scientific Reports	https://doi.org/10.1038/s41598-023-38664-y	100	0.976933	128
Electrotaxis evokes directional separation of co-cultured keratinocytes and fibroblasts | Scientific Reports	https://doi.org/10.1038/s41598-023-38664-y	200	1.09352	129
Electrotaxis evokes directional separation of co-cultured keratinocytes and fibroblasts | Scientific Reports	https://doi.org/10.1038/s41598-023-38664-y	400	0.953865	130
Pulsed electrical stimulation modulates fibroblasts' behaviour through the Smad signalling pathway - Wang - 2017 - Journal of Tissue Engineering and Regenerative Medicine - Wiley Online Library	https://doi.org/10.1002/term.2014	50	1.41156	133
Pulsed electrical stimulation modulates fibroblasts' behaviour through the Smad signalling pathway - Wang - 2017 - Journal of Tissue Engineering and Regenerative Medicine - Wiley Online Library	https://doi.org/10.1002/term.2014	100	1.60748	134
Pulsed electrical stimulation modulates fibroblasts' behaviour through the Smad signalling pathway - Wang - 2017 - Journal of Tissue Engineering and Regenerative Medicine - Wiley Online Library	https://doi.org/10.1002/term.2014	50	1.25371	135
Pulsed electrical stimulation modulates fibroblasts' behaviour through the Smad signalling pathway - Wang - 2017 - Journal of Tissue Engineering and Regenerative Medicine - Wiley Online Library	https://doi.org/10.1002/term.2014	100	1.58738	136
Pulsed electrical stimulation modulates fibroblasts' behaviour through the Smad signalling pathway - Wang - 2017 - Journal of Tissue Engineering and Regenerative Medicine - Wiley Online Library	https://doi.org/10.1002/term.2014	50	1.08765	137
Pulsed electrical stimulation modulates fibroblasts' behaviour through the Smad signalling pathway - Wang - 2017 - Journal of Tissue Engineering and Regenerative Medicine - Wiley Online Library	https://doi.org/10.1002/term.2014	100	1.10714	138
Pulsed electrical stimulation modulates fibroblasts' behaviour through the Smad signalling pathway - Wang - 2017 - Journal of Tissue Engineering and Regenerative Medicine - Wiley Online Library	https://doi.org/10.1002/term.2014	50	1.39968	139
Pulsed electrical stimulation modulates fibroblasts' behaviour through the Smad signalling pathway - Wang - 2017 - Journal of Tissue Engineering and Regenerative Medicine - Wiley Online Library	https://doi.org/10.1002/term.2014	100	1.83023	140
Pulsed electrical stimulation modulates fibroblasts' behaviour through the Smad signalling pathway - Wang - 2017 - Journal of Tissue Engineering and Regenerative Medicine - Wiley Online Library	https://doi.org/10.1002/term.2014	50	1.45926	141
Pulsed electrical stimulation modulates fibroblasts' behaviour through the Smad signalling pathway - Wang - 2017 - Journal of Tissue Engineering and Regenerative Medicine - Wiley Online Library	https://doi.org/10.1002/term.2014	100	1.69765	142
Pulsed electrical stimulation modulates fibroblasts' behaviour through the Smad signalling pathway - Wang - 2017 - Journal of Tissue Engineering and Regenerative Medicine - Wiley Online Library	https://doi.org/10.1002/term.2014	50	1.03639	143
Pulsed electrical stimulation modulates fibroblasts' behaviour through the Smad signalling pathway - Wang - 2017 - Journal of Tissue Engineering and Regenerative Medicine - Wiley Online Library	https://doi.org/10.1002/term.2014	100	1.03944	144
Accelerated wound healing with an ionic patch assisted by a triboelectric nanogenerator - ScienceDirect	https://doi.org/10.1016/j.nanoen.2020.105463	500	2.87662	160
Golgi polarization plays a role in the directional migration of neonatal dermal fibroblasts induced by the direct current electric fields - ScienceDirect	https://doi.org/10.1016/j.bbrc.2015.03.021	100	1.03372	178
Control of neonatal human dermal fibroblast migration on poly(lactic‐co‐glycolic acid)‐coated surfaces by electrotaxis - Kim - 2017 - Journal of Tissue Engineering and Regenerative Medicine - Wiley Online Library	https://doi.org/10.1002/term.1986	50	0.825581	179
Control of neonatal human dermal fibroblast migration on poly(lactic‐co‐glycolic acid)‐coated surfaces by electrotaxis - Kim - 2017 - Journal of Tissue Engineering and Regenerative Medicine - Wiley Online Library	https://doi.org/10.1002/term.1986	100	0.669767	180
Control of neonatal human dermal fibroblast migration on poly(lactic‐co‐glycolic acid)‐coated surfaces by electrotaxis - Kim - 2017 - Journal of Tissue Engineering and Regenerative Medicine - Wiley Online Library	https://doi.org/10.1002/term.1986	150	0.697287	181
Control of neonatal human dermal fibroblast migration on poly(lactic‐co‐glycolic acid)‐coated surfaces by electrotaxis - Kim - 2017 - Journal of Tissue Engineering and Regenerative Medicine - Wiley Online Library	https://doi.org/10.1002/term.1986	200	0.706395	182
Large Scale Ultrafast Manufacturing of Wireless Soft Bioelectronics Enabled by Autonomous Robot Arm Printing Assisted by a Computer Vision‐Enabled Guidance System for Personalized Wound Healing - Kim - 2025 - Advanced Healthcare Materials - Wiley Online Library	https://doi.org/10.1002/adhm.202401735	1000	1.85746	185
Pulse Capacitive Coupling Electric Field Regulates Cell Migration, Proliferation, Polarization, and Vascularization to Accelerate Wound Healing | Advances in Wound Care	https://doi.org/10.1089/wound.2021.0194	54	1.02854	191
Pulse Capacitive Coupling Electric Field Regulates Cell Migration, Proliferation, Polarization, and Vascularization to Accelerate Wound Healing | Advances in Wound Care	https://doi.org/10.1089/wound.2021.0194	54	1.10064	192
Pulse Capacitive Coupling Electric Field Regulates Cell Migration, Proliferation, Polarization, and Vascularization to Accelerate Wound Healing | Advances in Wound Care	https://doi.org/10.1089/wound.2021.0194	54	1.28051	193
Pulse Capacitive Coupling Electric Field Regulates Cell Migration, Proliferation, Polarization, and Vascularization to Accelerate Wound Healing | Advances in Wound Care	https://doi.org/10.1089/wound.2021.0194	54	1.22306	194
Non-contact electrical stimulation as an effective means to promote wound healing - ScienceDirect	https://doi.org/10.1016/j.bioelechem.2022.108108	25	1.38627	219
Non-contact electrical stimulation as an effective means to promote wound healing - ScienceDirect	https://doi.org/10.1016/j.bioelechem.2022.108108	53	1.45572	220
Non-contact electrical stimulation as an effective means to promote wound healing - ScienceDirect	https://doi.org/10.1016/j.bioelechem.2022.108108	76	1.49512	221
Non-contact electrical stimulation as an effective means to promote wound healing - ScienceDirect	https://doi.org/10.1016/j.bioelechem.2022.108108	104	1.238	222
A Disposable Photovoltaic Patch Controlling Cellular Microenvironment for Wound Healing	https://doi.org/10.3390/ijms19103025	70	1.84852	255
Human dermal fibroblasts do not exhibit directional migration on collagen I in direct‐current electric fields of physiological strength - Sillman - 2003 - Experimental Dermatology - Wiley Online Library	https://doi.org/10.1034/j.1600-0625.2002.120406.x	100	0.916667	273
Human dermal fibroblasts do not exhibit directional migration on collagen I in direct‐current electric fields of physiological strength - Sillman - 2003 - Experimental Dermatology - Wiley Online Library	https://doi.org/10.1034/j.1600-0625.2002.120406.x	100	1.08696	275
Human dermal fibroblasts do not exhibit directional migration on collagen I in direct‐current electric fields of physiological strength - Sillman - 2003 - Experimental Dermatology - Wiley Online Library	https://doi.org/10.1034/j.1600-0625.2002.120406.x	100	0.969697	276
Synergistic integration of electrical stimulation, reactive oxygen species regulation, and pro-angiogenic for accelerated wound healing - ScienceDirect	https://doi.org/10.1016/j.nanoen.2024.110200	75	5.33213	277
Synergistic integration of electrical stimulation, reactive oxygen species regulation, and pro-angiogenic for accelerated wound healing - ScienceDirect	https://doi.org/10.1016/j.nanoen.2024.110200	75	3.79444	278
Synergistic integration of electrical stimulation, reactive oxygen species regulation, and pro-angiogenic for accelerated wound healing - ScienceDirect	https://doi.org/10.1016/j.nanoen.2024.110200	75	2.74291	279
In Situ Monitoring and Electrical Modulation of Cellular Behaviors Directly at the Cell–Electrode Interface - Rahaman - Advanced Materials Interfaces - Wiley Online Library	https://doi.org/10.1002/admi.202500417	5	1	291
In Situ Monitoring and Electrical Modulation of Cellular Behaviors Directly at the Cell–Electrode Interface - Rahaman - Advanced Materials Interfaces - Wiley Online Library	https://doi.org/10.1002/admi.202500417	10	1	292
In Situ Monitoring and Electrical Modulation of Cellular Behaviors Directly at the Cell–Electrode Interface - Rahaman - Advanced Materials Interfaces - Wiley Online Library	https://doi.org/10.1002/admi.202500417	15	1.3871	293
In Situ Monitoring and Electrical Modulation of Cellular Behaviors Directly at the Cell–Electrode Interface - Rahaman - Advanced Materials Interfaces - Wiley Online Library	https://doi.org/10.1002/admi.202500417	5	1	294
In Situ Monitoring and Electrical Modulation of Cellular Behaviors Directly at the Cell–Electrode Interface - Rahaman - Advanced Materials Interfaces - Wiley Online Library	https://doi.org/10.1002/admi.202500417	10	1.09677	295
In Situ Monitoring and Electrical Modulation of Cellular Behaviors Directly at the Cell–Electrode Interface - Rahaman - Advanced Materials Interfaces - Wiley Online Library	https://doi.org/10.1002/admi.202500417	15	1.45161	296
Self‐Powered Electrical Bandage Based on Body‐Coupled Energy Harvesting - Kang - 2024 - Advanced Materials - Wiley Online Library	https://doi.org/10.1002/adma.202402491	50	1.04	297
Self‐Powered Electrical Bandage Based on Body‐Coupled Energy Harvesting - Kang - 2024 - Advanced Materials - Wiley Online Library	https://doi.org/10.1002/adma.202402491	250	0.86	298
Self‐Powered Electrical Bandage Based on Body‐Coupled Energy Harvesting - Kang - 2024 - Advanced Materials - Wiley Online Library	https://doi.org/10.1002/adma.202402491	500	2.12	299
Self‐Powered Electrical Bandage Based on Body‐Coupled Energy Harvesting - Kang - 2024 - Advanced Materials - Wiley Online Library	https://doi.org/10.1002/adma.202402491	50	0.869919	300
Self‐Powered Electrical Bandage Based on Body‐Coupled Energy Harvesting - Kang - 2024 - Advanced Materials - Wiley Online Library	https://doi.org/10.1002/adma.202402491	250	0.780488	301
Self‐Powered Electrical Bandage Based on Body‐Coupled Energy Harvesting - Kang - 2024 - Advanced Materials - Wiley Online Library	https://doi.org/10.1002/adma.202402491	500	1.74797	302
Self‐Powered Electrical Bandage Based on Body‐Coupled Energy Harvesting - Kang - 2024 - Advanced Materials - Wiley Online Library	https://doi.org/10.1002/adma.202402491	50	1.09428	303
Self‐Powered Electrical Bandage Based on Body‐Coupled Energy Harvesting - Kang - 2024 - Advanced Materials - Wiley Online Library	https://doi.org/10.1002/adma.202402491	250	1.08418	304
Self‐Powered Electrical Bandage Based on Body‐Coupled Energy Harvesting - Kang - 2024 - Advanced Materials - Wiley Online Library	https://doi.org/10.1002/adma.202402491	500	1.51178	305
Electrical stimulation promotes the wound‐healing properties of diabetic human skin fibroblasts - Abedin‐Do - 2022 - Journal of Tissue Engineering and Regenerative Medicine - Wiley Online Library	https://doi.org/10.1002/term.3305	20	1	341
Electrical stimulation promotes the wound‐healing properties of diabetic human skin fibroblasts - Abedin‐Do - 2022 - Journal of Tissue Engineering and Regenerative Medicine - Wiley Online Library	https://doi.org/10.1002/term.3305	40	2.66667	342
Electrical stimulation promotes the wound‐healing properties of diabetic human skin fibroblasts - Abedin‐Do - 2022 - Journal of Tissue Engineering and Regenerative Medicine - Wiley Online Library	https://doi.org/10.1002/term.3305	20	1.45822	343
Electrical stimulation promotes the wound‐healing properties of diabetic human skin fibroblasts - Abedin‐Do - 2022 - Journal of Tissue Engineering and Regenerative Medicine - Wiley Online Library	https://doi.org/10.1002/term.3305	40	1.66667	344
Electrical stimulation promotes the wound‐healing properties of diabetic human skin fibroblasts - Abedin‐Do - 2022 - Journal of Tissue Engineering and Regenerative Medicine - Wiley Online Library	https://doi.org/10.1002/term.3305	20	1.01562	345
Electrical stimulation promotes the wound‐healing properties of diabetic human skin fibroblasts - Abedin‐Do - 2022 - Journal of Tissue Engineering and Regenerative Medicine - Wiley Online Library	https://doi.org/10.1002/term.3305	40	2.38187	346
Electrical stimulation promotes the wound‐healing properties of diabetic human skin fibroblasts - Abedin‐Do - 2022 - Journal of Tissue Engineering and Regenerative Medicine - Wiley Online Library	https://doi.org/10.1002/term.3305	20	1.31808	347
Electrical stimulation promotes the wound‐healing properties of diabetic human skin fibroblasts - Abedin‐Do - 2022 - Journal of Tissue Engineering and Regenerative Medicine - Wiley Online Library	https://doi.org/10.1002/term.3305	40	1.5394	348
Roles of microtubules, cell polarity and adhesion in electric-field-mediated motility of 3T3 fibroblasts | Journal of Cell Science | The Company of Biologists	https://doi.org/10.1242/jcs.00986	60	1.121	381
Roles of microtubules, cell polarity and adhesion in electric-field-mediated motility of 3T3 fibroblasts | Journal of Cell Science | The Company of Biologists	https://doi.org/10.1242/jcs.00986	200	1.091	382
Roles of microtubules, cell polarity and adhesion in electric-field-mediated motility of 3T3 fibroblasts | Journal of Cell Science | The Company of Biologists	https://doi.org/10.1242/jcs.00986	400	1.909	383
Roles of microtubules, cell polarity and adhesion in electric-field-mediated motility of 3T3 fibroblasts | Journal of Cell Science | The Company of Biologists	https://doi.org/10.1242/jcs.00986	600	2.273	384
The dynamics of the electrotactic reaction of mouse 3T3 fibroblasts - ScienceDirect	https://doi.org/10.1016/j.bbamcr.2023.119647	50	1.10345	385
The dynamics of the electrotactic reaction of mouse 3T3 fibroblasts - ScienceDirect	https://doi.org/10.1016/j.bbamcr.2023.119647	100	1.13793	386
The dynamics of the electrotactic reaction of mouse 3T3 fibroblasts - ScienceDirect	https://doi.org/10.1016/j.bbamcr.2023.119647	200	1.31034	387
The dynamics of the electrotactic reaction of mouse 3T3 fibroblasts - ScienceDirect	https://doi.org/10.1016/j.bbamcr.2023.119647	300	1.34483	388
The dynamics of the electrotactic reaction of mouse 3T3 fibroblasts - ScienceDirect	https://doi.org/10.1016/j.bbamcr.2023.119647	400	1.27586	389

## Sheet: Fib_Migr_Freq
Paper_Title	DOI	Parameter_Value	Outcome_FoldChange	Original_Excel_Row
Enhancing proliferation and migration of fibroblast cells by electric stimulation based on triboelectric nanogenerator - ScienceDirect	https://doi.org/10.1016/j.nanoen.2018.12.077	2	2.46606	75
Enhancing proliferation and migration of fibroblast cells by electric stimulation based on triboelectric nanogenerator - ScienceDirect	https://doi.org/10.1016/j.nanoen.2018.12.077	2	1.6708	76
A bioabsorbable mechanoelectric fiber as electrical stimulation suture | Nature CommunicatioNaN	https://doi.org/10.1038/s41467-024-52354-x	2	1.31996	89
Conductive, adaptive, multifunctional hydrogel combined with electrical stimulation for deep wound repair - ScienceDirect	https://doi.org/10.1016/j.cej.2021.129578	1	2.02423	93
The synergistic effect of biomimetic electrical stimulation and extracellular-matrix-mimetic nanopattern for upregulating cell activities - ScienceDirect	https://doi.org/10.1016/j.bios.2020.112470	1.688	4.62303	105
The synergistic effect of biomimetic electrical stimulation and extracellular-matrix-mimetic nanopattern for upregulating cell activities - ScienceDirect	https://doi.org/10.1016/j.bios.2020.112470	1.688	1.89237	106
The synergistic effect of biomimetic electrical stimulation and extracellular-matrix-mimetic nanopattern for upregulating cell activities - ScienceDirect	https://doi.org/10.1016/j.bios.2020.112470	1.688	1.37059	107
The synergistic effect of biomimetic electrical stimulation and extracellular-matrix-mimetic nanopattern for upregulating cell activities - ScienceDirect	https://doi.org/10.1016/j.bios.2020.112470	1.688	1.14931	108
The synergistic effect of biomimetic electrical stimulation and extracellular-matrix-mimetic nanopattern for upregulating cell activities - ScienceDirect	https://doi.org/10.1016/j.bios.2020.112470	1.688	5.20727	109
The synergistic effect of biomimetic electrical stimulation and extracellular-matrix-mimetic nanopattern for upregulating cell activities - ScienceDirect	https://doi.org/10.1016/j.bios.2020.112470	1.688	2.09668	110
The synergistic effect of biomimetic electrical stimulation and extracellular-matrix-mimetic nanopattern for upregulating cell activities - ScienceDirect	https://doi.org/10.1016/j.bios.2020.112470	1.688	1.38822	111
The synergistic effect of biomimetic electrical stimulation and extracellular-matrix-mimetic nanopattern for upregulating cell activities - ScienceDirect	https://doi.org/10.1016/j.bios.2020.112470	1.688	1.17182	112
Pulsed electrical stimulation modulates fibroblasts' behaviour through the Smad signalling pathway - Wang - 2017 - Journal of Tissue Engineering and Regenerative Medicine - Wiley Online Library	https://doi.org/10.1002/term.2014	0.000833	1.41156	133
Pulsed electrical stimulation modulates fibroblasts' behaviour through the Smad signalling pathway - Wang - 2017 - Journal of Tissue Engineering and Regenerative Medicine - Wiley Online Library	https://doi.org/10.1002/term.2014	0.000833	1.60748	134
Pulsed electrical stimulation modulates fibroblasts' behaviour through the Smad signalling pathway - Wang - 2017 - Journal of Tissue Engineering and Regenerative Medicine - Wiley Online Library	https://doi.org/10.1002/term.2014	0.000833	1.25371	135
Pulsed electrical stimulation modulates fibroblasts' behaviour through the Smad signalling pathway - Wang - 2017 - Journal of Tissue Engineering and Regenerative Medicine - Wiley Online Library	https://doi.org/10.1002/term.2014	0.000833	1.58738	136
Pulsed electrical stimulation modulates fibroblasts' behaviour through the Smad signalling pathway - Wang - 2017 - Journal of Tissue Engineering and Regenerative Medicine - Wiley Online Library	https://doi.org/10.1002/term.2014	0.000833	1.08765	137
Pulsed electrical stimulation modulates fibroblasts' behaviour through the Smad signalling pathway - Wang - 2017 - Journal of Tissue Engineering and Regenerative Medicine - Wiley Online Library	https://doi.org/10.1002/term.2014	0.000833	1.10714	138
Pulsed electrical stimulation modulates fibroblasts' behaviour through the Smad signalling pathway - Wang - 2017 - Journal of Tissue Engineering and Regenerative Medicine - Wiley Online Library	https://doi.org/10.1002/term.2014	0.001667	1.39968	139
Pulsed electrical stimulation modulates fibroblasts' behaviour through the Smad signalling pathway - Wang - 2017 - Journal of Tissue Engineering and Regenerative Medicine - Wiley Online Library	https://doi.org/10.1002/term.2014	0.001667	1.83023	140
Pulsed electrical stimulation modulates fibroblasts' behaviour through the Smad signalling pathway - Wang - 2017 - Journal of Tissue Engineering and Regenerative Medicine - Wiley Online Library	https://doi.org/10.1002/term.2014	0.001667	1.45926	141
Pulsed electrical stimulation modulates fibroblasts' behaviour through the Smad signalling pathway - Wang - 2017 - Journal of Tissue Engineering and Regenerative Medicine - Wiley Online Library	https://doi.org/10.1002/term.2014	0.001667	1.69765	142
Pulsed electrical stimulation modulates fibroblasts' behaviour through the Smad signalling pathway - Wang - 2017 - Journal of Tissue Engineering and Regenerative Medicine - Wiley Online Library	https://doi.org/10.1002/term.2014	0.001667	1.03639	143
Pulsed electrical stimulation modulates fibroblasts' behaviour through the Smad signalling pathway - Wang - 2017 - Journal of Tissue Engineering and Regenerative Medicine - Wiley Online Library	https://doi.org/10.1002/term.2014	0.001667	1.03944	144
Accelerated wound healing with an ionic patch assisted by a triboelectric nanogenerator - ScienceDirect	https://doi.org/10.1016/j.nanoen.2020.105463	4	2.87662	160
Large Scale Ultrafast Manufacturing of Wireless Soft Bioelectronics Enabled by Autonomous Robot Arm Printing Assisted by a Computer Vision‐Enabled Guidance System for Personalized Wound Healing - Kim - 2025 - Advanced Healthcare Materials - Wiley Online Library	https://doi.org/10.1002/adhm.202401735	20	1.85746	185
Pulse Capacitive Coupling Electric Field Regulates Cell Migration, Proliferation, Polarization, and Vascularization to Accelerate Wound Healing | Advances in Wound Care	https://doi.org/10.1089/wound.2021.0194	60	1.02854	191
Pulse Capacitive Coupling Electric Field Regulates Cell Migration, Proliferation, Polarization, and Vascularization to Accelerate Wound Healing | Advances in Wound Care	https://doi.org/10.1089/wound.2021.0194	60	1.10064	192
Pulse Capacitive Coupling Electric Field Regulates Cell Migration, Proliferation, Polarization, and Vascularization to Accelerate Wound Healing | Advances in Wound Care	https://doi.org/10.1089/wound.2021.0194	60	1.28051	193
Pulse Capacitive Coupling Electric Field Regulates Cell Migration, Proliferation, Polarization, and Vascularization to Accelerate Wound Healing | Advances in Wound Care	https://doi.org/10.1089/wound.2021.0194	60	1.22306	194
Monophasic Pulsed 200-μA Current Promotes Galvanotaxis With Polarization of Actin Filament and Integrin α2β1 in Human Dermal Fibroblasts - PMC	PMID: 26819649	0.3	1.34043	263
Monophasic Pulsed 200-μA Current Promotes Galvanotaxis With Polarization of Actin Filament and Integrin α2β1 in Human Dermal Fibroblasts - PMC	PMID: 26819649	0.3	2.81915	264
Monophasic Pulsed 200-μA Current Promotes Galvanotaxis With Polarization of Actin Filament and Integrin α2β1 in Human Dermal Fibroblasts - PMC	PMID: 26819649	0.3	1.26596	265
Synergistic integration of electrical stimulation, reactive oxygen species regulation, and pro-angiogenic for accelerated wound healing - ScienceDirect	https://doi.org/10.1016/j.nanoen.2024.110200	4	5.33213	277
Synergistic integration of electrical stimulation, reactive oxygen species regulation, and pro-angiogenic for accelerated wound healing - ScienceDirect	https://doi.org/10.1016/j.nanoen.2024.110200	4	3.79444	278
Synergistic integration of electrical stimulation, reactive oxygen species regulation, and pro-angiogenic for accelerated wound healing - ScienceDirect	https://doi.org/10.1016/j.nanoen.2024.110200	4	2.74291	279
Self‐Powered Electrical Bandage Based on Body‐Coupled Energy Harvesting - Kang - 2024 - Advanced Materials - Wiley Online Library	https://doi.org/10.1002/adma.202402491	60	1.04	297
Self‐Powered Electrical Bandage Based on Body‐Coupled Energy Harvesting - Kang - 2024 - Advanced Materials - Wiley Online Library	https://doi.org/10.1002/adma.202402491	60	0.86	298
Self‐Powered Electrical Bandage Based on Body‐Coupled Energy Harvesting - Kang - 2024 - Advanced Materials - Wiley Online Library	https://doi.org/10.1002/adma.202402491	60	2.12	299
Self‐Powered Electrical Bandage Based on Body‐Coupled Energy Harvesting - Kang - 2024 - Advanced Materials - Wiley Online Library	https://doi.org/10.1002/adma.202402491	60	0.869919	300
Self‐Powered Electrical Bandage Based on Body‐Coupled Energy Harvesting - Kang - 2024 - Advanced Materials - Wiley Online Library	https://doi.org/10.1002/adma.202402491	60	0.780488	301
Self‐Powered Electrical Bandage Based on Body‐Coupled Energy Harvesting - Kang - 2024 - Advanced Materials - Wiley Online Library	https://doi.org/10.1002/adma.202402491	60	1.74797	302
Self‐Powered Electrical Bandage Based on Body‐Coupled Energy Harvesting - Kang - 2024 - Advanced Materials - Wiley Online Library	https://doi.org/10.1002/adma.202402491	60	1.09428	303
Self‐Powered Electrical Bandage Based on Body‐Coupled Energy Harvesting - Kang - 2024 - Advanced Materials - Wiley Online Library	https://doi.org/10.1002/adma.202402491	60	1.08418	304
Self‐Powered Electrical Bandage Based on Body‐Coupled Energy Harvesting - Kang - 2024 - Advanced Materials - Wiley Online Library	https://doi.org/10.1002/adma.202402491	60	1.51178	305

[truncated: 14 more sheets: Fib_Migr_Pulse, Fib_Migr_Dur, Ker_Prol_Volt, Ker_Prol_Amp, Ker_Prol_Field, Ker_Prol_Freq, Ker_Prol_Pulse, Ker_Prol_Dur, Ker_Migr_Volt, Ker_Migr_Amp, Ker_Migr_Field, Ker_Migr_Freq, Ker_Migr_Pulse, Ker_Migr_Dur]
